# Supplementary material for: SWATH-MS Quantitative Analysis of Proteins in the Rice Inferior and Superior Spikelets during Grain Filling
Source: Front Plant Sci. 2016 Dec 20;7:1926. doi: 10.3389/fpls.2016.01926 (PMC5169098; doi:10.3389/fpls.2016.01926)
Supplement: TABLE S2 — Peptide and protein reports for the proteins quantified by SWATH-MS. [file Table_2.XLSX]

## Sheet: Protein Report for SWATH
UniProt ID	Unused Score	%Cov(95)	Peptides(95%)	UniProt Name	Intensity (Inferior Spikelets), cps								Intensity (Superior Spikelets), cps								Fold Change	p-value (t-test)
					Replicate 1	Replicate 2	Replicate 3	Replicate 4	Replicate 5	Replicate 6	Replicate 7	Mean	Replicate 1	Replicate 2	Replicate 3	Replicate 4	Replicate 5	Replicate 6	Replicate 7	Mean
A0MLU8	7.69	43.84	12	Limit dextrinase inhibitor OS=Oryza sativa subsp. indica GN=OsI_25389 PE=4 SV=1	1.38728e+06	1.35781e+06	1.3489e+06	1.40087e+06	1.32677e+06	1.3133e+06	1.26794e+06	1.34327e+06	1.21949e+06	1.35039e+06	1.29958e+06	1.29501e+06	1.30939e+06	1.2806e+06	1.27571e+06	1.29002e+06	1.04127	0.03739
A2WKG3	2	1.642	1	Putative uncharacterized protein OS=Oryza sativa subsp. indica GN=OsI_00313 PE=4 SV=1	2942.46	13348.1	12428.2	14977.2	10557.2	14372.7	13187.6	11687.6	6676.17	6673.44	2872.5	4089.15	6367.47	4753.89	2983.26	4916.55	2.3772	0.00165
A2WL43	1.17	1.855	1	Putative uncharacterized protein OS=Oryza sativa subsp. indica GN=OsI_00556 PE=4 SV=1	19076.1	1631.68	23009.8	22214.8	23748.3	22202	21884.4	19109.6	9668.62	12448.3	10450.2	12118.3	18851.2	10598.9	14079	12602.1	1.51638	0.06412
A2WLD2	4.01	7.784	2	Putative uncharacterized protein OS=Oryza sativa subsp. indica GN=OsI_00641 PE=4 SV=1	107662	87503.8	67409.6	82549.6	104770	108036	102021	94278.9	78927.5	82904.4	88048.6	80260	72759.3	106507	104844	87750.1	1.0744	0.41124
A2WLE4	21.46	20.91	14	Putative uncharacterized protein OS=Oryza sativa subsp. indica GN=OsI_00654 PE=3 SV=1	281037	223668	181860	292438	243905	301079	231578	250795	392232	350947	311857	343566	435155	418639	337298	369956	0.677905	0.0003
A2WLK9	10	71.93	10	Putative uncharacterized protein OS=Oryza sativa subsp. indica GN=OsI_00724 PE=3 SV=1	430238	456330	397994	497582	475186	466444	463604	455340	284511	289477	282762	336347	307058	327578	255195	297561	1.53024	4.7885e-07
A2WLN6	2.64	27.64	2	Translation machinery-associated protein 22 OS=Oryza sativa subsp. indica GN=OsI_00756 PE=3 SV=1	3471.33	59759.8	3318.17	51514.4	47156.5	50362.6	53664.4	38463.9	53150.5	3274.44	1508.48	45739	55485.4	1985.63	50469.8	30230.5	1.27236	0.55433
A2WMF3	4	19.33	2	Putative uncharacterized protein OS=Oryza sativa subsp. indica GN=OsI_01022 PE=3 SV=1	263397	269289	250877	288653	287844	279777	289050	275555	330835	380569	335354	328960	346381	322949	337879	340418	0.809461	1.2855e-05
A2WMG4	3.23	9.514	4	Histidinol dehydrogenase, chloroplastic OS=Oryza sativa subsp. indica GN=OsI_01033 PE=3 SV=1	4723.58	80175.5	18788.5	84721.9	118547	27970.8	20074.3	50714.6	26624.1	139131	33231.7	591.372	31246.4	6736.28	31403.5	38423.5	1.31988	0.61691
A2WN71	3.89	5.714	2	Putative uncharacterized protein OS=Oryza sativa subsp. indica GN=OsI_01299 PE=4 SV=1	2662.95	2153.73	2951.02	21290.1	1862.19	3197.34	1165.34	5040.38	15787.5	2605.95	7722.07	13891.8	2126.21	3189.83	3291.09	6944.92	0.725766	0.5938
A2WNE7	2.32	4.972	1	Isocitrate dehydrogenase [NAD] subunit, mitochondrial OS=Oryza sativa subsp. indica GN=OsI_01376 PE=3 SV=1	26781.2	21830	28105.9	3027.58	4837.49	17655.8	5917.73	15450.8	13219.1	34343.5	38313.2	39608.6	32654.3	4761.08	17880.9	25825.8	0.59827	0.14127
A2WNI6	2.89	2.737	2	Coatomer subunit beta OS=Oryza sativa subsp. indica GN=OsI_01415 PE=4 SV=1	24762.4	15323.1	9460.01	24973.3	15895	24781.5	11549	18106.3	23461.6	19597.7	40864	19043.7	28509.5	9088.05	38151	25530.8	0.709195	0.15808
A2WNV6	12.94	15.63	7	Putative uncharacterized protein OS=Oryza sativa subsp. indica GN=OsI_01541 PE=4 SV=1	41254.4	57634.4	58562.7	65880.9	49303.1	62868.4	49336.6	54977.2	81456.4	77620.9	86895.4	113305	73987.5	73744.4	51195	79743.5	0.689426	0.00769
A2WP83	4.8	19.05	4	Putative uncharacterized protein OS=Oryza sativa subsp. indica GN=OsI_01652 PE=3 SV=1	247957	168049	256245	275846	285886	266944	277711	254091	234440	211808	204301	167621	174405	255759	178363	203814	1.24668	0.02491
A2WPB5	11.32	38.06	8	Putative uncharacterized protein OS=Oryza sativa subsp. indica GN=OsI_01687 PE=4 SV=1	62213.6	51975.4	44943.3	55835.8	57547	59871.7	58626.8	55859.1	112543	2772.95	92234.1	79369.6	106992	88091.8	88227	81461.5	0.685711	0.0922
A2WPC2	6.12	14.56	5	Dihydrolipoyl dehydrogenase OS=Oryza sativa subsp. indica GN=OsI_01694 PE=4 SV=1	1676.5	9672.7	5984.41	15528.5	12223.2	11750.5	4639.41	8782.18	19855.7	22136.4	1616.09	21451.8	15085.1	18661.3	8908.17	15387.8	0.570724	0.07631
A2WPH0	3.61	10.34	5	Dihydrolipoyl dehydrogenase OS=Oryza sativa subsp. indica GN=OsI_01744 PE=4 SV=1	36503.1	45033.7	7971.76	53101.2	8007.41	7554.13	41382.9	28507.8	74990.3	70996.7	64642.7	58973.9	25348.6	17247.1	26605.8	48400.7	0.588995	0.12075
A2WQ40	2.99	4.293	2	Putative uncharacterized protein OS=Oryza sativa subsp. indica GN=OsI_01974 PE=3 SV=1	39457.1	41303.2	1964.41	950.943	38802.6	31019.6	40539.6	27719.6	2658.5	46949.8	46555	43211.7	60296.8	56930.8	53784.5	44341	0.625147	0.12449
A2WQG8	4	25.49	5	Putative uncharacterized protein OS=Oryza sativa subsp. indica GN=OsI_02095 PE=4 SV=1	70155.9	36106.3	8266.56	34281	13209.1	4671.25	29754.7	28063.5	47279.9	40104.5	42627.9	58446.7	13520.1	39482.9	30032.9	38785	0.723567	0.3063
A2WQY7	9.32	24.82	5	Putative uncharacterized protein OS=Oryza sativa subsp. indica GN=OsI_02273 PE=4 SV=1	84775.5	32117.5	22882.7	123219	115084	114136	135914	89732.7	195831	193022	180775	26308.8	131272	148362	161002	148082	0.605968	0.05929
A2WRD4	4.1	18.81	4	Putative uncharacterized protein OS=Oryza sativa subsp. indica GN=OsI_02420 PE=3 SV=1	166212	188674	180237	190522	178079	168954	184083	179537	226033	209091	201793	233727	241496	249244	237133	228360	0.786205	2.622e-05
A2WRV7	4	8.951	2	Putative uncharacterized protein OS=Oryza sativa subsp. indica GN=OsI_02596 PE=4 SV=1	53205.1	48104.2	40781.6	43216.7	4588.95	37528.3	46645.4	39152.9	49202.8	40672.3	42182.1	39178.8	53424	54652	51812.8	47303.5	0.827694	0.23711
A2WRY9	2.03	4	1	Putative uncharacterized protein OS=Oryza sativa subsp. indica GN=OsI_02626 PE=4 SV=1	2118.08	35123.3	32325.6	38690.3	33818.8	33188.3	31950.1	29602.1	49378.8	47234	46191.5	55336.4	56159.4	50074.8	45576.8	49993.1	0.592123	0.00138
A2WS70	5.08	8.2	4	Putative uncharacterized protein OS=Oryza sativa subsp. indica GN=OsI_02707 PE=4 SV=1	28661.5	23627.6	26397.6	23320.3	369.513	27534.8	26500.3	22344.5	43836.2	41730	43050.7	30510.9	46381.3	48273.2	44035.2	42545.3	0.525193	0.00053
A2WSI6	1.1	2.493	1	Putative uncharacterized protein OS=Oryza sativa subsp. indica GN=OsI_02826 PE=4 SV=1	18437.6	20178.5	15665.6	22638.7	25434.7	26752.4	16479	20798.1	30019.6	6424.07	17151	22224.3	11852.8	18067.1	35585.1	20189.1	1.03016	0.88566
A2WT84	7.31	57.35	21	Malate dehydrogenase OS=Oryza sativa subsp. indica GN=OsI_03070 PE=3 SV=1	100114	98157.7	2785.94	2621.67	81219.6	84345.5	11183.9	54346.9	1183.15	60454.2	70059.8	73203.8	3126.17	72857.6	60664.7	48792.8	1.11383	0.79888
A2WTA6	6.39	23.33	15	Putative uncharacterized protein OS=Oryza sativa subsp. indica GN=OsI_03093 PE=4 SV=1	67806.5	90886.7	69309.2	81094.6	60288.1	65658.4	82953.7	73999.6	115533	104750	93192.8	57668.8	79985.7	98727.5	94688.2	92078	0.803662	0.04783
A2WTC5	8.48	14.08	4	Isocitrate dehydrogenase [NADP] OS=Oryza sativa subsp. indica GN=OsI_03110 PE=3 SV=1	5409.59	10766.7	25383.8	15496	25589.1	24704.8	16542.5	17698.9	59908.3	64368	63245.4	55461.4	61042.2	58959.1	57195.5	60025.7	0.294856	1.751e-08
A2WTQ2	8.06	44.44	4	Putative uncharacterized protein OS=Oryza sativa subsp. indica GN=OsI_03241 PE=4 SV=1	27738.1	24468	25023	27912.8	20671.8	28316.3	23047.7	25311.1	53227.2	71868.2	47918.2	59857.4	30742.3	56918.6	24505.1	49291	0.513504	0.0027
A2WTW6	22.12	44.31	16	Putative uncharacterized protein OS=Oryza sativa subsp. indica GN=OsI_03315 PE=4 SV=1	543937	540523	518149	508577	550798	416703	470076	506966	612498	713237	595403	812014	800575	888601	723233	735080	0.689675	0.00025
A2WUK8	3.46	11.75	4	Putative uncharacterized protein OS=Oryza sativa subsp. indica GN=OsI_03559 PE=4 SV=1	209486	228808	208908	203973	223805	210553	204337	212839	210555	209355	197405	225185	226107	185516	205116	208463	1.02099	0.51812
A2WUL4	2.43	13.1	2	4-hydroxy-4-methyl-2-oxoglutarate aldolase OS=Oryza sativa subsp. indica GN=OsI_03567 PE=3 SV=1	63005.7	68774.1	82513.1	73258.6	62542.5	60930	67024.9	68292.7	88874.3	99195.5	77556	75713.8	87051.7	70525.9	68483	81057.2	0.842525	0.02704
A2WUU6	2.33	3.557	2	Reticulon-like protein OS=Oryza sativa subsp. indica GN=OsI_03655 PE=4 SV=1	4995.18	40948.3	32132.4	49213.1	46878.8	4874.65	51544.9	32941.1	62327.4	82123.6	7895.34	56732.1	60419.9	63554.9	59174.9	56032.6	0.587891	0.06787
A2WUX9	6	7.905	4	Hexokinase OS=Oryza sativa subsp. indica GN=OsI_03691 PE=3 SV=1	44448.1	45932.4	3541.02	6924.05	57866.3	56053.3	58516	39040.2	88873	16457.2	79983.5	55261.6	92545.5	66296.2	64502.9	66274.3	0.58907	0.06247
A2WVA6	55.12	74.2	56	Aspartate aminotransferase OS=Oryza sativa subsp. indica GN=OsI_03821 PE=3 SV=1	2.35875e+06	2.29215e+06	2.29581e+06	2.30576e+06	2.41939e+06	2.25784e+06	2.37489e+06	2.32923e+06	2.84618e+06	2.47094e+06	2.75273e+06	2.63473e+06	2.65795e+06	2.4792e+06	2.54728e+06	2.627e+06	0.886649	0.00021
A2WVB9	202.7	90.38	512	Putative uncharacterized protein OS=Oryza sativa subsp. indica GN=OsI_03835 PE=4 SV=1	3.72865e+07	3.6819e+07	4.18709e+07	4.20175e+07	4.04931e+07	4.46238e+07	4.05409e+07	4.05217e+07	4.48143e+07	4.10342e+07	4.63078e+07	4.07386e+07	3.70012e+07	3.84549e+07	4.27397e+07	4.15844e+07	0.974444	0.52555
A2WVK4	1.96	8.065	1	Putative uncharacterized protein OS=Oryza sativa subsp. indica GN=OsI_03925 PE=4 SV=1	39815.6	37521.8	1122.85	1696.21	5995.74	30695.5	37387.6	22033.6	35204.4	34412.2	24782.9	39708.5	34845.4	37034.7	41308.3	35328.1	0.623686	0.08752
A2WW14	2	9.821	1	Putative uncharacterized protein OS=Oryza sativa subsp. indica GN=OsI_04093 PE=4 SV=1	18410.4	27411.9	22705.1	26203.5	7214.01	21818.9	3814.67	18225.5	38700.7	30566.9	50727	39193.3	43158.8	48202.6	51523.8	43153.3	0.422344	0.00013
A2WWB5	2.03	5.018	1	NADH-cytochrome b5 reductase OS=Oryza sativa subsp. indica GN=OsI_04196 PE=3 SV=1	26844.8	2045.75	34371	3225.68	3292.93	25274.3	4516.42	14224.4	5072.09	13176.4	26320.1	35946.7	2407.66	30113.8	875.418	16273.2	0.874104	0.79158
A2WWG0	6.03	15.89	6	Putative uncharacterized protein OS=Oryza sativa subsp. indica GN=OsI_04241 PE=4 SV=1	65485.9	69360.1	37471.3	68827.7	63081	60291.8	32915	56776.1	71688.9	42666.2	67396.9	13404.3	77076.4	70544.7	73801.1	59511.2	0.954041	0.79886
A2WWQ4	2	7.746	1	Putative uncharacterized protein OS=Oryza sativa subsp. indica GN=OsI_04329 PE=3 SV=1	72077.2	50839	48717.6	52303	51733.3	2069.06	50965.6	46957.8	52058.5	33975.3	51332.5	50296.2	1134.34	52110.9	1328.05	34605.1	1.35696	0.32546
A2WWR4	6.92	40.78	6	Histone H4 OS=Oryza sativa subsp. indica GN=OsI_04340 PE=3 SV=1	288720	294448	313359	259820	295512	268442	307732	289719	386211	521016	382614	386695	425288	434823	377250	416271	0.695986	5.3918e-05
A2WWV4	18.01	41.57	19	Triosephosphate isomerase OS=Oryza sativa subsp. indica GN=OsI_04384 PE=3 SV=1	854666	842047	886528	883453	881869	909012	982262	891405	845942	771334	830664	816140	835405	879308	826346	829306	1.07488	0.01264
A2WXB0	5.68	26.32	14	Putative uncharacterized protein OS=Oryza sativa subsp. indica GN=OsI_04555 PE=3 SV=1	24822.9	23263.8	18158.2	3219.44	3035.31	70900.1	3588.64	20998.3	25838.2	35890.9	31156.8	28405.4	28851	27795.3	26838.8	29253.8	0.7178	0.38545
A2WXD9	2	5.97	1	Putative uncharacterized protein OS=Oryza sativa subsp. indica GN=OsI_04589 PE=4 SV=1	11648	53054.4	59589.8	16533.4	19915.7	51249.6	50525.5	37502.4	51769.8	3105.97	52047.2	52930	81656.5	60425.6	54952.1	50983.9	0.735573	0.27558
A2WXF0	8.38	15.28	5	Putative uncharacterized protein OS=Oryza sativa subsp. indica GN=OsI_04601 PE=3 SV=1	47565.2	47407.4	45540.2	46121.9	49416.5	53718.5	46041.8	47973.1	66626.7	38823.8	62253.8	59607.5	63531.1	55477.9	61603.5	58274.9	0.82322	0.01549
A2WXH7	4.94	11.8	4	Putative uncharacterized protein OS=Oryza sativa subsp. indica GN=OsI_04628 PE=4 SV=1	17973.1	20624.6	20978.4	21085.1	18570.8	21285	20094.4	20087.3	24215.1	31894.3	8802.96	27387.8	23992.1	24879.9	8561.03	21390.4	0.93908	0.71404
A2WXS7	6.07	9.851	4	Signal recognition particle subunit SRP72 OS=Oryza sativa subsp. indica GN=OsI_04729 PE=3 SV=1	3721.18	1792.34	3463.37	11849	13479.2	12871.7	11202.4	8339.88	17621.2	17140.6	19093.8	11777.9	12776.1	15205.4	12530.1	15163.6	0.549994	0.00938
A2WXY9	6.08	10.71	4	Patatin OS=Oryza sativa subsp. indica GN=OsI_04794 PE=3 SV=1	88099.2	100475	84913.8	116487	111077	95017.2	68277.1	94906.6	91937.6	77907	57192.1	53469.4	88246.3	79126.4	80586.6	75495	1.25712	0.03797
A2WYA4	4.02	21.62	2	Cysteine proteinase inhibitor OS=Oryza sativa subsp. indica GN=OsI_04908 PE=3 SV=1	15089.4	9628.43	11542.7	1193.58	2476.95	13388.1	11904.9	9317.73	3571.52	5714.21	17431.7	13054.9	17045.6	7038.58	1759.38	9373.69	0.99403	0.98621
A2WYB3	15.89	21.37	8	Putative uncharacterized protein OS=Oryza sativa subsp. indica GN=OsI_04917 PE=4 SV=1	154297	107788	60330.6	112772	176359	130360	190360	133181	135716	172674	77325	166878	88848.6	163248	169085	139111	0.957376	0.79858
A2WYB5	4	18	2	Putative uncharacterized protein OS=Oryza sativa subsp. indica GN=OsI_04919 PE=4 SV=1	66338.9	62059.4	74322.7	68339.2	58976.9	70293.6	62417.8	66106.9	90326.2	118695	102488	75526.5	108958	106405	99690.3	100298	0.659102	5.7274e-05
A2WZE8	11.47	44.56	19	Putative uncharacterized protein OS=Oryza sativa subsp. indica GN=OsI_05327 PE=3 SV=1	48459.5	46358.4	34589.6	22352.5	15562.7	19090.2	82163.4	38368	46100.9	89583.7	70805.2	31717.9	71493.4	58603.4	24563.2	56124	0.68363	0.17949
A2WZV1	17.11	36.23	11	40S ribosomal protein S4 OS=Oryza sativa subsp. indica GN=OsI_05494 PE=3 SV=1	417369	407405	443932	415815	401765	369317	338641	399178	529548	670548	491786	555263	599019	571627	536210	564857	0.706687	2.8535e-05
A2X036	85.06	50.83	88	Putative uncharacterized protein OS=Oryza sativa subsp. indica GN=OsI_05577 PE=3 SV=1	9.44709e+06	9.66955e+06	9.35443e+06	9.36494e+06	9.31248e+06	9.27036e+06	9.29764e+06	9.38807e+06	1.03157e+07	1.08854e+07	1.06169e+07	1.10299e+07	1.12441e+07	1.10654e+07	1.07788e+07	1.0848e+07	0.865417	8.7816e-08
A2X068	6.24	9.107	3	Putative uncharacterized protein OS=Oryza sativa subsp. indica GN=OsI_05608 PE=4 SV=1	20676.4	25756.9	21247.6	25268.9	24983.6	25402.9	24993.8	24047.2	33848.8	34186.2	26246.2	28677	31180.9	9915.16	28864.5	27559.8	0.872545	0.29903
A2X0A5	1.02	9.091	2	Eukaryotic translation initiation factor 3 subunit J OS=Oryza sativa subsp. indica GN=OsI_05645 PE=3 SV=1	32695.3	31339.4	3342.59	31477.7	36509	35788.8	27822.3	28425	38210.3	29971.8	40040.1	37148.9	43630.7	42697.1	26633.5	36904.6	0.770229	0.11239
A2X0J1	2.01	4.167	1	Putative uncharacterized protein OS=Oryza sativa subsp. indica GN=OsI_05726 PE=4 SV=1	23873.6	35023.8	2926.24	34440.2	39352	45391.8	37020.5	31146.9	51841.7	27157.4	56009.3	42398.5	41592.2	34450.8	45868	42759.7	0.728417	0.09818
A2X0V4	21.34	32.61	19	Putative uncharacterized protein OS=Oryza sativa subsp. indica GN=OsI_05839 PE=3 SV=1	492532	534968	474071	538368	513652	509330	520715	511948	553703	675422	582999	638322	644966	629772	614354	619934	0.82581	5.1258e-05
A2X1E0	2	9.615	1	Putative uncharacterized protein OS=Oryza sativa subsp. indica GN=OsI_06022 PE=3 SV=1	28380	20957.1	26742.9	29519.1	27146.6	28304.4	24092.6	26449	25756.4	30864.9	26580	33118.8	33876.4	24794.5	32481.8	29639	0.892371	0.1066
A2X256	55.38	66.18	54	Putative uncharacterized protein OS=Oryza sativa subsp. indica GN=OsI_06284 PE=3 SV=1	3.71791e+06	3.64963e+06	3.95282e+06	3.84967e+06	3.82704e+06	3.52013e+06	3.71939e+06	3.74808e+06	4.14125e+06	4.77695e+06	4.1214e+06	4.3419e+06	4.54499e+06	4.46757e+06	4.32182e+06	4.38798e+06	0.85417	4.3607e-05
A2X2G9	9.51	6.036	5	Putative uncharacterized protein OS=Oryza sativa subsp. indica GN=OsI_06386 PE=4 SV=1	15394.9	16588.1	18418	20078.9	1086.44	21265.3	15985.7	15545.3	47323.2	35331.5	44925.4	40376.2	30288.9	32352.4	44042.5	39234.3	0.396218	2.4418e-05
A2X2T2	2	4.142	1	Peroxidase OS=Oryza sativa subsp. indica GN=OsI_06497 PE=3 SV=1	31185.3	1425.19	37194.2	9615.63	2634.61	2116.72	35826.2	17142.5	6553.06	27948.6	33224.4	23478.2	27996	43009.8	14273.4	25211.9	0.679938	0.32129
A2X2V1	56.11	65.53	151	Putative uncharacterized protein OS=Oryza sativa subsp. indica GN=OsI_06516 PE=4 SV=1	7.23055e+06	7.576e+06	7.34375e+06	7.94998e+06	7.75343e+06	8.30466e+06	8.08261e+06	7.74871e+06	7.07586e+06	6.46244e+06	7.10665e+06	6.84261e+06	6.28552e+06	6.53074e+06	6.97354e+06	6.75391e+06	1.14729	0.00024
A2X2Z1	88.06	74.38	131	Putative uncharacterized protein OS=Oryza sativa subsp. indica GN=OsI_06564 PE=4 SV=1	1.55507e+07	1.62366e+07	1.47172e+07	1.62409e+07	1.60927e+07	1.62459e+07	1.6346e+07	1.59186e+07	1.27818e+07	1.23087e+07	1.30072e+07	1.34601e+07	1.3198e+07	1.34728e+07	1.34048e+07	1.30905e+07	1.21604	2.803e-07
A2X399	162.17	86.4	474	Putative uncharacterized protein OS=Oryza sativa subsp. indica GN=OsI_06679 PE=4 SV=1	2.10042e+07	2.09689e+07	2.03986e+07	2.10259e+07	2.11647e+07	2.11334e+07	2.1114e+07	2.09728e+07	1.27333e+07	1.26085e+07	1.30638e+07	1.28541e+07	1.29665e+07	1.35709e+07	1.38587e+07	1.30937e+07	1.60175	4.4366e-14
A2X3I0	10	39.42	8	60S ribosomal protein L27 OS=Oryza sativa subsp. indica GN=OsI_06769 PE=3 SV=1	1218.29	3314.65	692.628	1084.27	9191.5	3951.32	517.504	2852.88	12449.2	1296.81	814.443	1079.37	1005.34	704.515	241.341	2513	1.13525	0.86993
A2X3I3	4.77	29.87	4	Putative uncharacterized protein OS=Oryza sativa subsp. indica GN=OsI_06772 PE=4 SV=1	36428.7	29867.4	22349.1	41751.7	11141.1	42588.9	45192.5	32759.9	51036.1	47196.5	45456.8	48173.8	37789.4	41792.8	40329.6	44539.3	0.735528	0.03735
A2X3J5	4.03	35.63	12	40S ribosomal protein S3a OS=Oryza sativa subsp. indica GN=OsI_06784 PE=3 SV=1	251384	281002	254374	266694	256697	239769	260431	258622	161417	162511	152830	173560	179514	175003	52656.6	151070	1.71193	4.8889e-05
A2X5F3	68.62	45.2	69	Putative uncharacterized protein OS=Oryza sativa subsp. indica GN=OsI_07431 PE=4 SV=1	2.08231e+06	2.17213e+06	2.09761e+06	1.9279e+06	1.92694e+06	1.78572e+06	1.83921e+06	1.97597e+06	2.11174e+06	2.06856e+06	2.12439e+06	2.41367e+06	2.5725e+06	2.05528e+06	2.2732e+06	2.23133e+06	0.885558	0.01719
A2X5H4	47.3	32.45	32	Putative uncharacterized protein OS=Oryza sativa subsp. indica GN=OsI_07454 PE=4 SV=1	1.19312e+06	1.25057e+06	1.22901e+06	1.26116e+06	1.30886e+06	1.23896e+06	1.22288e+06	1.24351e+06	1.49533e+06	1.57344e+06	1.42104e+06	1.55696e+06	1.56688e+06	1.59076e+06	1.58814e+06	1.54179e+06	0.806535	1.2876e-07
A2X6L9	4.93	9.168	4	Putative uncharacterized protein OS=Oryza sativa subsp. indica GN=OsI_07859 PE=4 SV=1	23752	50332.6	30719.9	25509.1	44596.8	48276	68925.5	41730.3	38874	55110.8	69986.6	64688	46231.3	29737.9	61313.4	52277.4	0.798247	0.2249
A2X6N1	10.3	26.48	6	60S ribosomal protein L6 OS=Oryza sativa subsp. indica GN=OsI_07870 PE=3 SV=1	165217	110316	148347	175249	149770	170028	169523	155493	198066	280058	218457	212244	228370	211259	227202	225094	0.690792	0.00018
A2X6Q9	5.05	10.39	3	Putative uncharacterized protein OS=Oryza sativa subsp. indica GN=OsI_07898 PE=3 SV=1	3101.45	18208.7	9461.83	3135.29	2026.93	2149.74	11272.8	7050.96	16324.3	15743.1	7340.31	8951.81	10566.2	5898.09	12997.6	11117.3	0.634231	0.17061
A2X7C5	6.01	9.716	3	Succinyl-CoA ligase subunit beta OS=Oryza sativa subsp. indica GN=OsI_08117 PE=3 SV=1	37865.6	41745.2	38353.1	42176.4	50916.8	45907.6	57891.4	44979.4	80678.8	83500.1	76174.9	77751.8	68917.2	77806.4	79555.9	77769.3	0.57837	3.1532e-07
A2X7E9	14.88	40.75	12	Putative uncharacterized protein OS=Oryza sativa subsp. indica GN=OsI_08139 PE=4 SV=1	188322	220735	198413	192531	164739	172587	199896	191032	161640	140019	126317	160523	158946	139828	176958	152033	1.25652	0.00154
A2X7K2	3.93	11.64	3	ATP-dependent Clp protease proteolytic subunit OS=Oryza sativa subsp. indica GN=OsI_08189 PE=3 SV=1	38304.9	35920.2	38515.2	39316.1	37139.5	34529.9	36446.8	37167.5	51606.9	51332.9	50174.7	51009.4	52634.6	49583.7	50108.2	50921.5	0.729899	3.5777e-10
A2X7X9	1.56	13.81	2	Putative uncharacterized protein OS=Oryza sativa subsp. indica GN=OsI_08324 PE=4 SV=1	5518.65	9073.88	4862.04	2192.12	5794.17	5918.47	10251	6230.05	9144.82	3921.26	3403.74	10357	2109.14	7801.89	3170.69	5701.23	1.09276	0.74829
A2X8S4	2.28	6.278	2	Putative uncharacterized protein OS=Oryza sativa subsp. indica GN=OsI_08636 PE=3 SV=1	10840.7	12933.6	11836.1	18668.5	3051.52	2603.34	4429.51	9194.76	15208.5	4726.87	4386.34	1384.37	20412.4	13340.5	12569.5	10289.8	0.893582	0.75726
A2X8U7	5.26	6.319	4	Putative uncharacterized protein OS=Oryza sativa subsp. indica GN=OsI_08658 PE=3 SV=1	40752.8	39991.1	17856.9	3812.31	30223.8	30501.3	31861.3	27857.1	41841.5	34863.2	37340.9	46358.8	51736.5	54226.9	43815.5	44311.9	0.628659	0.01254
A2X8X6	8.01	51.49	4	Putative uncharacterized protein OS=Oryza sativa subsp. indica GN=OsI_08689 PE=4 SV=1	14905.9	10876.5	19147.1	16722.3	18170.4	9288.08	19263	15481.9	18041.7	25731	18294.8	18537.5	15156.4	12920.7	18263.7	18135.1	0.853697	0.23647
A2X9Q4	0.89	3.822	1	Annexin OS=Oryza sativa subsp. indica GN=Ann2 PE=2 SV=1	26932.6	27606.3	35769.1	35589.2	16692.5	8531.02	30265.1	25912.3	35988	36166.8	38770.2	48583	32384.8	4774.7	23722.9	31484.4	0.82302	0.40661
A2X9U8	2.01	16.07	1	Peptidyl-prolyl cis-trans isomerase OS=Oryza sativa subsp. indica GN=OsI_09019 PE=4 SV=1	70550.1	56908.5	47138.2	67739.6	50346.4	40050.3	27873.2	51515.2	38453.4	39501.7	61160.3	53797.3	44409.9	53384	41910.7	47516.7	1.08415	0.55415
A2XA53	14.76	22.36	10	Putative uncharacterized protein OS=Oryza sativa subsp. indica GN=OsI_09127 PE=3 SV=1	3880.08	6572.19	6890.71	10102.6	250.02	5067.65	785.592	4792.69	12575.6	6309.55	12692.6	2599.57	11765.8	9547.58	6231.75	8817.49	0.543543	0.06391
A2XAH7	4.32	25.49	3	Putative uncharacterized protein OS=Oryza sativa subsp. indica GN=OsI_09258 PE=4 SV=1	179257	174038	167815	188641	192576	181752	197860	183134	178176	224954	183968	177478	167671	170346	164647	181034	1.0116	0.81364
A2XAI5	4.53	6.689	3	Putative uncharacterized protein OS=Oryza sativa subsp. indica GN=OsI_09267 PE=3 SV=1	26846.5	27186.3	10844.9	34613.7	28935.6	35461.7	31171.3	27865.7	2361.3	40928.9	4892.57	51998.4	39111.8	53789.3	53882.2	35280.6	0.78983	0.42781
A2XAL2	1.89	2.241	1	Putative uncharacterized protein OS=Oryza sativa subsp. indica GN=OsI_09293 PE=4 SV=1	1034.63	1718.64	15716.1	2139.61	3050.98	5898.55	2775.59	4619.16	3337.22	3582.55	32058.2	34871	31377.3	3568.64	39230.2	21146.4	0.218437	0.02778
A2XAM4	8.29	13.56	4	Putative uncharacterized protein OS=Oryza sativa subsp. indica GN=OsI_09304 PE=3 SV=1	118688	151326	134067	130920	137504	130745	141740	134998	150892	135029	139226	154245	152575	151689	159210	148981	0.906146	0.01679
A2XAQ0	11.02	22.49	7	Putative uncharacterized protein OS=Oryza sativa subsp. indica GN=OsI_09330 PE=3 SV=1	75779.1	33286.2	47630.2	48079.8	103343	38438.5	88315.8	62124.7	32914	11324.2	24997.7	52304.8	67582.1	8316.73	48146.7	35083.7	1.77075	0.06247
A2XAR1	3.7	13.69	2	Proliferating cell nuclear antigen OS=Oryza sativa subsp. indica GN=OsI_09344 PE=3 SV=1	14204.5	2735.16	82751	72207.2	30941.9	1553.33	13046.4	31062.8	81067.4	60835.3	2996.03	35862.6	68152.7	55132	7511.8	44508.3	0.69791	0.44344
A2XB46	12.03	47.62	7	Putative uncharacterized protein OS=Oryza sativa subsp. indica GN=OsI_09485 PE=4 SV=1	714495	726756	770702	788647	716413	750259	687564	736405	854151	836414	770151	807948	810227	697699	828704	800756	0.919637	0.01972
A2XC18	6.74	15.09	6	Glyceraldehyde-3-phosphate dehydrogenase OS=Oryza sativa subsp. indica GN=OsI_09835 PE=3 SV=1	156058	96351.7	162540	161997	178289	123106	170864	149886	194327	254301	211502	202166	182739	203808	195178	206289	0.726586	0.00176
A2XC88	2	2.793	1	Methyltransferase OS=Oryza sativa subsp. indica GN=OsI_09914 PE=3 SV=1	3797.06	14189.8	35894.5	14950.2	12640.2	15396.6	3816.7	14383.6	37850	44708.9	43967.6	45908.9	36734.7	33828.7	45666.5	41237.9	0.348795	6.1192e-05
A2XCL6	26.49	28.92	18	AAA-ATPase OS=Oryza sativa subsp. indica GN=cdc48 PE=2 SV=1	7125.98	9165.41	39971.6	9847.97	27663.5	22502.2	35523.6	21685.8	44734.3	19424.8	41649.8	55294.2	16032.4	64596.2	19922.5	37379.2	0.580156	0.10147
A2XCQ4	6.2	11.08	3	Phosphoserine aminotransferase OS=Oryza sativa subsp. indica GN=OsI_10089 PE=3 SV=1	44824.2	1119.92	45139.7	45790.4	50626.1	43354.9	46208.9	39580.6	46597.7	62405.7	56301.1	991.73	69745.3	3815.85	46827.6	40955	0.96644	0.91267
A2XD19	19.5	27.57	11	Putative uncharacterized protein OS=Oryza sativa subsp. indica GN=OsI_10205 PE=3 SV=1	208231	106320	128547	188361	193902	180713	204860	172990	172399	208031	159396	169089	142982	161445	157672	167288	1.03409	0.74041
A2XD75	5.4	19.11	4	Proteasome subunit alpha type OS=Oryza sativa subsp. indica GN=OsI_10259 PE=3 SV=1	10378.9	18874.3	19390.5	9583.06	23028.2	19216.4	25086.9	17936.9	34840.8	23554.8	27308.4	32104.4	36357.5	30486.7	41681.4	32333.4	0.554748	0.00069
A2XD90	1.47	3.54	1	Eukaryotic translation initiation factor 3 subunit K OS=Oryza sativa subsp. indica GN=OsI_10273 PE=3 SV=1	18992.5	1656.71	18828.6	6216.39	19970.2	3995.12	20142.9	12828.9	26972.3	21240.8	35353.4	33278.8	25371.9	29662.8	37249.9	29875.7	0.429409	0.00083
A2XDJ7	9.74	12.48	5	Putative uncharacterized protein OS=Oryza sativa subsp. indica GN=OsI_10386 PE=4 SV=1	23180.9	28434.8	24375.3	13335.5	28155.4	26155.6	36383.8	25717.3	6158.39	32551.9	5852.11	17194.9	12976.4	18728.1	28670.9	17447.5	1.47398	0.10373
A2XDL4	21.22	50.38	19	40S ribosomal protein S3a OS=Oryza sativa subsp. indica GN=OsI_10409 PE=3 SV=1	683930	715673	669511	684715	660964	606738	639228	665823	396941	272823	442288	433219	438930	415911	399646	399966	1.6647	2.7378e-07
A2XDW2	9.49	19.14	7	Putative uncharacterized protein OS=Oryza sativa subsp. indica GN=OsI_10505 PE=3 SV=1	3000.14	3655.3	3056.51	2267.92	1414.82	11228.1	2987.44	3944.32	841.975	3979.51	10191.1	12863.8	4120.77	5683.04	1809.06	5641.32	0.699184	0.4291
A2XE22	3.75	15	4	Putative uncharacterized protein OS=Oryza sativa subsp. indica GN=OsI_10569 PE=4 SV=1	19066.9	34817.3	52052.5	34276.1	40806.4	20716.5	27201.9	32705.4	16843.8	10936.5	17371.6	19036.2	26918.3	29055.9	7279.27	18206	1.79641	0.01793
A2XEC8	4.01	6.785	3	Putative uncharacterized protein OS=Oryza sativa subsp. indica GN=OsI_10684 PE=4 SV=1	17184.2	1447.01	17680.2	23559.4	20418.3	2389.39	21746.5	14917.9	14028.2	2460.19	1930.07	3559.26	21907.7	2471.47	17024.9	9054.53	1.64756	0.23511
A2XEF8	2.37	2.564	3	Putative uncharacterized protein OS=Oryza sativa subsp. indica GN=OsI_10714 PE=4 SV=1	88576.4	56285.3	40744.5	93382.4	54450.5	40471.8	70489.5	63485.8	56997.3	99466.6	53032.4	63892.7	37606.8	76272	80486.6	66822.1	0.950072	0.77035
A2XEX2	2	2.956	1	Putative uncharacterized protein OS=Oryza sativa subsp. indica GN=OsI_10887 PE=3 SV=1	9667.11	8191.54	4660.15	17123.6	6713.55	13473.3	11431.2	10180.1	10775.8	9838.34	13827	12523	8832.51	9760.69	4086.12	9949.07	1.02322	0.90925
A2XF04	2.1	3.729	1	Putative uncharacterized protein OS=Oryza sativa subsp. indica GN=OsI_10920 PE=4 SV=1	17058.1	10577.1	9538.66	5668.54	12029.8	4689.24	17152.3	10959.1	17444.1	23518.7	20456.7	18825.4	13739	17323.3	20078.2	18769.4	0.583882	0.00394
A2XF40	8.11	35.84	33	Putative uncharacterized protein OS=Oryza sativa subsp. indica GN=OsI_10982 PE=3 SV=1	59887.7	66522.5	58767.4	72998.6	72586.6	68749.2	76729	68034.4	88584.9	131220	91916.3	92261.1	84472.3	91876.1	98728.2	97008.3	0.701326	0.00074
A2XF50	2.36	12.95	1	Putative uncharacterized protein OS=Oryza sativa subsp. indica GN=OsI_10993 PE=4 SV=1	71242.4	58215.7	55928.2	65355.2	63996	59528.6	66072.6	62905.5	49751.1	54866.1	60053.7	62295	65439.9	58527.1	73614	60649.6	1.0372	0.53334
A2XFL8	8.01	25	7	Putative uncharacterized protein OS=Oryza sativa subsp. indica GN=OsI_11157 PE=4 SV=1	110214	178438	205322	222443	210825	203672	216708	192518	187734	167220	209781	184380	249092	218992	203987	203027	0.948237	0.56668
A2XFP6	4.23	25	2	Putative uncharacterized protein OS=Oryza sativa subsp. indica GN=OsI_11187 PE=3 SV=1	55662.9	64809.4	53595.2	56866.1	55305.2	50407.5	55519.4	56023.7	55521.5	52555.8	45819.8	60540.9	56804	61306.6	46586.8	54162.2	1.03437	0.52906
A2XFX2	2.02	3.731	1	Putative uncharacterized protein OS=Oryza sativa subsp. indica GN=OsI_11271 PE=4 SV=1	21478.8	22129.4	7645.07	5939.41	17608.7	7105.69	2457.18	12052	24470.4	5815.46	2703.53	24293	29264.1	28018.9	23699.4	19752.1	0.610165	0.15772
A2XG88	19.22	44.77	17	Putative uncharacterized protein OS=Oryza sativa subsp. indica GN=OsI_11398 PE=4 SV=1	988047	990551	1.08077e+06	1.06757e+06	1.04919e+06	1.05464e+06	1.06538e+06	1.04231e+06	1.17285e+06	1.24128e+06	991352	1.2804e+06	1.22325e+06	1.28668e+06	1.09829e+06	1.18487e+06	0.879679	0.00617
A2XGB9	1.96	5.333	1	Putative uncharacterized protein OS=Oryza sativa subsp. indica GN=OsI_11423 PE=4 SV=1	8902.95	9166.75	7848.18	8879.6	255.181	3387.09	10405	6977.83	11197.4	24125.1	4459.43	11476.3	16694.6	889.257	16426.6	12181.2	0.572834	0.13883
A2XGF3	17.71	17.52	14	Putative uncharacterized protein OS=Oryza sativa subsp. indica GN=OsI_11462 PE=4 SV=1	401333	307880	578772	373617	360653	344619	329338	385173	172550	308843	241245	328701	297171	302453	122927	253413	1.51994	0.01303
A2XGK2	4.99	48.09	10	Putative uncharacterized protein OS=Oryza sativa subsp. indica GN=OsI_11522 PE=4 SV=1	328606	229612	354665	311238	267478	342970	257583	298879	255623	377434	363481	376308	356786	316939	338844	340773	0.877061	0.11023
A2XGL9	5.78	11.27	3	Putative uncharacterized protein OS=Oryza sativa subsp. indica GN=OsI_11540 PE=4 SV=1	58316.4	3647.73	9504.45	57180.8	64137.9	49108.3	59697.4	43084.7	54792.1	69732.4	58845.7	71611.1	70898.2	4165.56	59390.9	55633.7	0.774435	0.35772
A2XH60	2.34	35.96	3	Putative uncharacterized protein OS=Oryza sativa subsp. indica GN=OsI_11735 PE=4 SV=1	123512	146480	127995	161471	144491	152345	174671	147281	19529.4	24777.4	1593.18	22614.6	24424.6	18714.4	21329	18997.5	7.75263	7.4872e-10
A2XHG1	4.31	24.58	3	Putative uncharacterized protein OS=Oryza sativa subsp. indica GN=OsI_11845 PE=4 SV=1	113567	131905	115144	124843	131741	128110	115293	122943	163415	113158	146326	126466	120182	132184	146415	135449	0.90767	0.11231
A2XHR1	10.61	37.5	45	Sucrose synthase OS=Oryza sativa subsp. indica GN=OsI_11950 PE=3 SV=1	27757.9	28966.3	26150.6	59965.6	50947.3	40196.6	39579.5	39080.6	45890.7	40871.3	65856	49486.2	533010	46396.9	42566.2	117725	0.331964	0.2796
A2XHR6	18.1	41.61	20	40S ribosomal protein SA OS=Oryza sativa subsp. indica GN=OsI_11954 PE=3 SV=1	846909	691645	1.05021e+06	678913	703761	684439	563079	745565	443048	1.09814e+06	505824	657244	835263	613821	608047	680198	1.0961	0.53719
A2XHU1	4	23.62	8	Putative uncharacterized protein OS=Oryza sativa subsp. indica GN=OsI_11978 PE=3 SV=1	79573.4	13160.7	106122	36135.4	32127.1	55079	6906.27	47014.8	69754.9	54754.8	58106.7	59603.3	49707.8	13267.5	70489.8	53669.3	0.87601	0.6733
A2XI59	12.01	35.62	7	Putative uncharacterized protein OS=Oryza sativa subsp. indica GN=OsI_12120 PE=4 SV=1	778751	788738	703179	744379	698407	671117	674121	722670	728857	681642	725871	685801	786641	751164	764518	732070	0.987159	0.69554
A2XIT5	12.77	34.62	11	60S ribosomal protein L13 OS=Oryza sativa subsp. indica GN=OsI_12345 PE=3 SV=1	22606.1	23238.1	18876.6	13563.6	4042.46	17572.4	24242.8	17734.6	26609.7	1831.99	14057.4	20780.8	28370.6	31108.6	34093.8	22407.6	0.791455	0.37144
A2XIT7	21.38	50	13	Putative uncharacterized protein OS=Oryza sativa subsp. indica GN=OsI_12347 PE=3 SV=1	752817	787093	702584	769814	846492	786754	726633	767455	1.05316e+06	1.21585e+06	1.10768e+06	1.06165e+06	972901	1.16985e+06	1.20974e+06	1.11297e+06	0.689553	1.1269e-06
A2XIU7	8.63	27.67	6	Ribosomal protein L19 OS=Oryza sativa subsp. indica GN=OsI_12360 PE=3 SV=1	159998	121521	121958	100467	133629	115927	126884	125769	157178	139992	173938	158413	193413	166878	182745	167508	0.750825	0.00097
A2XK82	1.11	3.046	1	3-isopropylmalate dehydrogenase OS=Oryza sativa subsp. indica GN=OsI_12854 PE=3 SV=1	25968.9	42629.8	53999.8	46484.7	41857.9	33550.9	33879.3	39767.3	5419.23	32101	7832.7	50729.9	50952.4	161088	156933	66436.7	0.598575	0.30922
A2XKB8	2.06	9.91	2	Putative uncharacterized protein OS=Oryza sativa subsp. indica GN=OsI_12893 PE=4 SV=1	53998.1	49327.3	52194.9	51768.8	54583.2	49932.7	60383.7	53169.8	56844.7	54561.4	54729.6	54620.1	57728.1	66709.9	58473.1	57666.7	0.922019	0.05807
A2XKC1	26.37	34.42	31	Putative uncharacterized protein OS=Oryza sativa subsp. indica GN=OsI_12896 PE=4 SV=1	4.12044e+06	4.17941e+06	3.85805e+06	4.06774e+06	4.06039e+06	3.96986e+06	3.92681e+06	4.0261e+06	2.34188e+06	2.76581e+06	2.30973e+06	2.40535e+06	2.72771e+06	2.55762e+06	2.4304e+06	2.5055e+06	1.60691	3.0198e-10
A2XKW9	1.59	2.375	1	Glycosyltransferase OS=Oryza sativa subsp. indica GN=OsI_13108 PE=3 SV=1	9081.13	10721.5	5103.53	741.093	8426.37	2884.2	13640.1	7228.27	14612.2	20600.6	12922.5	12749.7	11842.8	8003.95	1240.06	11710.3	0.61726	0.1396
A2XKY8	7.33	21.23	5	Proteasome subunit beta type OS=Oryza sativa subsp. indica GN=OsI_13132 PE=2 SV=1	68032.9	48979	76305.9	109155	107021	82160.1	108694	85764	178792	162295	180872	179875	164560	187417	181567	176483	0.485963	6.1273e-07
A2XL95	4.27	26.92	8	Putative uncharacterized protein OS=Oryza sativa subsp. indica GN=OsI_13240 PE=3 SV=1	28128.1	23711.4	22983.9	24480.9	27063.5	26111.8	25200.3	25382.8	64350.8	77436.4	58726.9	60922.3	67920.5	66893.5	58910.4	65023	0.390367	3.0124e-09
A2XLK9	4.91	41.91	24	Putative uncharacterized protein OS=Oryza sativa subsp. indica GN=OsI_13361 PE=3 SV=1	80398	76654.6	86069.9	79250.2	77666.4	72858.9	36906.3	72829.2	100964	96666	104859	115777	102860	100455	89513.3	101585	0.716929	0.00128
A2XLX1	2.01	5.238	1	Putative uncharacterized protein OS=Oryza sativa subsp. indica GN=OsI_13477 PE=3 SV=1	5365.96	6896.94	2080.35	1830.05	6285.45	1129.4	1633.49	3603.09	136.106	15211.6	5528.51	8523.51	2844.12	318.351	8913.72	5925.14	0.608103	0.32297
A2XM08	4.03	3.68	2	Putative uncharacterized protein OS=Oryza sativa subsp. indica GN=OsI_13515 PE=4 SV=1	36366.2	45851.5	30028.7	39307.4	34911.3	41315.5	31021.4	36971.7	48204.6	65520.2	37620.4	49327.9	50688.3	52956.5	45209	49932.4	0.740436	0.00557
A2XM46	12.51	37.38	10	Putative uncharacterized protein OS=Oryza sativa subsp. indica GN=OsI_13588 PE=3 SV=1	320529	343969	328773	286166	287884	272148	256441	299416	285307	275773	305330	278183	343790	311460	297453	299614	0.999339	0.98975
A2XMI9	2.07	57.66	42	Putative uncharacterized protein OS=Oryza sativa subsp. indica GN=OsI_13743 PE=3 SV=1	26488.6	30571.1	29902.5	22605.6	22603.4	24812.2	23298.3	25754.5	17413.8	34322.4	28539.8	20502.7	30336.2	33375.7	28620	27587.2	0.933568	0.5126
A2XMM3	2.01	3.175	1	Ferredoxin--NADP reductase OS=Oryza sativa subsp. indica GN=OsI_13788 PE=3 SV=1	32443.4	30297.9	27738.9	31354.9	30788.6	28688.2	30879.7	30313.1	33814.7	3002.56	36953.6	39844.4	39979.4	43355.8	50146.9	35299.6	0.858737	0.40328
A2XMP7	4.93	8.393	4	Putative uncharacterized protein OS=Oryza sativa subsp. indica GN=OsI_13813 PE=3 SV=1	57278.8	77419.8	77424.7	86777.5	69547.7	69201.4	49241.1	69555.8	102671	97832.3	106788	98382	79874.6	101073	98431.4	97864.6	0.710736	0.00039
A2XMQ2	2	12.82	1	Putative uncharacterized protein OS=Oryza sativa subsp. indica GN=OsI_13818 PE=4 SV=1	34179.7	31600.7	32256	40438.1	2397.39	31999.8	34873.7	29677.9	39717.1	48211.2	45399	49219.2	43803.7	48426.9	49507	46326.3	0.640627	0.00516
A2XMV2	12.69	36.47	10	Putative uncharacterized protein OS=Oryza sativa subsp. indica GN=OsI_13875 PE=3 SV=1	1.39037e+06	1.48361e+06	1.46645e+06	1.44598e+06	1.41494e+06	1.4335e+06	1.45789e+06	1.44182e+06	1.47086e+06	1.45563e+06	1.49723e+06	1.4225e+06	1.48947e+06	1.46707e+06	1.51428e+06	1.47386e+06	0.978258	0.07688
A2XMW1	4	19.9	3	Putative uncharacterized protein OS=Oryza sativa subsp. indica GN=OsI_13885 PE=4 SV=1	37019.8	30725.5	31061.1	30457	33012.9	43580.1	36017	34553.3	40080.6	22616.5	1104.71	35413.9	1961.61	33654	39527	24908.3	1.38722	0.17339
A2XMW9	8.65	18.24	15	Putative uncharacterized protein OS=Oryza sativa subsp. indica GN=OsI_13894 PE=4 SV=1	14982.9	2637.13	20126	426.758	869.09	2086.03	623.049	5964.43	923.454	1185.58	711.767	512.727	7843.57	244.789	589.026	1715.84	3.47609	0.21264
A2XMY4	4.17	32.57	3	Putative uncharacterized protein OS=Oryza sativa subsp. indica GN=OsI_13912 PE=3 SV=1	41944.4	57599.9	50579.4	42571.7	51389.3	40685.3	52499.9	48181.4	31372.9	25678	33377.3	74994.2	78386.7	88029.5	46011	53978.5	0.892604	0.57492
A2XMY6	4.06	18.43	3	Putative uncharacterized protein OS=Oryza sativa subsp. indica GN=OsI_13914 PE=3 SV=1	34557.9	33977.4	34782.8	28178.8	30934.2	24087.1	27619.8	30591.1	33620.2	37803.4	33497.9	34070.1	35550.2	35054.2	33302.3	34699.7	0.881596	0.03011
A2XN63	17.54	36.86	14	Putative uncharacterized protein OS=Oryza sativa subsp. indica GN=OsI_13996 PE=3 SV=1	521395	501985	498225	529480	447467	523957	492222	502105	436152	514101	512340	562313	579907	576631	348432	504268	0.995709	0.95008
A2XN85	6.43	6.542	3	Mitochondrial Rho GTPase OS=Oryza sativa subsp. indica GN=OsI_14016 PE=3 SV=1	47969.1	47658.1	51986	51618.7	47603	42282.7	44640.1	47679.7	64391.4	64829.7	60577.2	75862.7	73614.1	72312.9	66948.4	68362.3	0.697456	2.6789e-06
A2XN99	5.65	12.15	5	Putative uncharacterized protein OS=Oryza sativa subsp. indica GN=OsI_14032 PE=4 SV=1	90402.6	68582.2	79822.2	84336.1	97007.7	69632	71814.4	80228.2	135894	168506	159195	159182	164980	152095	146202	155150	0.517099	2.8413e-08
A2XNE3	2.28	6.287	1	Putative uncharacterized protein OS=Oryza sativa subsp. indica GN=OsI_14080 PE=4 SV=1	25014.5	14347.9	23207.9	35021.8	20354.8	11709.9	1251.88	18701.2	23974.1	15452.5	14490.8	19867.7	11850.6	2281.36	3270.45	13026.8	1.4356	0.28678
A2XNF8	4.13	19.62	2	Putative uncharacterized protein OS=Oryza sativa subsp. indica GN=OsI_14097 PE=4 SV=1	70392.2	61440.7	71121.8	76584.1	74570.6	80135.1	72565.5	72401.4	102693	98188.5	108538	96645.2	99223.8	101957	104315	101651	0.712251	1.5066e-07
A2XNS3	2	8.293	1	Putative uncharacterized protein OS=Oryza sativa subsp. indica GN=OsI_14220 PE=4 SV=1	6718.44	7992.42	9228.39	19527	7643.61	17476.2	21093.8	12811.4	4740.99	4719.22	22432.3	19973.2	21148.9	30028.6	20648.9	17670.3	0.725024	0.27919
A2XPB4	23.81	30.82	19	Putative uncharacterized protein OS=Oryza sativa subsp. indica GN=OsI_14427 PE=3 SV=1	480844	469993	414418	420241	465073	437888	409833	442613	517265	656628	477618	622053	539936	544165	632431	570014	0.776495	0.0006
A2XPT6	8	11.29	4	Pyruvate dehydrogenase E1 component subunit alpha OS=Oryza sativa subsp. indica GN=OsI_14647 PE=4 SV=1	58337.7	72464.6	54690.5	89082.8	84709	90999.5	84659.8	76420.6	156014	109006	149869	125165	81497.8	119249	153376	127740	0.598253	0.00094
A2XRR9	1.52	2.056	1	Putative uncharacterized protein OS=Oryza sativa subsp. indica GN=OsI_15323 PE=4 SV=1	688.067	201.016	10270.2	1390.58	2161.26	492.568	177.245	2197.27	1533.07	3479.93	2720.72	777.723	3121.59	212.737	159.065	1714.98	1.28123	0.74851
A2XS31	6	44.19	6	40S ribosomal protein S27 OS=Oryza sativa subsp. indica GN=OsI_15427 PE=3 SV=1	399225	340272	289426	329322	350288	338359	304558	335921	420190	493443	529504	428571	575139	431493	456724	476438	0.705069	0.00015
A2XS59	14.5	42.53	16	40S ribosomal protein S8 OS=Oryza sativa subsp. indica GN=OsI_15456 PE=3 SV=1	520280	457502	494624	500513	549699	566264	581343	524318	958348	1.04814e+06	976361	1.06854e+06	1.08101e+06	911788	955474	999952	0.524343	1.8843e-09
A2XSG0	4.07	10.71	3	Putative uncharacterized protein OS=Oryza sativa subsp. indica GN=OsI_15552 PE=4 SV=1	7499.79	6148.06	5220.76	9462.2	10971.9	7061.62	13373	8533.9	12366.8	18568.7	13190.9	17790.8	7380.58	3532.22	35633.9	15494.8	0.550758	0.11262
A2XSR2	13.27	35.48	13	Putative uncharacterized protein OS=Oryza sativa subsp. indica GN=OsI_15649 PE=4 SV=1	57024.4	98953.8	37499.1	50737.7	38133.5	45977.7	43279.4	53086.5	97090.5	67117	100340	73290.3	85661.8	63048.6	79387.8	80848	0.656621	0.01447
A2XT12	23.08	26.26	13	Putative uncharacterized protein OS=Oryza sativa subsp. indica GN=OsI_15749 PE=3 SV=1	360002	435859	347438	448079	317533	385834	362353	379585	533640	230756	276377	582891	571279	293719	554457	434731	0.873149	0.39587
A2XT28	25.96	46.75	23	Putative uncharacterized protein OS=Oryza sativa subsp. indica GN=OsI_15765 PE=4 SV=1	1.11941e+06	1.10749e+06	1.25033e+06	1.16465e+06	1.03796e+06	988269	1.1361e+06	1.11489e+06	717880	856317	696214	766638	1.00008e+06	854679	743866	805096	1.38479	5.9948e-05
A2XTC1	4.96	14.06	3	Putative uncharacterized protein OS=Oryza sativa subsp. indica GN=OsI_15856 PE=4 SV=1	99370	90641	93534.1	83774.7	100458	79487.4	46320.1	84797.9	66791	110659	111190	124398	139280	125526	109552	112485	0.75386	0.02864
A2XU61	5.26	14.68	4	Putative uncharacterized protein OS=Oryza sativa subsp. indica GN=OsI_16135 PE=4 SV=1	194814	213944	193923	184817	200980	189104	177862	193635	273964	299186	276158	281946	258885	217504	295734	271911	0.712126	1.6126e-05
A2XU83	12.25	23.63	11	Glyceraldehyde-3-phosphate dehydrogenase OS=Oryza sativa subsp. indica GN=OsI_16160 PE=3 SV=1	476718	486818	408730	452856	223971	475974	489739	430687	326887	640142	519491	618325	580093	593405	588309	552379	0.779694	0.04354
A2XUA6	15.94	36.26	10	Putative uncharacterized protein OS=Oryza sativa subsp. indica GN=OsI_16185 PE=3 SV=1	105376	105427	127057	93861.9	86325	111015	112338	105914	160544	159287	167397	128097	137859	154470	140333	149713	0.70745	6.8236e-05
A2XUB9	3.55	8.803	2	Putative uncharacterized protein OS=Oryza sativa subsp. indica GN=OsI_16199 PE=4 SV=1	1071.37	60971.6	56304.7	63607.4	42674.8	55375.7	53367	47624.7	54280.1	39025.7	61251.5	41067.1	53147	59825.4	40145.7	49820.4	0.955927	0.80973
A2XUD4	2.01	3.226	1	Putative uncharacterized protein OS=Oryza sativa subsp. indica GN=OsI_16215 PE=4 SV=1	13160.2	43531.3	22108.7	25420.4	24889.2	24015.6	9109.4	23176.4	27433.4	45142.8	31748.8	18356.1	23990.2	15223.1	23405.1	26471.4	0.875527	0.56581
A2XUF3	12.79	40.13	10	Putative uncharacterized protein OS=Oryza sativa subsp. indica GN=OsI_16233 PE=4 SV=1	393725	370779	268265	426968	442994	426795	382163	387384	800426	687345	809414	661501	726838	770918	809225	752238	0.514975	8.5476e-08
A2XUS0	13.24	15.71	7	Putative uncharacterized protein OS=Oryza sativa subsp. indica GN=OsI_16357 PE=4 SV=1	41366.5	35808.7	46155	37907.8	45207.8	32342.9	47541.7	40904.3	22984.4	62830.8	63327.1	30929.2	54170.9	25417.7	48116.3	43968.1	0.93032	0.66535
A2XUU7	12.37	57.66	42	Glyceraldehyde-3-phosphate dehydrogenase OS=Oryza sativa subsp. indica GN=OsI_16384 PE=3 SV=1	484464	526441	555474	476986	560439	463227	482850	507126	545693	549524	648998	595227	705824	665131	612709	617586	0.821141	0.00154
A2XVD7	12.06	72.32	12	Putative uncharacterized protein OS=Oryza sativa subsp. indica GN=OsI_16580 PE=4 SV=1	801990	846462	906536	934732	888163	738415	816701	847571	753570	823388	722796	801912	853417	762266	754361	781673	1.0843	0.05492
A2XWM8	15.14	20.42	11	Putative uncharacterized protein OS=Oryza sativa subsp. indica GN=OsI_17056 PE=4 SV=1	368541	344294	320434	347447	350104	291783	337699	337186	436062	440459	422013	472765	477613	516518	461822	461036	0.731366	3.1242e-06
A2XX38	12.51	45.25	7	Putative uncharacterized protein OS=Oryza sativa subsp. indica GN=OsI_17237 PE=3 SV=1	655768	705544	690352	740513	742820	678198	256850	638578	316672	290846	271616	267537	283945	295620	290283	288074	2.21671	0.00016
A2XXG3	8.72	34.12	5	Putative uncharacterized protein OS=Oryza sativa subsp. indica GN=OsI_17369 PE=3 SV=1	53475.7	61945.1	58591.9	72786.7	71865.6	73282.1	96950.6	69842.5	46593.1	93154.2	48387.5	39353	49059.5	54539	66312.3	56771.2	1.23025	0.15846
A2XXN3	2.4	8.978	3	Putative uncharacterized protein OS=Oryza sativa subsp. indica GN=OsI_17444 PE=4 SV=1	6984.62	10237.5	632.279	8771.33	8700.84	9386.09	5241.67	7136.33	9957.15	8373.36	5946.55	10199.7	7867.07	8787.09	5709.97	8120.12	0.878845	0.5012
A2XXP3	4.02	4.198	2	Putative uncharacterized protein OS=Oryza sativa subsp. indica GN=OsI_17455 PE=4 SV=1	58255.4	62035.5	63602.3	63489.3	56077	57897.8	61965.9	60474.7	77953.1	82481.9	77212.5	73391.8	67997.2	81434.1	78253.3	76960.6	0.785789	6.8481e-06
A2XYC2	24.42	25.12	13	D-3-phosphoglycerate dehydrogenase OS=Oryza sativa subsp. indica GN=OsI_17701 PE=3 SV=1	287865	313796	283587	306546	292699	283469	316067	297718	401129	354046	391162	369173	381461	384928	377483	379912	0.783652	2.1952e-07
A2XYD6	1.18	12.24	1	Putative uncharacterized protein OS=Oryza sativa subsp. indica GN=OsI_17714 PE=4 SV=1	985.274	506.142	3131.45	1228.63	2780.16	1176.2	2378.07	1740.84	1026.74	2987.09	2803.6	1550.28	1478.01	2995.83	2859.87	2243.06	0.776102	0.33402
A2XYF8	2.06	1.682	1	Plasma membrane ATPase OS=Oryza sativa subsp. indica GN=OsI_17734 PE=3 SV=1	5043.4	10059.5	6056.59	23630.5	955.616	28383.8	11268.2	12199.7	25117.9	30997.9	3747.04	13316	19776.6	18378.8	26618	19707.5	0.619038	0.17079
A2XYK8	2.03	4.516	1	Putative uncharacterized protein OS=Oryza sativa subsp. indica GN=OsI_17784 PE=4 SV=1	43064.8	62125.4	29447.8	6822.91	5007.43	3009.36	15598.5	23582.3	25901.7	19904.2	32928.2	23145.4	4038.7	80045.1	33576.7	31362.9	0.751919	0.53923
A2XYQ9	2.19	28.38	3	Putative uncharacterized protein OS=Oryza sativa subsp. indica GN=OsI_17840 PE=3 SV=1	71425.3	79514.5	77791.3	99370.5	91472.5	90352.8	97019.4	86706.6	133649	159085	127548	105618	105226	110439	138194	125680	0.689901	0.00065
A2XYT1	4	6.867	2	Putative uncharacterized protein OS=Oryza sativa subsp. indica GN=OsI_17862 PE=3 SV=1	55161.9	38461.2	35403.3	30216.4	36490.3	56501.6	17497.8	38533.2	79592.6	37517.6	84380.4	87923.3	78902.2	81932.9	60898.8	73021.1	0.5277	0.0016
A2XZ05	4.05	8.638	2	Putative uncharacterized protein OS=Oryza sativa subsp. indica GN=OsI_17938 PE=4 SV=1	167166	172065	177480	175551	166913	158814	147419	166487	148645	148547	161130	171091	161333	165971	166213	160419	1.03783	0.26199
A2XZ41	8.44	12.36	4	Putative uncharacterized protein OS=Oryza sativa subsp. indica GN=OsI_17978 PE=4 SV=1	38775.4	69756.1	62572	53514.5	55608.6	75735.7	111661	66803.4	97518.9	88816.6	94717.3	97790.4	100341	86933.8	49424.8	87934.7	0.759693	0.07874
A2XZE6	4.43	18.8	2	Peptidyl-prolyl cis-trans isomerase OS=Oryza sativa subsp. indica GN=OsI_18093 PE=3 SV=1	320584	369119	332850	299763	320472	289297	295289	318196	354998	365244	314186	343495	369519	339163	335290	345985	0.919682	0.04816
A2XZF9	4.64	14.79	3	Eukaryotic translation initiation factor 3 subunit F OS=Oryza sativa subsp. indica GN=OsI_18108 PE=3 SV=1	74674.7	52571.3	89152.2	67470	75895.8	73167.6	50333.5	69037.8	102326	92591.5	87501.7	122982	128313	122056	123006	111254	0.620544	0.00023
A2XZQ4	22.96	42.74	21	Putative uncharacterized protein OS=Oryza sativa subsp. indica GN=OsI_18214 PE=4 SV=1	1.31479e+06	1.26606e+06	1.18552e+06	1.25002e+06	1.27528e+06	1.25914e+06	1.24486e+06	1.25652e+06	1.54271e+06	1.71463e+06	1.36877e+06	1.41186e+06	1.61052e+06	1.40054e+06	1.63589e+06	1.52642e+06	0.823185	0.00026
A2Y087	8.06	21.67	6	Putative uncharacterized protein OS=Oryza sativa subsp. indica GN=OsI_18399 PE=3 SV=1	281131	295741	312320	276424	261036	293430	280788	285839	270975	267305	256178	281062	304257	266622	271382	273969	1.04333	0.18598
A2Y0K0	10.1	37.23	10	60S ribosomal protein L18 OS=Oryza sativa subsp. indica GN=OsI_18515 PE=2 SV=1	285716	267669	329269	279580	293842	277634	285463	288453	364955	356291	326865	437993	374682	445712	432379	391268	0.737226	0.00017
A2Y1H8	4.07	8.17	2	Putative uncharacterized protein OS=Oryza sativa subsp. indica GN=OsI_18855 PE=3 SV=1	25714.3	30042.7	54975.4	27747.9	38024.4	56038.8	25599.7	36877.6	58203.8	98537.8	99554	113654	109189	48685.2	58846.4	83810	0.440014	0.00156
A2Y2C4	2.46	6.397	2	Putative uncharacterized protein OS=Oryza sativa subsp. indica GN=OsI_19156 PE=3 SV=1	31452.3	30647.4	29409.9	39100.3	34360.4	29754.5	37488.6	33173.3	24788.2	34631.6	14987.2	6360.48	26080.8	7417.42	3552.96	16831.2	1.97094	0.00467
A2Y2U1	7.29	3.524	7	Putative uncharacterized protein OS=Oryza sativa subsp. indica GN=OsI_19330 PE=4 SV=1	40726.8	41724	31194.3	36887.4	35165.4	37943.4	10392.2	33433.4	51581.7	51170.4	11344.4	62061.1	77595.9	63687.3	54117.2	53079.7	0.629871	0.04495
A2Y2Y3	4	15.53	10	Putative uncharacterized protein OS=Oryza sativa subsp. indica GN=OsI_19373 PE=3 SV=1	1500.15	4812.93	725.58	8172.07	11124.5	1701.36	964.965	4143.08	19510.7	687.821	16389.3	20157	7317.63	20016.7	21915.5	15142.1	0.273614	0.00716
A2Y2Y4	10.1	33.18	42	Putative uncharacterized protein OS=Oryza sativa subsp. indica GN=OsI_19374 PE=3 SV=1	216482	272420	237698	253320	286719	256259	260125	254717	254549	329906	273887	290348	338155	279749	287262	293408	0.868134	0.01907
A2Y3H0	2	12.63	2	Putative uncharacterized protein OS=Oryza sativa subsp. indica GN=OsI_19553 PE=4 SV=1	90049.1	51369.4	61268	84546.4	56457.1	89282.7	87718.2	74384.4	51441.5	72193.8	54278.9	59425.7	50518.9	56778.1	57563.8	57457.2	1.2946	0.03346
A2Y3I6	16.11	22.14	9	Putative uncharacterized protein OS=Oryza sativa subsp. indica GN=OsI_19569 PE=4 SV=1	254935	262462	254872	238001	209989	230716	199854	235833	239895	437560	310280	335964	343454	316520	294568	325463	0.724607	0.00319
A2Y3K8	2.11	3.456	2	Putative uncharacterized protein OS=Oryza sativa subsp. indica GN=OsI_19590 PE=4 SV=1	43906.6	40047.6	8561.76	16459.7	44731.6	35032.5	41667.9	32915.4	57496.6	37928.8	57990.4	59279	74548.8	18072.3	70215.4	53647.3	0.613551	0.04349
A2Y3W4	1.22	17.56	5	40S ribosomal protein S4 OS=Oryza sativa subsp. indica GN=OsI_19685 PE=3 SV=1	20273.7	30730.3	3677.3	32164.8	3993.73	30092.9	36556.8	22498.5	31111.1	52367	32113.2	36602.8	36496.8	39798.3	40327.8	38402.4	0.585861	0.01804
A2Y3X5	4.02	8.795	2	Putative uncharacterized protein OS=Oryza sativa subsp. indica GN=OsI_19702 PE=4 SV=1	194636	217572	15610.4	154809	9398.89	41773.8	23212.9	93859	212631	289546	256384	19714.2	301490	296507	273284	235651	0.398297	0.01697
A2Y3Z4	6.03	28.78	3	Putative uncharacterized protein OS=Oryza sativa subsp. indica GN=OsI_19723 PE=4 SV=1	115002	98974.5	89512.2	95283.1	100672	81902.9	110353	98814.3	139577	160292	142911	139342	144819	155333	131751	144861	0.682133	3.4143e-06
A2Y4P5	3.95	19.09	3	Putative uncharacterized protein OS=Oryza sativa subsp. indica GN=OsI_19971 PE=4 SV=1	272525	270242	278701	256255	265425	218064	299624	265834	127377	117237	124604	136296	144831	135364	131060	130967	2.02977	1.3513e-08
A2Y4R1	9.28	13.71	5	Putative uncharacterized protein OS=Oryza sativa subsp. indica GN=OsI_19989 PE=4 SV=1	113921	127150	102398	130202	72757.6	99677.2	105403	107358	74751.4	37580	100343	12423.1	107541	95267.7	22685.6	64370.3	1.66783	0.02388
A2Y534	22.15	46.54	21	Putative uncharacterized protein OS=Oryza sativa subsp. indica GN=OsI_20107 PE=3 SV=1	118763	169260	167962	208143	198824	205282	174142	177482	352678	197931	275630	220225	119070	219114	228572	230460	0.770122	0.09738
A2Y5G0	4.13	20.71	2	Putative uncharacterized protein OS=Oryza sativa subsp. indica GN=OsI_20228 PE=3 SV=1	197825	190756	208740	200293	193027	194804	153149	191228	146411	133786	127101	146940	149617	147486	140380	141674	1.34977	2.3111e-05
A2Y5R4	7.55	41.91	9	40S ribosomal protein S26 OS=Oryza sativa subsp. indica GN=OsI_20339 PE=2 SV=1	302808	333813	313627	322207	316849	296117	352153	319653	337841	504022	336881	342515	382891	337865	328690	367243	0.870413	0.07916
A2Y5R8	2.09	10.14	2	Non-specific lipid-transfer protein OS=Oryza sativa subsp. indica GN=OsI_20343 PE=3 SV=1	23423.1	22119.8	26532.4	24797.9	20779.7	20903.4	25189.3	23392.2	25669	32439.6	26886.3	25055.5	28459.5	26815.9	27155.3	27497.3	0.85071	0.00644
A2Y650	14.66	44.37	12	Phosphoglycerate kinase OS=Oryza sativa subsp. indica GN=OsI_20474 PE=3 SV=1	284351	260353	226341	326551	276278	341862	328990	292104	429276	408805	432739	393627	365469	424534	396192	407235	0.717286	4.1217e-05
A2Y665	31.74	54.84	44	Putative uncharacterized protein OS=Oryza sativa subsp. indica GN=OsI_20488 PE=4 SV=1	8.38164e+06	8.05504e+06	8.62952e+06	8.75472e+06	8.502e+06	8.86436e+06	9.04313e+06	8.60435e+06	6.7519e+06	7.25759e+06	7.07182e+06	6.87322e+06	6.7153e+06	6.64739e+06	6.4151e+06	6.8189e+06	1.26184	1.3035e-07
A2Y689	7.34	28.72	5	Putative uncharacterized protein OS=Oryza sativa subsp. indica GN=OsI_20515 PE=4 SV=1	60576.7	58578.7	58542.6	57412.2	51730.8	8936.42	56662.1	50348.5	29491.2	35093.5	6689.08	32104.8	31257.8	32274.2	9501.54	25201.7	1.99782	0.0104
A2Y6H0	2.32	2.721	1	Putative uncharacterized protein OS=Oryza sativa subsp. indica GN=OsI_20609 PE=4 SV=1	133235	147874	150570	145347	145486	124726	133882	140160	151618	186727	173327	182822	182823	183803	111363	167498	0.836788	0.0288
A2Y6M9	0.96	3.131	1	Hexokinase OS=Oryza sativa subsp. indica GN=OsI_20669 PE=3 SV=1	9342.62	1431.31	11693.1	17825.3	7710.89	8473.14	8740.64	9316.72	9974.22	51448.2	13823.5	24838.7	27191.4	25807.2	651.785	21962.1	0.424217	0.07216
A2Y7B5	2	9.091	1	Putative uncharacterized protein OS=Oryza sativa subsp. indica GN=OsI_20933 PE=4 SV=1	8434.92	13168.3	13434.8	14451.4	11935.2	11258.3	1044.15	10532.4	26668	30080.8	14838	27560.1	30886.8	24631.7	32238	26700.5	0.394466	9.2806e-05
A2Y7B6	2	17.39	1	Putative uncharacterized protein OS=Oryza sativa subsp. indica GN=OsI_03269 PE=3 SV=1	24698.9	21440.9	30701.5	24298.7	23444.4	22006.1	15922.9	23216.2	31838.6	53678.7	34059.3	27785.2	32324.9	34945.4	31322.8	35136.4	0.660745	0.0064
A2Y7H9	8.22	24.16	4	60S ribosomal protein L18a OS=Oryza sativa subsp. indica GN=OsI_20997 PE=3 SV=1	293780	327452	235559	291801	304594	266847	340484	294359	390563	400102	385338	385183	407348	401163	425040	399248	0.737285	9.9184e-06
A2Y7J4	2.64	3.59	2	Eukaryotic translation initiation factor 3 subunit D OS=Oryza sativa subsp. indica GN=OsI_21011 PE=3 SV=1	27545.8	29604.5	31122.4	31408.2	9403.48	38122.4	35137.7	28906.3	56181.4	46845.6	63856.4	13187.1	38181.7	45664.9	60040.1	46279.6	0.624602	0.03603
A2Y7R4	27.78	50.29	24	Malate dehydrogenase OS=Oryza sativa subsp. indica GN=OsI_21084 PE=3 SV=1	175510	156554	42161.3	181208	139570	81169.6	129697	129410	142762	148534	141430	162059	87026.9	101220	81373.2	123487	1.04797	0.80014
A2Y7Z3	4	15.6	2	Putative uncharacterized protein OS=Oryza sativa subsp. indica GN=OsI_21161 PE=4 SV=1	45528.6	44561.9	33305.6	44128.9	38172.2	42265.7	38708.5	40953.1	47817.3	47823.1	48497.3	54105.2	47054.4	57177.2	42403.2	49268.2	0.831226	0.00585
A2Y828	4.11	8.877	3	Putative uncharacterized protein OS=Oryza sativa subsp. indica GN=OsI_21200 PE=4 SV=1	22408.7	10983	10385.7	6071.47	15924.1	26360.7	6565.56	14099.9	23533	26773.1	2828.73	27449.8	14036.6	2306.04	24932.6	17408.5	0.809941	0.5305
A2Y8K1	4	34.62	12	60S ribosomal protein L13 OS=Oryza sativa subsp. indica GN=OsI_21382 PE=2 SV=1	56920.9	62258	40925.4	45090.8	44587	33427.6	54680.7	48270.1	52985.9	70354	70151.4	63965.2	60379.6	67546.2	62604.6	63998.1	0.754242	0.00419
A2Y8S8	0.94	4.846	1	Putative uncharacterized protein OS=Oryza sativa subsp. indica GN=OsI_21456 PE=4 SV=1	5307.79	2875.88	6822.69	5447.64	4325.49	1208.91	441.806	3775.74	1569.13	6300.38	3626.13	2675.54	6135.13	4392.58	1010.66	3672.79	1.02803	0.93235
A2Y8X8	10.05	12.9	5	Putative uncharacterized protein OS=Oryza sativa subsp. indica GN=OsI_21507 PE=4 SV=1	269731	155100	258527	264786	286116	256148	299555	255709	336709	354094	321737	340018	359721	361281	348198	345965	0.739117	0.00039
A2Y8Y0	5.09	28.13	5	Putative uncharacterized protein OS=Oryza sativa subsp. indica GN=OsI_21509 PE=3 SV=1	489570	399211	468432	549426	500165	553705	524183	497813	572596	591403	583871	569392	596029	553480	553182	574279	0.866849	0.00362
A2Y939	2	16.22	1	Putative uncharacterized protein OS=Oryza sativa subsp. indica GN=OsI_21577 PE=4 SV=1	125417	143319	129688	132256	128123	116938	54950.4	118670	51853.3	119873	89295.4	97649.1	54536.6	38648.5	96593.8	78350	1.51462	0.0255
A2YA91	49.36	48.88	63	Sucrose synthase OS=Oryza sativa subsp. indica GN=OsI_22003 PE=3 SV=1	3.57314e+06	3.30221e+06	3.32522e+06	3.10583e+06	2.90703e+06	3.08399e+06	3.19402e+06	3.21306e+06	3.77076e+06	3.30666e+06	3.53159e+06	4.03188e+06	3.88817e+06	3.96142e+06	3.74185e+06	3.74748e+06	0.857394	0.0011
A2YAA3	2.21	3.427	1	Putative uncharacterized protein OS=Oryza sativa subsp. indica GN=OsI_22012 PE=3 SV=1	27742	30559.6	35685.7	36020.3	1691.56	27753.4	32144.1	27370.9	43489.8	63442.2	1750.86	37929.2	34468.5	39570.2	42293.2	37563.4	0.72866	0.24042
A2YAN2	11.99	31.99	8	Putative uncharacterized protein OS=Oryza sativa subsp. indica GN=OsI_22147 PE=4 SV=1	226394	183172	242376	208907	192796	189062	231227	210562	153959	111720	171989	153613	171530	179877	139566	154608	1.36191	0.00074
A2YAT4	1.77	9.942	1	Putative uncharacterized protein OS=Oryza sativa subsp. indica GN=OsI_22199 PE=4 SV=1	20952.2	21185.1	23731.7	19046.6	22108.8	16395.1	25740.1	21308.5	17767.3	42944.9	24295	27479.1	27698.6	29702.5	26131.5	28002.7	0.760944	0.05188
A2YB91	21.53	28.04	19	Putative uncharacterized protein OS=Oryza sativa subsp. indica GN=OsI_22368 PE=3 SV=1	467278	339620	429427	325781	507629	473187	349029	413136	548899	652849	524363	534968	534811	512766	554281	551848	0.74864	0.00125
A2YB92	3.1	2.964	2	Putative uncharacterized protein OS=Oryza sativa subsp. indica GN=OsI_22369 PE=3 SV=1	10518.1	1612.49	27980.5	2367.99	5650.82	19521.3	920.663	9795.99	16756	20399.7	1090.83	15808	9499.65	18231.3	1527.81	11901.9	0.823062	0.67748
A2YBK1	7.28	14.94	6	Putative uncharacterized protein OS=Oryza sativa subsp. indica GN=OsI_22484 PE=3 SV=1	75347.6	46427.2	84394.2	76586	86013.8	45129.7	95955.5	72836.3	117541	191844	69367.6	129330	122617	160594	110680	128853	0.565265	0.00518
A2YC54	2.01	6.354	1	Putative uncharacterized protein OS=Oryza sativa subsp. indica GN=OsI_22686 PE=4 SV=1	5298.63	4587.19	229.06	1681.05	2647.19	659.714	4667.35	2824.31	1811.43	12982.2	958.29	7307.93	1349.4	432.548	11336.7	5168.35	0.546463	0.29811
A2YCB6	2.14	3.763	2	Putative uncharacterized protein OS=Oryza sativa subsp. indica GN=OsI_22752 PE=4 SV=1	39339.1	54418.2	44181.1	48755.3	54264.3	47809.3	50095.4	48409	61224.4	48797.5	50119.5	52860.1	55030.2	50191.5	55237.1	53351.5	0.907359	0.08145
A2YCI2	2	4.435	1	Putative uncharacterized protein OS=Oryza sativa subsp. indica GN=OsI_22823 PE=3 SV=1	5739.76	6782.09	25495.6	10360.7	4315.65	24104.7	2098.06	11270.9	9774.2	18798.8	6464.27	7088.29	4110.59	5918.98	14695.5	9550.1	1.18019	0.68534
A2YCP9	16.06	23.35	9	Serine hydroxymethyltransferase OS=Oryza sativa subsp. indica GN=OsI_22888 PE=3 SV=1	80719.6	109140	97387.4	65030.8	65761	88195.3	67246.7	81925.8	56066.7	199946	191196	170254	175469	70081.6	173505	148074	0.553276	0.01487
A2YD98	4.45	30.11	3	Putative uncharacterized protein OS=Oryza sativa subsp. indica GN=OsI_23087 PE=4 SV=1	401022	428875	401882	393511	337562	393668	341684	385458	137466	160984	150759	194590	158327	198884	166289	166757	2.31149	6.4783e-09
A2YDM7	4.93	17.96	3	Putative uncharacterized protein OS=Oryza sativa subsp. indica GN=OsI_23215 PE=4 SV=1	19267.3	39644.2	61664.5	37584.5	39493	37016	43154.4	39689.1	50611.7	49710.8	57653.3	47251.7	43612.5	76937.7	24271	50007	0.793672	0.19894
A2YE26	4.27	13.96	2	Putative uncharacterized protein OS=Oryza sativa subsp. indica GN=OsI_23372 PE=4 SV=1	65119.1	56852.7	53346.5	53498	2566.2	47578.1	49747.6	46958.3	61250.2	4906.72	55932	63888.5	73726.2	78969.2	73180.6	58836.2	0.79812	0.35021
A2YE72	7.66	12.52	5	Putative uncharacterized protein OS=Oryza sativa subsp. indica GN=OsI_23416 PE=3 SV=1	47151.1	66024.1	66012.4	71870.9	79931.2	46450	42976.4	60059.4	167903	96258.9	163818	143149	93682	135269	153157	136177	0.441041	6.2049e-05
A2YEZ8	7.21	8.909	5	Putative uncharacterized protein OS=Oryza sativa subsp. indica GN=OsI_23694 PE=4 SV=1	14094.8	54046.7	14702.7	19568.6	5807.82	3161.79	19993.8	18768	49413	46353.6	53641.6	57961.9	38143.4	54807.3	53885.5	50600.9	0.370903	0.00055
A2YF78	2	4.741	1	Putative uncharacterized protein OS=Oryza sativa subsp. indica GN=OsI_23767 PE=4 SV=1	51221.7	16096.8	62604.3	5549.61	23084.2	51115	45356.9	36432.6	59922.2	86526.9	36342.2	62109.7	74230.9	72146.4	72173.3	66207.4	0.550281	0.01185
A2YG06	9.24	50.87	22	Phosphoglycerate kinase OS=Oryza sativa subsp. indica GN=OsI_24050 PE=3 SV=1	96965.3	72538.7	97120	160700	156435	72087.6	72973.6	104117	179262	96163.3	164990	146061	168396	168055	67265.5	141456	0.736039	0.11297
A2YG29	48.9	67.49	46	Putative uncharacterized protein OS=Oryza sativa subsp. indica GN=OsI_24075 PE=3 SV=1	114030	111546	111916	117510	122547	89353.7	104437	110191	141860	176286	148184	158069	162254	151788	154136	156083	0.70598	4.4773e-06
A2YGC8	2	8.667	1	Putative uncharacterized protein OS=Oryza sativa subsp. indica GN=OsI_24230 PE=4 SV=1	10241.5	2148.81	26721.1	6042.99	2192.13	7416.62	12994.3	9679.64	4917.25	4557.32	4325.52	3087.34	26566.6	4153.79	29112.9	10960.1	0.883171	0.81737
A2YGK4	1.42	8.605	2	Peroxidase OS=Oryza sativa subsp. indica GN=OsI_24309 PE=3 SV=1	4687.91	4792.38	28561	29166.2	1721.03	23840.2	3584.18	13764.7	23880.1	2929.18	2337.26	6033.05	38629.7	9847.33	26075.9	15676.1	0.878071	0.79337
A2YGV2	12.75	38.18	10	Peptidyl-prolyl cis-trans isomerase OS=Oryza sativa subsp. indica GN=OsI_24414 PE=3 SV=1	364279	344089	390140	317871	329741	244876	298705	327100	285149	228413	237730	283452	331516	197027	202293	252226	1.29685	0.01329
A2YGZ9	2.13	14.01	4	Putative uncharacterized protein OS=Oryza sativa subsp. indica GN=OsI_24464 PE=4 SV=1	30904.6	11635.7	50198.2	37341.9	36682.2	9888.63	43501.1	31450.3	33458.3	22524	36080.7	48514.7	51247.5	24819.7	4368.18	31573.3	0.996106	0.9886
A2YH08	18.98	16.97	11	Putative uncharacterized protein OS=Oryza sativa subsp. indica GN=OsI_24473 PE=3 SV=1	234869	364407	214913	354594	324114	307656	347953	306930	515162	419732	509485	459231	423741	411734	460316	457057	0.671534	0.00015
A2YH94	4	7.104	2	Putative uncharacterized protein OS=Oryza sativa subsp. indica GN=OsI_24560 PE=3 SV=1	47510.8	37731.6	31601	56037.2	49810.2	61655.7	55252.4	48514.1	89699.2	92112.1	91301.5	51073.6	50775	67356.7	102266	77797.8	0.623593	0.00666
A2YHF9	2.01	28.16	6	Putative uncharacterized protein OS=Oryza sativa subsp. indica GN=OsI_24624 PE=3 SV=1	54908.8	67960.5	53988.9	1903.94	47380.7	53558.1	30358.2	44294.2	63993.5	57880.4	70367.5	67994.1	71108.1	57882.9	3613.95	56120.1	0.789275	0.35135
A2YI21	8.07	33.07	4	Putative uncharacterized protein OS=Oryza sativa subsp. indica GN=OsI_24850 PE=4 SV=1	135778	129633	153930	109775	105307	130651	117778	126122	126292	158841	146739	145492	143995	151517	132255	143590	0.878346	0.03963
A2YIS2	35.67	48.4	28	Putative uncharacterized protein OS=Oryza sativa subsp. indica GN=OsI_25124 PE=4 SV=1	769789	796062	862924	813506	796063	676620	742362	779618	427860	439657	385641	358192	441301	428811	407370	412690	1.88911	5.2468e-09
A2YJC1	5.24	14.62	4	Putative uncharacterized protein OS=Oryza sativa subsp. indica GN=OsI_25335 PE=3 SV=1	222116	263768	209978	260327	261908	244672	321168	254848	399139	531058	355728	340647	375075	378502	389522	395667	0.644097	0.00024
A2YJF1	2.12	8.242	1	Putative uncharacterized protein OS=Oryza sativa subsp. indica GN=OsI_25361 PE=3 SV=1	15963.3	12205.9	2746.28	18066.9	588.524	834.951	14490.8	9270.95	14081.2	3436.69	7451.71	1690.84	2206.67	10301.8	16921	8012.86	1.15701	0.73719
A2YJF5	8.49	35.06	5	Putative uncharacterized protein OS=Oryza sativa subsp. indica GN=OsI_25364 PE=4 SV=1	30731.3	37160.8	42631.2	44804	43815	47389.7	42852.6	41340.7	54085.5	38507.2	46183	30838.4	30486	29191.5	37522.4	38116.3	1.08459	0.44501
A2YJF9	19.85	82.98	38	Putative uncharacterized protein OS=Oryza sativa subsp. indica GN=OsI_25368 PE=4 SV=1	1.64015e+06	1.70476e+06	1.1784e+06	810580	870924	1.24542e+06	1.7358e+06	1.31229e+06	1.30933e+06	913050	1.4173e+06	1.24536e+06	1.30793e+06	1.16933e+06	1.12864e+06	1.21299e+06	1.08186	0.54548
A2YJG1	23.05	72.89	60	Putative uncharacterized protein OS=Oryza sativa subsp. indica GN=OsI_25370 PE=4 SV=1	3.62987e+06	3.81426e+06	3.29313e+06	3.6268e+06	3.57349e+06	3.57918e+06	3.4089e+06	3.5608e+06	2.51678e+06	2.40236e+06	2.44546e+06	2.34586e+06	2.4221e+06	2.48416e+06	2.59067e+06	2.4582e+06	1.44854	2.3234e-09
A2YJG2	22.68	68.79	32	Putative uncharacterized protein OS=Oryza sativa subsp. indica GN=OsI_25372 PE=4 SV=1	2.14864e+06	2.27825e+06	2.16861e+06	2.19572e+06	2.06709e+06	2.03974e+06	1.62679e+06	2.07498e+06	1.55641e+06	1.72506e+06	1.56838e+06	1.60971e+06	1.61935e+06	1.60526e+06	1.57742e+06	1.6088e+06	1.28977	0.00012
A2YJG5	42.12	66.87	76	Putative uncharacterized protein OS=Oryza sativa subsp. indica GN=OsI_25375 PE=4 SV=1	1.1703e+07	1.25245e+07	1.22208e+07	1.12202e+07	1.11957e+07	1.03002e+07	8.8535e+06	1.11454e+07	9.56172e+06	9.40854e+06	9.8017e+06	9.67751e+06	1.01687e+07	9.56251e+06	8.78959e+06	9.56718e+06	1.16496	0.00805
A2YJG7	37.35	73.58	63	Putative uncharacterized protein OS=Oryza sativa subsp. indica GN=OsI_25378 PE=4 SV=1	3.42631e+06	3.09845e+06	2.96004e+06	2.93082e+06	3.20927e+06	2.79077e+06	2.7178e+06	3.01907e+06	1.97262e+06	2.50441e+06	2.09756e+06	2.21877e+06	2.27958e+06	2.19382e+06	2.23454e+06	2.21447e+06	1.36334	1.0795e-05
A2YJM2	6	74.64	10	40S ribosomal protein S12 OS=Oryza sativa subsp. indica GN=OsI_25429 PE=2 SV=1	87694	85116.2	96701.3	88506.6	79635.3	81898	67368.2	83845.6	67242.9	75425.6	73455.2	56506.6	72081.3	71693.1	60697	68157.4	1.23018	0.00364
A2YKI0	2	7.394	3	Acetyltransferase component of pyruvate dehydrogenase complex OS=Oryza sativa subsp. indica GN=OsI_25727 PE=3 SV=1	21558.5	3078.54	1878.59	20369.6	34504.7	3204.89	24564	15594.1	716.292	14205.2	62326.2	2389.03	60124.4	61692.8	52883.5	36333.9	0.429189	0.10997
A2YKQ6	4.75	41.89	3	Putative uncharacterized protein OS=Oryza sativa subsp. indica GN=OsI_25804 PE=4 SV=1	87716.1	87853	66328.8	84276.8	85709.9	88296.7	91905.3	84583.8	107572	101408	91663.3	111803	118226	107294	107758	106532	0.793975	0.00036
A2YKV4	7.1	18.28	4	Putative uncharacterized protein OS=Oryza sativa subsp. indica GN=OsI_25848 PE=3 SV=1	181287	150132	167395	161127	161221	180207	134719	162298	133819	185941	148776	195118	162954	139869	190635	165302	0.98183	0.79727
A2YLC0	3.8	9.201	3	Putative uncharacterized protein OS=Oryza sativa subsp. indica GN=OsI_26017 PE=4 SV=1	13113.9	3842.11	15077.2	19440.6	18465.5	18780.7	22379.4	15871.4	1036.58	23046.8	9680.71	11405.6	2468.39	217.912	17669.4	9360.77	1.69552	0.13271
A2YLI4	4.01	4.318	2	Putative uncharacterized protein OS=Oryza sativa subsp. indica GN=OsI_26081 PE=4 SV=1	75634.3	88508.1	71445.2	59461.1	50234.8	81431.6	24129.7	64406.4	62166	56106	61898.6	76945.5	79199.7	59035.9	63311.1	65523.2	0.982955	0.90286
A2YLT1	2.06	3.631	1	Putative uncharacterized protein OS=Oryza sativa subsp. indica GN=OsI_26177 PE=3 SV=1	41748.4	8235.12	33808.2	7808.98	28886.1	33216.7	41700.4	27914.8	58278.9	69366.7	53093.6	53649.3	59742.9	59438	53669	58176.9	0.479827	0.00023
A2YM38	3.8	6.176	2	Peroxidase OS=Oryza sativa subsp. indica GN=OsI_26291 PE=3 SV=1	3607.31	4068.22	428.344	1923.75	974.219	952.378	940.881	1842.16	555.355	1573.65	1485.97	2684.83	3671.37	1331.41	2844.18	2020.97	0.911523	0.79687
A2YML1	2.01	12.07	2	Putative uncharacterized protein OS=Oryza sativa subsp. indica GN=OsI_26463 PE=4 SV=1	155887	164248	154355	142107	133861	136348	133268	145725	194795	189038	192151	208131	210162	213843	210864	202712	0.718878	7.2175e-07
A2YMN1	3.3	17.67	3	Putative uncharacterized protein OS=Oryza sativa subsp. indica GN=OsI_26482 PE=4 SV=1	20111.7	26536.6	10426.8	22400.2	24302.6	13122.8	19888	19541.2	27301.8	27393.4	25065.4	34182.7	31411.6	14229.3	24747.5	26333.1	0.742079	0.05883
A2YMX5	6	35.11	24	Putative uncharacterized protein OS=Oryza sativa subsp. indica GN=OsI_26583 PE=3 SV=1	282715	302330	270305	234725	251556	375883	236150	279095	289030	260208	326150	324554	231580	212704	310509	279248	0.999452	0.99528
A2YNL0	12.12	38.89	7	Putative uncharacterized protein OS=Oryza sativa subsp. indica GN=OsI_26825 PE=4 SV=1	82711.4	100571	104590	107938	122288	130705	120626	109919	80127.3	114229	3730.83	63879.9	72377.7	81549.5	86854.8	71821.3	1.53044	0.0198
A2YNQ2	90.94	58.82	94	Sucrose synthase OS=Oryza sativa subsp. indica GN=OsI_26874 PE=3 SV=1	1.78912e+06	1.8966e+06	1.69512e+06	1.85221e+06	1.75808e+06	1.66859e+06	1.67846e+06	1.7626e+06	2.45428e+06	2.31034e+06	2.24262e+06	2.27673e+06	2.37877e+06	2.46071e+06	2.34397e+06	2.35249e+06	0.749248	2.4088e-08
A2YNT9	10.44	26	7	40S ribosomal protein S6 OS=Oryza sativa subsp. indica GN=OsI_26912 PE=3 SV=1	244212	225471	239000	281877	280599	310214	300308	268811	359224	415958	390801	373698	371063	386980	397512	385034	0.698151	3.081e-06
A2YP90	2	6.604	1	Putative uncharacterized protein OS=Oryza sativa subsp. indica GN=OsI_27083 PE=4 SV=1	5446.67	6197.5	35432.5	3915.93	22285.3	25809.8	25406.5	17784.9	17082.5	19982.7	32852.4	24273.7	1678.78	3913.5	19756.7	17077.2	1.04144	0.91223
A2YPM1	14.08	49.55	18	Elongation factor beta-1 OS=Oryza sativa subsp. indica GN=OsI_27215 PE=2 SV=1	796684	745534	843321	841434	657401	935625	699389	788484	1.08882e+06	886532	988525	890648	838555	906823	1.02488e+06	946397	0.833143	0.0077
A2YPT8	4.98	23.92	4	Putative uncharacterized protein OS=Oryza sativa subsp. indica GN=OsI_27290 PE=4 SV=1	19982.1	18186.1	23903.5	15968.3	21875.6	19085.1	22225.3	20175.2	32633.5	41808.5	35005.8	34218.8	32847.6	33454	37349.5	35331.1	0.571031	6.6362e-07
A2YPV2	12.56	47.69	8	Putative uncharacterized protein OS=Oryza sativa subsp. indica GN=OsI_27305 PE=4 SV=1	25592.9	5368.4	31028.6	28671	36875.1	25564.4	25784.5	25555	34562	41643.4	33854.3	38607.2	44196.2	31409.1	36987.2	37322.8	0.684703	0.01364
A2YQ14	36.31	57.76	31	Putative uncharacterized protein OS=Oryza sativa subsp. indica GN=OsI_27370 PE=4 SV=1	2.15098e+06	2.38584e+06	2.297e+06	2.27062e+06	2.20565e+06	2.1345e+06	2.32106e+06	2.25224e+06	2.61569e+06	2.70214e+06	2.39689e+06	2.59152e+06	2.73996e+06	2.63705e+06	2.54109e+06	2.60348e+06	0.865088	3.5401e-05
A2YQJ6	2.04	3.429	2	Putative uncharacterized protein OS=Oryza sativa subsp. indica GN=OsI_27561 PE=4 SV=1	17713.2	869.989	18319.3	2611.24	14504.8	5852.38	1780.68	8807.36	17452.6	23034.1	1610.96	23653	17709.9	1733.25	24843.2	15719.6	0.56028	0.17448
A2YQN3	8.25	68.18	7	Putative uncharacterized protein OS=Oryza sativa subsp. indica GN=OsI_27602 PE=3 SV=1	630088	683222	659093	566209	507570	532423	527318	586560	390230	392497	448708	436883	416313	531393	357662	424812	1.38075	0.00046
A2YQQ8	2.01	3.448	1	Succinate dehydrogenase [ubiquinone] iron-sulfur subunit, mitochondrial OS=Oryza sativa subsp. indica GN=OsI_27631 PE=3 SV=1	29610.5	17129.5	2278.31	26273.4	22217.5	2383.66	33468.7	19051.6	1119.5	8246.16	21025.7	22524	2718.65	30353.5	36246	17461.9	1.09104	0.82471
A2YQR1	7.34	11.73	5	Putative uncharacterized protein OS=Oryza sativa subsp. indica GN=OsI_27634 PE=4 SV=1	80302.8	58455	68954.4	46170.4	10121.3	60734.8	21730.6	49495.6	73349.6	80472.1	67308.5	66627.8	61579.6	63855.9	80133.5	70475.3	0.702312	0.05816
A2YQV0	12.36	15.75	13	Putative uncharacterized protein OS=Oryza sativa subsp. indica GN=OsI_27675 PE=4 SV=1	279199	285206	240199	228138	221916	263565	254277	253214	212908	161787	176994	222632	194770	235351	181389	197976	1.27902	0.00164
A2YQW2	6.37	32.64	5	Putative uncharacterized protein OS=Oryza sativa subsp. indica GN=OsI_27689 PE=4 SV=1	178982	221367	233056	207891	141908	183442	157450	189157	210205	158438	229363	250010	218523	209083	226633	214608	0.881405	0.15038
A2YRD4	1.89	7.407	1	Putative uncharacterized protein OS=Oryza sativa subsp. indica GN=OsI_27863 PE=4 SV=1	4510.82	1669.15	5384.98	8508.7	6722.74	14751.4	8087.14	7090.71	17973.9	8146.3	36218.7	6606.4	3966.07	2385.94	838.496	10876.5	0.651927	0.4614
A2YRE2	5.9	16.62	4	Putative uncharacterized protein OS=Oryza sativa subsp. indica GN=OsI_27880 PE=4 SV=1	135599	143772	127173	140585	140089	147297	156222	141534	179575	145165	171062	178401	195268	194443	176892	177258	0.798462	0.00034
A2YRY3	11.45	37.56	12	Putative uncharacterized protein OS=Oryza sativa subsp. indica GN=OsI_28081 PE=4 SV=1	2.54416e+06	2.74532e+06	2.6511e+06	2.71933e+06	2.58919e+06	2.38713e+06	2.58884e+06	2.60358e+06	2.37832e+06	2.32995e+06	2.21537e+06	2.51168e+06	2.57927e+06	2.36403e+06	2.21454e+06	2.37045e+06	1.09835	0.0055
A2YS08	24.65	36.43	20	Putative uncharacterized protein OS=Oryza sativa subsp. indica GN=OsI_28106 PE=4 SV=1	1.8286e+06	1.91423e+06	1.75183e+06	1.96432e+06	1.81346e+06	1.81669e+06	1.93128e+06	1.86006e+06	2.24519e+06	1.95182e+06	2.16595e+06	2.23133e+06	2.27827e+06	2.2481e+06	2.26729e+06	2.19828e+06	0.846144	3.0161e-05
A2YSI1	3.11	3.445	3	Putative uncharacterized protein OS=Oryza sativa subsp. indica GN=OsI_28284 PE=4 SV=1	15758.9	19982.4	19811.7	15639.8	3514.41	17970.1	19900.1	16082.5	29746.9	36118.1	22919	23390.8	26056	27025.7	37063.8	28902.9	0.556432	0.00137
A2YSI3	1.54	2.299	1	Putative uncharacterized protein OS=Oryza sativa subsp. indica GN=OsI_28286 PE=3 SV=1	43857.7	33156.7	29440	36510.2	38450.8	38852.8	37464.1	36818.9	97882.1	87267.7	91032.4	111282	100846	103292	102072	99096.3	0.371546	5.1154e-10
A2YTB2	18.95	53.37	16	Putative uncharacterized protein OS=Oryza sativa subsp. indica GN=OsI_28556 PE=4 SV=1	312792	173266	330982	44575.3	186334	147101	90928.6	183711	147429	302482	177947	302254	183606	196649	186416	213826	0.859162	0.53007
A2YTW2	10.66	17.59	5	Fasciclin-like arabinogalactan-protein-like OS=Oryza sativa subsp. indica GN=K0155C03.33 PE=4 SV=1	170090	155809	180756	195822	166785	145385	153303	166850	155704	198588	153591	170353	195243	181357	136319	170165	0.98052	0.7665
A2YU91	46.3	57.98	44	Glucose-1-phosphate adenylyltransferase OS=Oryza sativa subsp. indica GN=OsI_28901 PE=3 SV=1	1.2413e+06	1.2711e+06	1.32977e+06	1.32949e+06	1.28827e+06	1.29592e+06	1.36383e+06	1.30281e+06	1.90907e+06	1.8785e+06	1.87754e+06	1.71008e+06	1.81515e+06	1.86209e+06	1.95359e+06	1.858e+06	0.701189	1.1422e-09
A2YUN0	14.1	67.55	11	Putative uncharacterized protein OS=Oryza sativa subsp. indica GN=OsI_29036 PE=4 SV=1	467949	448452	521311	436279	339563	430284	417073	437273	421908	531804	359986	459913	433913	392959	417124	431087	1.01435	0.83598
A2YVG3	5.86	27.34	10	Putative uncharacterized protein OS=Oryza sativa subsp. indica GN=OsI_29320 PE=3 SV=1	25594.4	43437.1	26766.2	26627.6	51988.6	41683	33561	35665.4	54155.4	5834.21	75031.3	83081.3	71638.3	84861.8	4584.52	54169.5	0.658403	0.20332
A2YVI5	5.98	22.17	7	Malate dehydrogenase OS=Oryza sativa subsp. indica GN=OsI_29345 PE=3 SV=1	3253.67	1055.27	40959.9	832.727	50577.2	1373.83	45532.4	20512.1	772.095	1693.95	1103.36	1343.5	980.056	26902.2	3563.16	5194.04	3.94917	0.13942
A2YVI8	1.96	5.738	1	Putative uncharacterized protein OS=Oryza sativa subsp. indica GN=OsI_29348 PE=4 SV=1	18826	32043.4	22836.7	28643.3	33341.1	3724.95	8693.8	21158.5	83499.8	74297.1	4128.75	75842.1	51122.8	82067.8	72889.5	63406.8	0.333694	0.00322
A2YVL4	2.77	5.57	2	Putative uncharacterized protein OS=Oryza sativa subsp. indica GN=OsI_29372 PE=4 SV=1	37410.8	34474.4	37391.3	48548.4	7910.68	23500	39301.3	32648.1	34290.2	1387.2	45274.3	53942.5	23764.9	6575.41	39528.7	29251.9	1.1161	0.71077
A2YW60	4.15	7.094	3	Alpha-amylase OS=Oryza sativa subsp. indica GN=OsI_29569 PE=3 SV=1	1773.57	7310.89	17523.4	23972.7	8431.16	10095.8	16056.2	12166.2	11034.9	8340.96	4928.57	14611.9	10447.1	4710.3	4861.53	8419.32	1.44504	0.25951
A2YWB0	2.43	3.846	2	Putative uncharacterized protein OS=Oryza sativa subsp. indica GN=OsI_29622 PE=4 SV=1	26757.4	7265.33	7640.75	16776.3	31298.8	8015.27	32430.1	18597.7	21164	35217	9818.91	12126.8	40141.9	28554.5	31386.3	25487	0.729692	0.28321
A2YWR4	14.02	12.36	9	Putative uncharacterized protein OS=Oryza sativa subsp. indica GN=OsI_29781 PE=4 SV=1	298949	300306	283650	347436	335227	343176	404241	330426	375105	502812	351326	322026	240228	330427	397606	359933	0.918023	0.4036
A2YXF8	5.29	20.49	3	Putative uncharacterized protein OS=Oryza sativa subsp. indica GN=OsI_30022 PE=4 SV=1	13798.4	9542.88	30767.5	28430.4	25482.9	3606.06	17565.3	18456.2	31954.7	67060.7	69084.3	69218.4	50850.1	57768.2	62962.2	58414.1	0.315955	4.1389e-05
A2YXJ3	4.25	7.593	6	Putative uncharacterized protein OS=Oryza sativa subsp. indica GN=OsI_30061 PE=3 SV=1	3506.6	2652.3	4498.36	1360.73	4351.57	284.125	3833.62	2926.76	3711.06	5869.15	5968.86	6379.94	6778.48	5191.19	5863.38	5680.29	0.515248	0.00218
A2YXU4	4.2	7.216	2	Putative uncharacterized protein OS=Oryza sativa subsp. indica GN=OsI_30161 PE=3 SV=1	20609.5	14089.8	22451.7	1565.32	951.891	18605.6	22894.4	14452.6	42154	42025.2	31009.9	35557.8	45763.1	30621.1	32406.5	37076.8	0.389802	0.00019
A2YY54	3.35	25.62	3	Putative uncharacterized protein OS=Oryza sativa subsp. indica GN=OsI_30281 PE=4 SV=1	93389.6	73173.9	67974.1	62993.1	63094.4	63290.9	66979	70127.9	139670	145167	155585	151681	143870	169280	92754.1	142572	0.491876	9.9415e-06
A2YY59	4.94	19.21	3	Superoxide dismutase [Cu-Zn] OS=Oryza sativa subsp. indica GN=OsI_30285 PE=3 SV=1	59158.9	39602.5	30619.9	69357.9	14697.9	71673.9	71454.8	50938	59393.7	19892.3	44796.6	58437.8	66531	48499.6	23728.6	45897.1	1.10983	0.65405
A2YY66	1.77	4.27	2	Putative uncharacterized protein OS=Oryza sativa subsp. indica GN=OsI_30292 PE=4 SV=1	3781.77	6551.98	7204.27	10940.4	3612.85	5506.79	4558.03	6022.3	35929.1	30954.7	5788.89	27442.6	4304.44	30296.4	7043.6	20251.4	0.297377	0.02029
A2YYH2	22.59	28.1	15	Polyadenylate-binding protein OS=Oryza sativa subsp. indica GN=OsI_30396 PE=3 SV=1	600972	599209	632023	586058	548972	501386	544438	573294	471958	400957	394361	419205	487335	376052	404611	422068	1.3583	2.5306e-05
A2YYZ3	8	13.97	4	Putative uncharacterized protein OS=Oryza sativa subsp. indica GN=OsI_30555 PE=3 SV=1	4909.57	31243.6	298.501	37593.1	39469.1	32265.9	37129.9	26130	424.335	68471	37874.7	42862.4	43136.7	38547	47182.6	39785.5	0.65677	0.19033
A2YZW8	2	2.222	1	Putative uncharacterized protein OS=Oryza sativa subsp. indica GN=OsI_30903 PE=4 SV=1	1863.22	4762.63	10926.1	5682.56	12470.8	1800.35	626.547	5447.46	16260.7	13048.8	3118.03	8844.4	16302.1	18416	26530.5	14645.8	0.371947	0.01659
A2Z057	10.15	10.53	5	Putative uncharacterized protein OS=Oryza sativa subsp. indica GN=OsI_30986 PE=4 SV=1	71590.6	83826.7	110846	104185	78645.1	92213	111798	93300.7	114681	120311	129527	101928	78613.7	110533	94577.3	107167	0.870607	0.143
A2Z0D1	2.5	6.569	2	Putative uncharacterized protein OS=Oryza sativa subsp. indica GN=OsI_31052 PE=4 SV=1	91801.2	110388	91191.2	119550	97518.5	129261	131474	110169	162682	173653	164930	149277	149491	164926	156668	160232	0.687558	1.7681e-05
A2Z0N8	8.02	6.216	5	Putative uncharacterized protein OS=Oryza sativa subsp. indica GN=OsI_31164 PE=3 SV=1	20156.7	65868.2	63863.5	70686.4	76788.2	59645.6	12862.4	52838.7	95936	63302.8	83328.1	71536.2	89834.9	94378.4	94019.6	84619.4	0.624428	0.01206
A2Z177	2.27	13.45	1	Putative uncharacterized protein OS=Oryza sativa subsp. indica GN=OsI_31355 PE=4 SV=1	111904	121074	107124	124584	113718	122366	126972	118249	116178	117780	93355.5	94395.8	94398.9	92666	113617	103199	1.14584	0.01485
A2Z1N0	6	24.9	3	Putative uncharacterized protein OS=Oryza sativa subsp. indica GN=OsI_31514 PE=3 SV=1	85730.2	90724.3	92927.2	99638	108680	95238.7	101080	96288.4	123333	112974	103805	105399	118010	125094	120503	115588	0.833029	0.00073
A2Z1P2	6.64	11.85	4	Putative uncharacterized protein OS=Oryza sativa subsp. indica GN=OsI_31526 PE=3 SV=1	58203.7	62618.8	64116.4	56715.5	52491.7	53536.4	1630.52	49901.9	78949.9	68645.8	78293.5	84342.9	74944.5	79674.2	9658.37	67787	0.736156	0.1885
A2Z2F5	4.69	17.44	3	Putative uncharacterized protein OS=Oryza sativa subsp. indica GN=OsI_31791 PE=4 SV=1	5795.24	3804.11	5324.05	15531.5	4157.33	2342.25	3968	5846.07	16565.3	14369.7	13077.5	9830.8	20320.9	14024.9	1652.9	12834.6	0.455494	0.02725
A2Z2G1	33.41	25.18	21	Putative uncharacterized protein OS=Oryza sativa subsp. indica GN=OsI_31797 PE=3 SV=1	512549	509343	495849	578570	529628	557196	525581	529816	856815	903125	827101	838734	802661	806169	814154	835537	0.634103	5.7469e-10
A2Z2I6	27.05	99.33	26	Putative uncharacterized protein OS=Oryza sativa subsp. indica GN=OsI_31824 PE=4 SV=1	1.56063e+06	1.6288e+06	1.66671e+06	1.70782e+06	1.71389e+06	1.62915e+06	1.61931e+06	1.64662e+06	2.13898e+06	1.77032e+06	1.92467e+06	2.04145e+06	2.18997e+06	2.03295e+06	1.9442e+06	2.00608e+06	0.820815	3.974e-05
A2Z2J3	10.82	40	7	60S ribosomal protein l9 OS=Oryza sativa subsp. indica GN=OsI_31831 PE=2 SV=1	23382.1	39358.2	29155.3	24134.2	45127	50808.4	42911.8	36411	206562	188002	184752	189668	198751	193906	195286	193847	0.187834	5.8992e-13
A2Z2Q9	15.5	26.19	12	Putative uncharacterized protein OS=Oryza sativa subsp. indica GN=OsI_31904 PE=4 SV=1	353721	343584	355205	363760	367486	358541	360182	357497	382281	478412	436297	437643	409444	414259	367160	417928	0.855403	0.00122
A2Z2T2	5.15	5.956	3	Putative uncharacterized protein OS=Oryza sativa subsp. indica GN=OsI_31927 PE=4 SV=1	1977.52	6659.53	1108.14	8696.68	1781.85	11696.9	4638.16	5222.68	1929.48	9530.77	7298.94	4026.9	3551.72	3425.02	3358.87	4731.67	1.10377	0.79156
A2Z2V9	3.09	24.16	3	Putative uncharacterized protein OS=Oryza sativa subsp. indica GN=OsI_31953 PE=4 SV=1	16364.5	33086	36521.9	29218.9	37084.4	20472.6	41242.2	30570.1	58997.7	70579.2	48032	80870.8	32160.9	5314.42	54782	50105.3	0.610117	0.07758
A2Z2X9	9.9	26.36	6	Putative uncharacterized protein OS=Oryza sativa subsp. indica GN=OsI_28791 PE=4 SV=1	349267	336361	343855	344921	329971	337302	310787	336066	196212	285725	184151	207096	193840	221076	217882	215140	1.56208	1.3282e-06
A2Z2Z0	5.76	8.245	3	Putative uncharacterized protein OS=Oryza sativa subsp. indica GN=OsI_31986 PE=4 SV=1	110608	105772	86618.9	119503	113677	116217	97132.2	107076	195699	145749	197942	203893	183661	196533	211084	190652	0.561629	1.0449e-06
A2Z3G7	5.83	18.09	6	Triosephosphate isomerase OS=Oryza sativa subsp. indica GN=OsI_32171 PE=3 SV=1	11857.4	18247.8	33691.1	24719.4	41832.7	29284.7	39754	28483.9	48324.1	37311.7	31819.4	50521.1	69168.2	31509.2	13876.1	40361.4	0.70572	0.15606
A2Z3K3	6	32.59	3	Acyl carrier protein OS=Oryza sativa subsp. indica GN=OsI_32210 PE=3 SV=1	96518	112403	100869	107058	98547.7	85051.7	113488	101991	127250	131698	118563	124525	120003	123600	120926	123795	0.82387	0.0002
A2Z468	6.49	10.51	3	Putative uncharacterized protein OS=Oryza sativa subsp. indica GN=OsI_32437 PE=4 SV=1	53889.2	38776	45037.4	32636.2	18171.6	4017.77	20089.2	30373.9	17561.1	50817.3	25833.7	49275.2	10450.9	9411.9	37442.3	28684.6	1.05889	0.85864
A2Z480	9.53	42.59	6	Putative uncharacterized protein OS=Oryza sativa subsp. indica GN=OsI_32455 PE=4 SV=1	175227	170647	133758	195214	202832	194227	203937	182263	201052	224873	200432	173574	188828	189033	195332	196161	0.929152	0.23645
A2Z498	2.01	16.2	2	Peptidyl-prolyl cis-trans isomerase OS=Oryza sativa subsp. indica GN=OsI_32475 PE=3 SV=1	93.9378	1977.67	12805.6	14864.1	8634.59	13690.2	13433.4	9357.07	15316.1	2002.91	20683.8	17440.5	18221.4	20851.3	2932.49	13921.2	0.672145	0.25337
A2Z4X9	8.06	19.76	4	Uncharacterized protein OS=Oryza sativa subsp. indica GN=OsI_32702 PE=4 SV=1	140452	130463	149729	141961	144983	97401.2	153289	136897	122591	71147.1	82249.3	121142	101955	74361.8	106887	97190.4	1.40854	0.00316
A2Z553	4	32.48	2	Uncharacterized protein OS=Oryza sativa subsp. indica GN=OsI_32780 PE=4 SV=1	1221.16	4011.84	4068.19	6177.88	3711.6	1684.12	5755.46	3804.32	10060.3	9283.92	1281.97	9416.58	5345.63	7198.97	7975.81	7223.3	0.526673	0.02684
A2Z6H7	2.04	1.823	1	Uncharacterized protein OS=Oryza sativa subsp. indica GN=OsI_33261 PE=3 SV=1	26862.2	24646.7	23552.5	21915	2339.08	3074.68	21161.6	17650.2	30825.3	33879.3	3767.3	33628.4	30358.8	35734.3	33049.5	28749	0.613943	0.0781
A2Z6Y9	2.5	4.456	2	Uncharacterized protein OS=Oryza sativa subsp. indica GN=OsI_33459 PE=4 SV=1	15284.9	21145.4	22133.3	16121.3	14126.9	13007.8	22833.9	17807.6	23524.7	35257.9	24157.5	25731.7	25273.8	16697.2	21870.2	24644.7	0.722574	0.02266
A2Z764	6.32	29.08	5	Uncharacterized protein OS=Oryza sativa subsp. indica GN=OsI_33538 PE=3 SV=1	107514	133416	99842.6	132508	125587	113257	144934	122437	174469	174004	117645	137568	148102	171880	167425	155870	0.785506	0.00711
A2Z898	5.1	23.91	4	Uncharacterized protein OS=Oryza sativa subsp. indica GN=OsI_33937 PE=4 SV=1	35643.3	54224.6	38973.6	41711	24960.2	43715.7	37233.3	39494.5	128094	108111	111222	126429	133034	111806	102466	117309	0.336671	8.2622e-09
A2Z8B9	6.53	20	5	Uncharacterized protein OS=Oryza sativa subsp. indica GN=OsI_09417 PE=3 SV=1	607153	469804	394360	622623	460406	581527	464837	514387	518599	444696	376965	515950	402627	417002	500582	453775	1.13357	0.15445
A2Z8U8	19.3	13.53	10	Uncharacterized protein OS=Oryza sativa subsp. indica GN=OsI_34142 PE=4 SV=1	100821	152208	153063	178117	164207	161672	189393	157069	198263	205093	200508	200244	161219	220317	171941	193941	0.809881	0.0158
A2Z932	4.38	25.54	3	Uncharacterized protein OS=Oryza sativa subsp. indica GN=OsI_34222 PE=4 SV=1	5558.29	2875.8	35061.3	48221	25691.4	51154.6	32108.1	28667.2	7216.19	38569.1	49167.6	33558.1	58855.3	53627.4	55753.7	42392.5	0.676233	0.19005
A2ZAA7	20.03	58.94	20	Nucleoside diphosphate kinase OS=Oryza sativa subsp. indica GN=OsI_34670 PE=2 SV=1	1.6399e+06	1.87388e+06	1.53518e+06	1.88972e+06	1.82399e+06	1.80637e+06	2.05579e+06	1.80355e+06	1.88148e+06	2.21598e+06	1.92225e+06	1.76224e+06	1.80458e+06	1.85431e+06	1.9989e+06	1.91996e+06	0.939366	0.20243
A2ZAT1	15.89	65.52	16	Non-specific lipid-transfer protein OS=Oryza sativa subsp. indica GN=OsI_34866 PE=3 SV=1	1.49914e+06	1.44458e+06	1.41934e+06	1.53218e+06	1.48955e+06	1.60081e+06	1.60093e+06	1.51236e+06	1.70558e+06	1.7265e+06	1.70783e+06	1.62859e+06	1.64271e+06	1.66555e+06	1.7422e+06	1.68842e+06	0.895725	0.00011
A2ZBV5	22.09	29.05	12	Putative uncharacterized protein OS=Oryza sativa subsp. indica GN=OsI_35258 PE=3 SV=1	43517.6	46787.3	35926.9	47504.1	43451.5	32378.9	44967.8	42076.3	37202.3	34020.4	25013.8	43282.6	58228.6	54107.7	37732.5	41369.7	1.01708	0.88716
A2ZBX1	7.27	18.3	4	Fructose-bisphosphate aldolase OS=Oryza sativa subsp. indica GN=OsI_35277 PE=3 SV=1	84560.6	81914.4	95291.6	99886.9	95950	124134	92498.5	96319.5	194737	130998	185017	166203	150879	153635	190189	167380	0.575455	1.7609e-05
A2ZCE6	76.08	67.97	70	Protein disulfide-isomerase OS=Oryza sativa subsp. indica GN=OsI_35452 PE=3 SV=1	6.20807e+06	6.36447e+06	5.9758e+06	7.1867e+06	7.16909e+06	7.21847e+06	7.32658e+06	6.77845e+06	8.1693e+06	8.46108e+06	8.27677e+06	8.11749e+06	7.95696e+06	8.02914e+06	8.40692e+06	8.20252e+06	0.826386	4.1336e-05
A2ZCP1	2	12.84	1	Putative uncharacterized protein OS=Oryza sativa subsp. indica GN=OsI_35551 PE=4 SV=1	2526.28	3749.64	2367.62	28145	494.018	10706.7	17790.2	9397.08	667.175	1266.93	2340.67	5881.71	2519.76	1848.16	4569.48	2727.7	3.44506	0.11631
A2ZD01	13.47	40.28	9	Putative uncharacterized protein OS=Oryza sativa subsp. indica GN=OsI_35663 PE=4 SV=1	385107	388934	357798	359199	344035	335248	377581	363986	449006	494015	459660	514734	511559	496659	474403	485719	0.749375	4.1332e-07
A2ZDQ6	8.33	23.87	6	Putative uncharacterized protein OS=Oryza sativa subsp. indica GN=OsI_35920 PE=3 SV=1	2161.81	1457.51	22748.9	17572.9	1521.21	21439.3	14100.1	11571.7	5591.18	6099.98	3212.57	15980.2	8694.82	3150.92	15372.5	8300.31	1.39413	0.44794
A2ZDV4	5.57	7.692	4	Putative uncharacterized protein OS=Oryza sativa subsp. indica GN=OsI_35968 PE=4 SV=1	32793.9	20345.9	24380.7	19272.6	15382.7	17217.7	25158	22078.8	53495.5	48626.7	60116.3	32050	47735.5	40913.7	21211.4	43449.9	0.508144	0.00213
A2ZDY4	24.46	27.01	14	Adenosylhomocysteinase OS=Oryza sativa subsp. indica GN=OsI_35998 PE=3 SV=1	320314	309743	373885	238362	306069	334273	309207	313122	577880	632155	594231	592418	569344	619246	503878	584165	0.536016	3.5425e-08
A2ZDY5	6.94	21.9	6	Serine hydroxymethyltransferase OS=Oryza sativa subsp. indica GN=OsI_35999 PE=3 SV=1	30331.2	10426.7	49131	10737.8	41493.3	46782.5	31719.2	31517.4	39577.8	69076.4	41142.3	44799.1	19611.5	44800.3	55537.6	44935	0.701399	0.13237
A2ZDZ0	1.06	20.81	3	Putative uncharacterized protein OS=Oryza sativa subsp. indica GN=OsI_36004 PE=4 SV=1	1029.48	4088.9	275.625	1493.01	6188.89	184.632	3651.12	2415.95	9240.04	10865.2	9349.43	10360.1	8702.03	8753.57	1046.45	8330.97	0.289996	0.00212
A2ZE95	8.29	24.62	11	Putative uncharacterized protein OS=Oryza sativa subsp. indica GN=OsI_36106 PE=3 SV=1	1.21266e+06	1.38162e+06	1.24147e+06	1.3058e+06	1.14325e+06	1.25408e+06	1.32751e+06	1.26663e+06	1.18523e+06	1.19295e+06	1.11715e+06	1.13804e+06	1.28945e+06	1.2149e+06	1.14003e+06	1.18254e+06	1.07111	0.04305
A2ZEA9	3.42	7.989	2	6-phosphogluconate dehydrogenase, decarboxylating OS=Oryza sativa subsp. indica GN=OsI_36123 PE=3 SV=1	16038.8	16217.3	13900.2	14775.7	11715.6	14614.3	13418.6	14382.9	17495.8	9385.84	5062.4	17815.5	16234.7	4596.55	16601.8	12456.1	1.15469	0.42244
A2ZFU3	19.86	41.54	14	40S ribosomal protein S9 OS=Oryza sativa subsp. indica GN=OsI_36650 PE=2 SV=1	1.04736e+06	1.19541e+06	963695	1.17719e+06	1.14129e+06	1.10797e+06	1.26239e+06	1.1279e+06	1.37093e+06	1.629e+06	1.38935e+06	1.36197e+06	1.42726e+06	1.43346e+06	1.48958e+06	1.44308e+06	0.781593	5.0593e-05
A2ZGZ0	7.62	22.41	4	Putative uncharacterized protein OS=Oryza sativa subsp. indica GN=OsI_37039 PE=3 SV=1	143066	167581	172505	95525.3	98693.8	147109	162680	141023	38055.4	172971	87736.8	139984	48558.4	76409.4	24060.3	83967.9	1.67949	0.0348
A2ZH15	30	44.01	43	Putative uncharacterized protein OS=Oryza sativa subsp. indica GN=OsI_37065 PE=3 SV=1	164379	104731	180310	143745	142344	127732	152845	145155	176231	357724	155992	183774	200017	177818	166339	202556	0.716614	0.06254
A2ZH90	21.82	11.53	16	Putative uncharacterized protein OS=Oryza sativa subsp. indica GN=OsI_37152 PE=4 SV=1	241520	190587	224108	201653	198664	228943	239956	217919	347279	274280	381786	370057	363395	412082	354407	357612	0.609372	4.7125e-06
A2ZHF2	2	44.07	6	Non-specific lipid-transfer protein OS=Oryza sativa subsp. indica GN=OsI_37222 PE=3 SV=1	14740.5	13566.7	11013.5	18677.4	14218.1	18534.5	21247.2	15999.7	24569	26474.5	19516.8	1316.05	23677.4	19785	25483.1	20117.4	0.795317	0.26994
A2ZHF7	8.02	44.92	8	Non-specific lipid-transfer protein OS=Oryza sativa subsp. indica GN=OsI_37228 PE=3 SV=1	67893.3	58672.5	77143.3	79637.8	72027.8	80424.9	84829.9	74375.6	136222	157504	146061	131603	118946	134527	133061	136846	0.543498	1.269e-07
A2ZHU8	10.91	29.69	12	60S acidic ribosomal protein P0 OS=Oryza sativa subsp. indica GN=OsI_37384 PE=3 SV=1	244728	226128	285652	228536	284546	273406	228951	253135	352144	397537	371470	300908	339612	330145	368906	351532	0.720092	4.2804e-05
A2ZI12	10.12	29.83	12	Putative uncharacterized protein OS=Oryza sativa subsp. indica GN=OsI_37451 PE=4 SV=1	571360	622782	532495	530290	542332	506234	406213	530244	535885	644993	494389	621011	643243	685571	655801	611556	0.86704	0.045
A2ZI36	1.37	28.67	6	Putative uncharacterized protein OS=Oryza sativa subsp. indica GN=OsI_37478 PE=3 SV=1	6278.6	16073.5	20651.1	3584.06	17288.2	17059.2	8842.43	12825.3	13695.5	4223.12	8822.63	9453.07	5683.09	16257.2	9465.54	9657.17	1.32806	0.30029
A2ZIF8	2.04	14.32	11	Putative uncharacterized protein OS=Oryza sativa subsp. indica GN=OsI_37606 PE=3 SV=1	18082.7	22487.8	15385.8	4108.8	19796	15629.4	22397.1	16841.1	18964.6	23309.4	23050.7	24462.7	21845.9	28427.2	27175.6	23890.9	0.704918	0.02165
A2ZJA1	18.78	31.39	13	Putative uncharacterized protein OS=Oryza sativa subsp. indica GN=OsI_37900 PE=3 SV=1	816.689	3733.5	1131.75	4660.53	1236.48	3836.04	2979.9	2627.84	1235.23	6044.25	4816.94	3020.74	5570.26	2551.91	6212.61	4207.42	0.624573	0.1182
A2ZJA6	6.16	23.24	5	Putative uncharacterized protein OS=Oryza sativa subsp. indica GN=OsI_37905 PE=3 SV=1	32930	47050.3	3102.24	44622.4	36604.3	57570.1	19410	34469.9	55866.1	70862.6	64448.2	3394.31	25019.8	70716.9	18214.7	44074.7	0.78208	0.46104
A2ZJA7	4.86	13.81	3	Putative uncharacterized protein OS=Oryza sativa subsp. indica GN=OsI_37907 PE=3 SV=1	78538.1	84127.5	79449.6	82269.8	83945.6	70573.6	84699.2	80514.8	93932.2	98551	91185.7	97712.4	106456	103681	81441.3	96137.2	0.837499	0.00112
A2ZJH7	8.15	24.39	13	Putative uncharacterized protein OS=Oryza sativa subsp. indica GN=OsI_37967 PE=3 SV=1	163056	161733	160041	158482	159174	157746	162092	160332	175729	213715	193467	174060	201071	180567	187222	189405	0.846506	0.00019
A2ZJQ0	12.26	34.86	18	Ribulose bisphosphate carboxylase small chain OS=Oryza sativa subsp. indica GN=OsI_38046 PE=3 SV=1	1.07535e+06	914643	1.0225e+06	382888	864998	891630	903062	865011	1.3246e+06	1.3714e+06	1.45684e+06	1.52721e+06	1.55076e+06	1.70591e+06	1.6738e+06	1.51579e+06	0.570667	3.2274e-05
A2ZKT5	2.28	6.226	1	Putative uncharacterized protein OS=Oryza sativa subsp. indica GN=OsI_38428 PE=4 SV=1	36746.1	38351.5	30995.9	33923.7	39371.9	26578.4	37473.7	34777.3	49273.1	51632	36131.2	48718.4	60585.5	62834.7	53068.7	51749.1	0.672037	0.00069
A2ZLE4	4.8	14.75	4	Nucleoside diphosphate kinase OS=Oryza sativa subsp. indica GN=OsI_38642 PE=3 SV=1	16425.2	14383.2	3646.69	19938.9	17672.5	26812.4	16748	16518.1	49694.6	27787.9	46213.2	32894.9	23540.6	33661.2	42071.2	36551.9	0.451909	0.0008
A2ZLS7	8.3	23.37	10	Putative uncharacterized protein OS=Oryza sativa subsp. indica GN=OsI_38771 PE=3 SV=1	319290	477301	528774	457502	445528	621574	506002	479424	907231	679798	661292	759005	704227	694594	868497	753521	0.636246	0.00015
A2ZLU2	2	5.128	2	Putative uncharacterized protein OS=Oryza sativa subsp. indica GN=OsI_38786 PE=4 SV=1	16802.6	15457.4	14492.4	10304.8	2785.17	16860.7	12959.4	12808.9	10736.3	16369.2	10411.7	2461.6	9696.82	13203.1	14543.2	11060.3	1.1581	0.50368
A2ZMH6	2.37	17.81	3	Putative uncharacterized protein OS=Oryza sativa subsp. indica GN=OsI_39027 PE=4 SV=1	3818.26	11496.4	11458.1	11775.3	2809.26	1659.76	1718.87	6390.85	25416.4	765.719	23476.2	16855.5	15637.6	20445.4	2848.28	15063.6	0.424258	0.05637
A2ZMQ9	4	9.77	2	Putative uncharacterized protein OS=Oryza sativa subsp. indica GN=OsI_39115 PE=4 SV=1	6334.52	31514.2	21975.9	23942.8	25160.6	30514.2	23781.3	23317.7	51350.1	44536.2	42298.3	44493.6	43218.7	40243.8	39349.5	43641.5	0.534301	7.7799e-05
A2ZN20	9.09	37.89	6	Putative uncharacterized protein OS=Oryza sativa subsp. indica GN=OsI_39235 PE=4 SV=1	394106	315570	451500	352277	331685	316160	291865	350452	253988	357417	238094	321296	305882	304614	299671	297280	1.17886	0.06185
A4KC21	52.44	66.74	42	UDP-glucose pyrophosphorylase OS=Oryza sativa subsp. indica PE=2 SV=1	1.89769e+06	2.07258e+06	1.87241e+06	2.15442e+06	2.01262e+06	1.90575e+06	2.22452e+06	2.02e+06	2.94209e+06	2.71074e+06	2.3312e+06	2.81266e+06	2.70155e+06	2.90749e+06	2.91771e+06	2.76049e+06	0.731754	5.2891e-06
A4Q8X0	2.09	10.57	2	Putative eIF4E OS=Oryza sativa subsp. indica GN=eIF4E PE=2 SV=1	872.926	3434.4	6105.55	3100.44	6188.87	2213.23	8859.88	4396.47	10551.7	15722.6	10776.6	13697.7	13395.2	859.98	3193.95	9742.54	0.451265	0.04287
A5X300	22.62	34.94	15	Acetolactate synthase OS=Oryza sativa subsp. indica GN=ALS PE=3 SV=1	238738	142837	258971	183598	226950	211668	192173	207848	215570	256659	188181	198998	195475	211699	190471	208151	0.998545	0.98622
A6MZE1	2.69	13.51	3	60S ribosomal protein L36 (Fragment) OS=Oryza sativa subsp. indica PE=2 SV=1	196615	209228	167327	214256	219329	219573	250620	210993	220278	313556	205695	198570	193382	218665	239847	227142	0.928903	0.39386
A6MZG5	2.75	22.73	2	Acyl coenzyme a oxidase (Fragment) OS=Oryza sativa subsp. indica PE=2 SV=1	36529.6	30694.1	28014.8	35372.3	34861.4	25792.9	31435.5	31814.4	22617.8	2483.8	23353.6	14986.5	5413.97	40094.9	25177.1	19161.1	1.66036	0.02844
A6MZG7	4	61.36	2	Fructose bisphosphate aldolase (Fragment) OS=Oryza sativa subsp. indica PE=2 SV=1	26900.4	15180.3	37190.6	25800.1	23298.4	18404.5	2221.22	21285.1	20955.4	65604.6	29602.6	32309.8	31210.4	25384.2	19591.1	32094	0.663211	0.1588
A6MZS5	1.35	4.688	1	Mta/sah nucleosidase (Fragment) OS=Oryza sativa subsp. indica PE=2 SV=1	31138.9	19654.3	3508.01	22114.6	31852.7	23488.7	29663.4	23060.1	31467.2	29833.5	36730.9	35337.4	40479.1	35094.5	36785.9	35104.1	0.656907	0.01016
A6N028	4	28.13	7	Eukaryotic translation initiation factor 5A OS=Oryza sativa subsp. indica GN=OsI_38459 PE=2 SV=1	34985.1	34327.3	29292.1	8397.24	62114.8	22731.1	50909.5	34679.6	34884.9	22588	43437.2	36151.7	41000.1	73967.3	34755.8	40969.3	0.846478	0.49849
A6N154	2	12.25	2	Chloroplast chlorophyll a-b binding protein (Fragment) OS=Oryza sativa subsp. indica PE=2 SV=1	123776	92792.7	124374	134281	130051	66189.5	129827	114470	169820	146894	169427	166807	191219	195494	178331	173999	0.657878	0.00021
A6N160	3.68	40.76	15	Glyceraldehyde-3-phosphate dehydrogenase, cytosolic (Fragment) OS=Oryza sativa subsp. indica PE=2 SV=1	72538	13353	95231.6	89104.4	63495.7	67930.7	53638.8	65041.7	37789.2	23967.4	43837.1	76806.2	72139.5	10904.7	62622.3	46866.6	1.38781	0.21384
A6N176	2.69	11.83	2	Phenylalanine ammonia-lyase (Fragment) OS=Oryza sativa subsp. indica PE=2 SV=1	3098.69	5428.27	14650.5	4784	9682.17	7382.69	9673.33	7814.24	68828.7	19519.8	10087	5978.49	14320.1	84529.1	67873.8	38733.9	0.201742	0.03175
A6N1F0	3.47	20.93	4	Alpha-1,4-glucan-protein synthase (Fragment) OS=Oryza sativa subsp. indica PE=2 SV=1	3608.44	2758.46	1887.7	4874.62	7867.92	4164.13	1699.82	3837.3	23149	24832.1	28382.9	12340.7	9134.83	25814.1	25106.2	21251.4	0.180567	6.4124e-05
A6N1T9	2.03	32.77	9	60S acidic ribosomal protein p0 OS=Oryza sativa subsp. indica PE=2 SV=1	13679	10385.6	13314.9	17835.6	15959	15058.1	16559.1	14684.5	188.678	8849.77	8590.61	5263.53	6346.38	1464.97	6043.91	5249.69	2.79721	5.8444e-05
A7IZE5	2	46.98	15	ADP-glucose pyrophosphorylase small subunit (Fragment) OS=Oryza sativa subsp. indica PE=2 SV=1	382989	454707	708811	315493	385981	578266	355893	454592	469177	628182	388548	408619	337109	594431	448187	467751	0.971867	0.84731
A8QXH4	8.08	26.71	5	Putative chaperonin 60 beta (Fragment) OS=Oryza sativa subsp. indica PE=4 SV=1	274574	334693	306840	187445	280103	196021	222839	257502	255711	277327	289870	372918	363136	379290	303366	320231	0.804113	0.04884
B8A762	38.82	47.51	33	Putative uncharacterized protein OS=Oryza sativa subsp. indica GN=OsI_03158 PE=3 SV=1	1.70247e+06	2.05754e+06	1.89623e+06	1.67886e+06	1.60019e+06	1.45701e+06	1.5275e+06	1.70283e+06	992885	1.29944e+06	924193	1.26501e+06	1.32135e+06	1.03942e+06	1.16521e+06	1.14393e+06	1.48858	0.00012
B8A797	7.62	46.48	5	Putative uncharacterized protein OS=Oryza sativa subsp. indica GN=OsI_03230 PE=3 SV=1	6955.38	1437.89	536.339	4764.28	373.514	1240.38	4952.48	2894.32	17740	11022.4	18335.1	896.414	4179.24	8643	15755.3	10938.8	0.264593	0.01264
B8A7M8	33.2	39.52	37	ATP synthase subunit beta OS=Oryza sativa subsp. indica GN=OsI_03305 PE=3 SV=1	1.17126e+06	1.03436e+06	1.22137e+06	1.22246e+06	1.16505e+06	1.13105e+06	1.10438e+06	1.14999e+06	1.61245e+06	1.48217e+06	1.58911e+06	1.61417e+06	1.68073e+06	1.65658e+06	1.58382e+06	1.60272e+06	0.717524	2.014e-08
B8A7P8	6.94	14.8	7	Putative uncharacterized protein OS=Oryza sativa subsp. indica GN=OsI_04778 PE=3 SV=1	63258.5	67947.9	58117.6	74955.6	69418.5	74596.2	78073.2	69481.1	110698	127053	116298	88956.3	86896.3	82198.2	86716.6	99831	0.695987	0.00124
B8A7P9	2	14.8	6	Putative uncharacterized protein OS=Oryza sativa subsp. indica GN=OsI_04779 PE=3 SV=1	4570.85	26894.2	33430.5	11487.9	36253.5	31418.4	31903	25136.9	56517.4	48968.3	52582.1	41557.2	4735.39	38994.7	40699.6	40579.2	0.619452	0.07554
B8A7T3	9.28	61.58	21	Putative uncharacterized protein OS=Oryza sativa subsp. indica GN=OsI_04839 PE=4 SV=1	42707.4	43264.1	43250.4	35680.2	43846.2	3545.32	38103.4	35771	226565	251397	226098	238553	230348	249583	238578	237303	0.15074	1.2369e-12
B8A7W4	20.57	15.02	11	Putative uncharacterized protein OS=Oryza sativa subsp. indica GN=OsI_01867 PE=4 SV=1	83070.1	80240.5	84078.7	92216.8	77538.3	96609.6	92234.6	86569.8	103542	117375	28613.3	98262.6	102815	92428.6	89813	90407.1	0.957555	0.73721
B8A8F0	4	2.8	2	Putative uncharacterized protein OS=Oryza sativa subsp. indica GN=OsI_04962 PE=3 SV=1	23941.7	36996.8	42707.1	45358.7	43680.8	22219.4	16788.5	33099	38874.3	40560.7	43642.8	62432.4	2972.98	43810.4	70849	43306.1	0.764304	0.29294
B8A8L8	19.88	48.05	14	Putative uncharacterized protein OS=Oryza sativa subsp. indica GN=OsI_02088 PE=4 SV=1	260301	315252	296815	265590	270010	280741	284948	281951	199733	244583	127447	204414	269656	180940	183074	201407	1.39991	0.0011
B8A8X3	2	9.581	1	Putative uncharacterized protein OS=Oryza sativa subsp. indica GN=OsI_02150 PE=4 SV=1	2612.79	1998.3	4330.57	4531.85	1297.16	6672.22	4419.79	3694.67	1150.13	17481.5	8122.05	11522.9	7364.49	3443.29	181.902	7038.04	0.524957	0.19177
B8A9Q0	4	8.28	2	Putative uncharacterized protein OS=Oryza sativa subsp. indica GN=OsI_02319 PE=4 SV=1	5179.08	10097.6	7614.75	3842.68	2846.3	9931.73	6894.77	6629.56	14361.7	19175.2	17204.6	17251.9	1322.41	16872.3	17713.1	14843	0.446645	0.00739
B8AA11	1.19	2.301	1	Putative uncharacterized protein OS=Oryza sativa subsp. indica GN=OsI_02374 PE=4 SV=1	16143.4	20626.9	24372.3	21267.6	4752.2	5369.81	24400.1	16704.6	25385.1	22931.2	22672.2	22873.8	20661.6	22234.5	24702.9	23065.9	0.724213	0.07312
B8AA60	5.66	7.258	3	Putative uncharacterized protein OS=Oryza sativa subsp. indica GN=OsI_03915 PE=3 SV=1	296.559	5936.92	424.661	9490.43	7338.32	5658.44	6389.77	5076.44	10062.4	9262.17	3321.28	3451.92	10051.3	4566.62	255.587	5853.05	0.867316	0.70122
B8AAS8	3.41	4.094	2	Protein ROOT HAIR DEFECTIVE 3 homolog OS=Oryza sativa subsp. indica GN=OsI_02526 PE=3 SV=1	13395.7	14599.6	17087.1	20781.9	19788.5	19216.6	19722.4	17798.8	29770.6	24765	24788.2	23014.1	27280.2	25552.8	23266.2	25491	0.698239	0.00014
B8AB91	2	4.899	2	Putative uncharacterized protein OS=Oryza sativa subsp. indica GN=OsI_04178 PE=4 SV=1	66633.4	82842	90775.3	73237.2	83202.5	85816.1	89587.7	81727.7	95872.5	98025.8	77893.5	114101	107837	118658	98553.1	101563	0.8047	0.00699
B8ABA2	6.08	3.025	4	Putative uncharacterized protein OS=Oryza sativa subsp. indica GN=OsI_04199 PE=4 SV=1	154081	135614	131248	121473	120504	121859	131377	130879	148339	214805	130582	186524	175306	176615	176939	172730	0.757711	0.00273
B8ABA7	28.27	37.03	23	Putative uncharacterized protein OS=Oryza sativa subsp. indica GN=OsI_04213 PE=4 SV=1	483136	574151	514670	562001	559782	498961	588717	540203	554651	660314	541552	578696	616199	608951	580638	591572	0.913165	0.03551
B8ABU1	6	22.28	3	Putative uncharacterized protein OS=Oryza sativa subsp. indica GN=OsI_01215 PE=3 SV=1	58474.3	9395.29	46114	53686.4	37269.5	50026	48788.5	43393.4	91816.2	69004.3	79695	74361.1	76830.9	63796.8	81665.9	76738.6	0.565471	0.0005
B8ABY2	3.11	6.154	2	Putative uncharacterized protein OS=Oryza sativa subsp. indica GN=OsI_02910 PE=4 SV=1	28713.3	7659.43	17523.3	3053.17	5908.57	10912.2	13019.2	12398.4	2830.22	10344.8	4611.99	12499.5	18575.4	21705.9	6295.62	10980.5	1.12913	0.74322
B8AC80	8	39.6	9	Putative uncharacterized protein OS=Oryza sativa subsp. indica GN=OsI_01318 PE=4 SV=1	494879	482551	532076	630230	505155	473018	593210	530160	506814	542594	577078	651256	735885	665627	566494	606536	0.874079	0.06644
B8ACI7	2.04	22.52	2	Putative uncharacterized protein OS=Oryza sativa subsp. indica GN=OsI_01372 PE=3 SV=1	16512.7	21130.7	16292.1	23733.3	15850.4	17305.5	18308.9	18447.7	25320.3	17711.4	26256.4	21773.9	18804.8	9767.78	25598.3	20747.6	0.889149	0.37438
B8ACM2	2.05	5.882	1	Peptidyl-prolyl cis-trans isomerase OS=Oryza sativa subsp. indica GN=OsI_01440 PE=3 SV=1	26301.2	24386.6	1817.01	2233.64	7763.74	10757.8	10642	11986	10037.9	28855.4	12342.8	16017.1	3173.62	36667.8	14733	17403.9	0.688695	0.36186
B8ACN1	2.17	1.378	1	Putative uncharacterized protein OS=Oryza sativa subsp. indica GN=OsI_01366 PE=4 SV=1	1739.73	4368.61	12629.1	240.576	18219.3	13557.1	14783.5	9362.56	27888.8	2507.49	1283.32	18722.4	3595.85	21508.7	29565.4	15010.3	0.623742	0.31364
B8ACS3	8.27	4.649	7	Putative uncharacterized protein OS=Oryza sativa subsp. indica GN=OsI_00025 PE=4 SV=1	284969	279412	247541	249792	220752	242749	218757	249139	223003	238877	248571	279897	201364	219895	256873	238354	1.04525	0.4522
B8ACY2	3.01	1.607	2	Putative uncharacterized protein OS=Oryza sativa subsp. indica GN=OsI_00149 PE=4 SV=1	24129.2	2931.95	27246.8	21812.5	26337.9	32946.7	37766.3	24738.8	56415.8	56162.8	65096.9	61333.4	48064.7	55049.5	54621.1	56677.7	0.436481	1.6914e-05
B8ACZ5	10.83	9.939	6	Eukaryotic translation initiation factor 3 subunit A OS=Oryza sativa subsp. indica GN=OsI_00169 PE=3 SV=1	27467.3	68175.7	72378.4	68945.2	56992.4	70130.9	58263.1	60336.1	38226.8	13958.1	148145	158287	149968	182954	54350.7	106556	0.56624	0.10706
B8AD25	20.46	19.11	14	Putative uncharacterized protein OS=Oryza sativa subsp. indica GN=OsI_00236 PE=4 SV=1	251232	244512	253829	288803	257977	274708	296586	266807	173392	247202	215307	126399	175403	210916	176007	189232	1.40994	0.00052
B8AD93	43.45	78.26	28	Triosephosphate isomerase OS=Oryza sativa subsp. indica GN=OsI_00389 PE=3 SV=1	1.43746e+06	1.41596e+06	1.63369e+06	1.43677e+06	1.27721e+06	1.41153e+06	1.31203e+06	1.41781e+06	1.4717e+06	1.82183e+06	1.47113e+06	1.54886e+06	1.6366e+06	1.59032e+06	1.45345e+06	1.57055e+06	0.902743	0.03788
B8ADM6	14.08	11.81	7	Putative uncharacterized protein OS=Oryza sativa subsp. indica GN=OsI_00686 PE=3 SV=1	66103.5	91060.3	55534.1	65760.9	58605.4	72367.7	133183	77516.3	134471	159562	149620	116742	114712	136053	93173.8	129191	0.600015	0.00223
B8AE20	5.86	14.53	3	Eukaryotic translation initiation factor 3 subunit G OS=Oryza sativa subsp. indica GN=OsI_09223 PE=3 SV=1	17098.2	71819.2	77555.3	15503.8	6417.98	46105.2	66906.2	43058	1262.49	150240	1905.35	54281.7	52441.5	4935.5	42050.6	43873.9	0.981403	0.97212
B8AE83	16.06	26.81	11	Putative uncharacterized protein OS=Oryza sativa subsp. indica GN=OsI_06401 PE=4 SV=1	185698	242053	214471	186101	210745	175802	247033	208843	204742	307989	293121	313385	341393	216668	287761	280723	0.743949	0.00672
B8AEE7	2	13.7	2	Putative uncharacterized protein OS=Oryza sativa subsp. indica GN=OsI_09334 PE=4 SV=1	562575	537906	511290	524666	535077	504922	488354	523541	342589	492046	462554	570465	616986	555107	525455	509315	1.02793	0.69189
B8AEH4	9.21	17.47	6	Aspartate aminotransferase OS=Oryza sativa subsp. indica GN=OsI_09291 PE=3 SV=1	221961	217395	195337	202118	189693	198776	163568	198407	252360	190505	258300	229777	266897	262019	251289	244450	0.811647	0.00298
B8AEK0	5.64	10.6	3	Citrate synthase OS=Oryza sativa subsp. indica GN=OsI_06467 PE=3 SV=1	7181.09	21550.4	17455.8	16710.5	2863.71	31981.6	19289.2	16718.9	54494.3	35323.1	47002.8	20021.1	6915.74	34621.1	48160.8	35219.8	0.474701	0.02671
B8AEL7	11.62	20.37	8	Aspartate aminotransferase OS=Oryza sativa subsp. indica GN=OsI_06490 PE=3 SV=1	225027	223672	219399	223928	237657	221723	197869	221325	235796	230461	241813	242414	243256	228963	243371	238011	0.929896	0.00647
B8AEQ9	7.63	12.33	6	Elongation factor Tu OS=Oryza sativa subsp. indica GN=OsI_07899 PE=3 SV=1	93261.5	104425	99901	116305	119269	119133	120671	110424	184714	173469	163928	165757	172301	161576	178816	171509	0.643837	6.7757e-08
B8AER1	2.28	11.06	1	Putative uncharacterized protein OS=Oryza sativa subsp. indica GN=OsI_07901 PE=4 SV=1	19920.5	18145.1	15447.4	17501.2	1848.5	18167.7	5287.21	13759.7	20145.3	16626.2	22493.9	15597.8	19225.2	22539.7	23055.5	19954.8	0.689542	0.05607
B8AEU4	6.13	8.824	4	Putative uncharacterized protein OS=Oryza sativa subsp. indica GN=OsI_09443 PE=4 SV=1	35551.9	37985.9	33176.4	34636.7	36963.3	34372.8	28599	34469.4	45564.8	45937.4	36439.6	41729.1	49748.3	43811.9	45365.5	44085.2	0.781882	0.00034
B8AEZ0	42.52	69.77	149	Putative uncharacterized protein OS=Oryza sativa subsp. indica GN=OsI_06562 PE=4 SV=1	1.33729e+06	1.30997e+06	1.3827e+06	1.53194e+06	1.4911e+06	1.66747e+06	1.56114e+06	1.4688e+06	1.67982e+06	1.57271e+06	1.62287e+06	1.26418e+06	1.18177e+06	1.26342e+06	1.48486e+06	1.43852e+06	1.02105	0.74288
B8AEZ3	15.37	24.61	32	Putative uncharacterized protein OS=Oryza sativa subsp. indica GN=OsI_06569 PE=4 SV=1	6.87111e+06	6.25102e+06	7.52772e+06	8.45242e+06	7.71252e+06	8.44351e+06	7.98306e+06	7.60591e+06	5.80883e+06	5.588e+06	6.39747e+06	6.29126e+06	6.2193e+06	6.13504e+06	5.63429e+06	6.0106e+06	1.26542	0.00042
B8AEZ5	2	94.76	599	Putative uncharacterized protein OS=Oryza sativa subsp. indica GN=OsI_06572 PE=4 SV=1	977776	1.04911e+06	957955	1.08637e+06	1.03817e+06	1.06081e+06	1.20112e+06	1.05305e+06	863249	1.36644e+06	887081	855232	907106	917374	887023	954787	1.10291	0.21685
B8AEZ7	2.74	6	2	Putative uncharacterized protein OS=Oryza sativa subsp. indica GN=OsI_06577 PE=4 SV=1	8450.59	6145.99	14201.6	11977.7	13012.6	671.621	12766.2	9603.76	7146.04	9135.66	2243.23	1452.21	9049.42	4810.79	2354.24	5170.23	1.85751	0.06877
B8AF09	52.27	66.85	50	Glyceraldehyde-3-phosphate dehydrogenase OS=Oryza sativa subsp. indica GN=OsI_07948 PE=3 SV=1	3.85581e+06	4.17299e+06	4.05113e+06	4.14074e+06	4.22583e+06	3.98991e+06	3.9471e+06	4.05479e+06	4.86361e+06	4.86114e+06	4.54143e+06	4.77712e+06	4.89734e+06	4.94976e+06	4.80813e+06	4.81408e+06	0.842277	1.7283e-07
B8AF48	2.01	4.563	1	Putative uncharacterized protein OS=Oryza sativa subsp. indica GN=OsI_09495 PE=4 SV=1	33394.6	36530.8	40618.4	41924.7	37182.6	42750.1	30200.2	37514.5	40064.7	69165.9	59046.9	46308.3	53807.8	53180.5	55779.9	53907.7	0.695902	0.00124
B8AFE0	2.17	11.45	2	GrpE protein homolog OS=Oryza sativa subsp. indica GN=OsI_08039 PE=3 SV=1	3023.87	25870.6	20821.8	18194.9	19639.8	21015.6	2415.63	15854.6	610.072	19886.1	1938.81	24885.5	23305.1	24471.1	5595.76	14384.6	1.10219	0.793
B8AFH3	2.49	10.83	3	Putative uncharacterized protein OS=Oryza sativa subsp. indica GN=OsI_08011 PE=4 SV=1	2633.82	13312.3	732.945	1668.34	3512.7	1136.35	3763.23	3822.82	23835.5	14942.1	15701.3	29846.7	1750.09	3135.59	22871.5	16011.8	0.23875	0.01538
B8AFN7	7.64	8.953	5	Putative uncharacterized protein OS=Oryza sativa subsp. indica GN=OsI_06722 PE=3 SV=1	3418.16	83160.8	52456.9	66947.6	59753.2	27413	20620.7	44824.3	110985	30608.4	75965.7	81802.5	112930	96277.6	113348	88845.3	0.504521	0.01523
B8AFT1	1.26	5.957	1	Proteasome subunit alpha type OS=Oryza sativa subsp. indica GN=OsI_08192 PE=3 SV=1	60548.7	60446.4	65251.2	61954.1	52140.5	51424.1	51705.8	57638.7	83609.3	60044.3	73430.7	84107	73655.6	72739.7	72670.1	74322.4	0.775522	0.00079
B8AFZ8	1.61	7.453	2	Putative uncharacterized protein OS=Oryza sativa subsp. indica GN=OsI_08237 PE=3 SV=1	45734	31803.5	1873.77	42338.4	41740.5	34211.4	3865.09	28795.2	53705.1	42831.9	49676.1	1385.19	49879.3	50232.8	49002.1	42387.5	0.679334	0.19134
B8AG03	10.59	13.28	6	Putative uncharacterized protein OS=Oryza sativa subsp. indica GN=OsI_08254 PE=4 SV=1	141697	161369	91899.3	129453	156150	132473	135972	135573	172944	177873	161685	162620	199884	191414	203612	181433	0.747235	0.00109
B8AG42	4.11	21.97	2	Putative uncharacterized protein OS=Oryza sativa subsp. indica GN=OsI_08226 PE=4 SV=1	36048.3	38003.5	41032.5	32774.4	31720.9	39877.7	28868.1	35475.1	46426.8	22501.6	35878.2	2911.4	28549.1	40116.8	33134.3	29931.2	1.18522	0.34411
B8AGD0	7.58	4.047	4	Putative uncharacterized protein OS=Oryza sativa subsp. indica GN=OsI_08378 PE=4 SV=1	9619.56	33154.1	28253.5	39020.5	34026.9	30059.7	38009.5	30306.2	36398.6	51584.9	51917.5	38766.7	46805.4	43016.2	47860.4	45192.8	0.670599	0.00534
B8AGK8	4	26.72	2	Putative uncharacterized protein OS=Oryza sativa subsp. indica GN=OsI_05633 PE=4 SV=1	23555.9	23234.9	30988.6	28990.4	22383.4	28859.3	30838.5	26978.7	34502.7	56201.4	34775.2	30368.3	26254.2	31947.1	35856.2	35700.7	0.755691	0.04522
B8AGL8	4.41	7.24	2	Putative uncharacterized protein OS=Oryza sativa subsp. indica GN=OsI_06998 PE=3 SV=1	1412.72	16767.6	17656	16429.7	12664.9	13798.7	1665.5	11485	1487.5	12560.4	7154.96	5987.93	912.954	2985.72	1163.99	4607.63	2.49261	0.04678
B8AGM1	8.82	19.58	5	Putative uncharacterized protein OS=Oryza sativa subsp. indica GN=OsI_07001 PE=4 SV=1	16254.8	87426.9	106124	82895.6	85610.4	73325	84655	76613	112776	96415.9	95507.3	96965.4	76400	103825	50380.6	90324.4	0.848199	0.32232
B8AGN8	4.48	11.61	3	Putative uncharacterized protein OS=Oryza sativa subsp. indica GN=OsI_06983 PE=4 SV=1	1008.66	2435.3	12991.8	1702.65	3123.17	905.9	763.237	3275.82	862.05	15183.1	16233	3490.96	3717.73	9179.87	6066.09	7818.97	0.418957	0.13027
B8AGR5	11.99	14.21	7	Putative uncharacterized protein OS=Oryza sativa subsp. indica GN=OsI_08509 PE=3 SV=1	53607.5	68290	43978.6	57623	82611.9	72344.1	56706.7	62166	140156	160868	125054	113947	115427	119739	128150	129049	0.481725	2.2906e-06
B8AGU2	39.5	38.72	27	Protein disulfide-isomerase OS=Oryza sativa subsp. indica GN=OsI_05445 PE=3 SV=1	407391	477822	574734	477837	476677	378590	508257	471615	527525	629467	552960	512521	528969	578092	461489	541575	0.870822	0.04633
B8AGU4	3.19	7.714	2	Putative uncharacterized protein OS=Oryza sativa subsp. indica GN=OsI_05447 PE=4 SV=1	7814	618.118	10314.1	890.477	9926.8	9433.89	1225.63	5746.14	791.002	12517.3	8872.55	2396.71	2290.43	874.799	4509.87	4607.53	1.24712	0.64649
B8AGV6	19.91	20.74	13	Putative uncharacterized protein OS=Oryza sativa subsp. indica GN=OsI_05469 PE=3 SV=1	862331	863796	805075	885472	829209	875699	703559	832163	1.10481e+06	1.07333e+06	1.00277e+06	1.00682e+06	1.01001e+06	1.06423e+06	1.0029e+06	1.03784e+06	0.801823	1.1322e-05
B8AGY8	17.06	27.43	9	Putative uncharacterized protein OS=Oryza sativa subsp. indica GN=OsI_05669 PE=4 SV=1	122143	101843	110469	98187.9	32693.6	97573.7	90460.4	93338.8	88439.4	114650	104349	111463	105328	117231	33388.5	96406.9	0.968175	0.84643
B8AH37	2.52	8.081	2	Putative uncharacterized protein OS=Oryza sativa subsp. indica GN=OsI_07046 PE=3 SV=1	41213.9	32371.5	32674.3	41904.4	38891.1	40794.2	33163.1	37287.5	60491.6	51937.1	64778.8	58926.6	3406.75	54234.6	53652.5	49632.6	0.751271	0.15145
B8AH66	154.63	89.78	345	Putative uncharacterized protein OS=Oryza sativa subsp. indica GN=OsI_07091 PE=4 SV=1	2.72903e+07	2.7631e+07	2.67875e+07	2.72363e+07	2.71959e+07	2.63162e+07	2.67068e+07	2.70234e+07	2.37912e+07	2.32868e+07	2.36888e+07	2.38603e+07	2.48971e+07	2.46735e+07	2.46551e+07	2.41218e+07	1.12029	3.0067e-07
B8AH93	6.75	16.21	4	Putative uncharacterized protein OS=Oryza sativa subsp. indica GN=OsI_08616 PE=3 SV=1	36323.8	27363.9	12965.3	16983.9	15746.8	23750	31568.8	23528.9	45210.8	48645.5	47454.5	10813.8	43256.7	47799.3	26329.8	38501.5	0.611117	0.03695
B8AHG2	6.66	23.7	5	Proteasome subunit alpha type OS=Oryza sativa subsp. indica GN=OsI_05746 PE=3 SV=1	39600.6	20550.8	16292.7	18996.4	2691.28	4130.47	57837.9	22871.4	78485.8	66798.1	78555.7	10692.4	29414.4	63744.1	70526.6	56888.2	0.402042	0.01798
B8AHL5	1.77	8.752	4	Putative uncharacterized protein OS=Oryza sativa subsp. indica GN=OsI_08678 PE=3 SV=1	1395.16	20982.2	6038.03	18531	7309.58	2619.83	11399.6	9753.64	7723.24	5694.06	26441.4	26626.7	2747.48	21541.5	5658.44	13776.1	0.708011	0.43064
B8AHM8	14.48	14.92	10	Putative uncharacterized protein OS=Oryza sativa subsp. indica GN=OsI_08713 PE=3 SV=1	189297	177655	187635	178482	161950	154517	147897	171062	255945	345584	239578	310851	306970	280403	234809	282020	0.606558	2.472e-05
B8AI10	14.32	22.97	9	Putative uncharacterized protein OS=Oryza sativa subsp. indica GN=OsI_08800 PE=3 SV=1	195755	183695	169438	144152	169386	152697	115632	161536	156244	128939	169368	133809	196300	205232	176312	166600	0.969604	0.74019
B8AI32	11.18	19.57	7	Putative uncharacterized protein OS=Oryza sativa subsp. indica GN=OsI_08851 PE=4 SV=1	64076	85221.3	93310.9	107487	72718.7	110777	74730.7	86903	104839	141454	120501	130527	130319	85189.4	107992	117260	0.741114	0.0098
B8AI71	8.13	37.33	5	Putative uncharacterized protein OS=Oryza sativa subsp. indica GN=OsI_05960 PE=3 SV=1	147757	141057	122121	146629	139417	136567	147729	140182	185402	206967	174605	194531	190583	182346	195932	190052	0.737599	6.2092e-07
B8AIH2	42.67	63.43	40	Phosphoglycerate kinase OS=Oryza sativa subsp. indica GN=OsI_06015 PE=3 SV=1	1.75539e+06	1.92516e+06	1.69355e+06	1.67744e+06	1.68481e+06	1.30175e+06	1.62254e+06	1.66581e+06	1.52335e+06	1.68728e+06	1.33672e+06	1.38803e+06	1.58014e+06	1.17624e+06	1.4006e+06	1.44177e+06	1.15539	0.03701
B8AIS2	2.87	4.264	2	Putative uncharacterized protein OS=Oryza sativa subsp. indica GN=OsI_08964 PE=4 SV=1	2734.51	2094.91	14044.5	13104	12557.7	5422.8	17741.2	9671.37	34681.3	54012.5	44800.3	14180.4	50970.6	11863.4	48183.6	36956	0.261699	0.00211
B8AJ36	4.03	14.83	4	Putative uncharacterized protein OS=Oryza sativa subsp. indica GN=OsI_07554 PE=4 SV=1	288578	321561	314230	318349	265977	250849	289364	292701	434179	413736	414012	435803	469415	463126	453383	440522	0.664441	1.1415e-07
B8AJ45	6.64	17.66	5	Putative uncharacterized protein OS=Oryza sativa subsp. indica GN=OsI_09074 PE=3 SV=1	1725.28	5476.35	3943.4	4507.34	6025.39	7740.46	3404.98	4689.03	27157.6	1820.23	27900.1	3243.63	14365.2	18233.9	19688.2	16058.4	0.291998	0.01494
B8AJD1	10.01	32.24	6	Putative uncharacterized protein OS=Oryza sativa subsp. indica GN=OsI_07603 PE=4 SV=1	310196	466378	614653	314418	608516	556142	648411	502673	448708	641082	297229	747791	438821	703839	326824	514899	0.976255	0.891
B8AJS5	4.14	6.024	3	Putative uncharacterized protein OS=Oryza sativa subsp. indica GN=OsI_11975 PE=4 SV=1	96595	115230	120968	90099.6	81730.3	110326	110443	103627	141985	127367	167303	109456	140433	145253	165387	142455	0.72744	0.00139
B8AJX7	8.27	13.84	5	Serine hydroxymethyltransferase OS=Oryza sativa subsp. indica GN=OsI_13440 PE=3 SV=1	15482.4	10905.8	3334.58	5342.32	2598.16	11630.6	13154.7	8921.24	22554.4	1641.62	22644.9	21313.1	20458.6	3532.42	24069.2	16602	0.537358	0.08746
B8AJZ3	14.15	27.78	13	Translocase of chloroplast OS=Oryza sativa subsp. indica GN=OsI_10695 PE=3 SV=1	816737	865482	788819	798752	733479	775876	839458	802658	800511	779835	832588	870991	875063	862954	847872	838545	0.957203	0.11915
B8AK27	2.25	9.449	2	Putative uncharacterized protein OS=Oryza sativa subsp. indica GN=OsI_10762 PE=3 SV=1	100475	10976.8	81327.6	108701	108972	132819	12900.4	79453	192108	183814	214427	157598	131913	96527.7	155815	161743	0.491229	0.00457
B8AK73	86.53	58.61	72	Alpha-1,4 glucan phosphorylase OS=Oryza sativa subsp. indica GN=OsI_13605 PE=3 SV=1	2.48985e+06	2.60111e+06	2.57222e+06	2.61565e+06	2.60304e+06	2.69945e+06	2.74103e+06	2.61748e+06	3.39606e+06	3.18656e+06	3.07957e+06	2.68477e+06	2.62572e+06	3.21237e+06	2.34606e+06	2.93302e+06	0.892419	0.05432
B8AK76	8.82	10.64	8	Putative uncharacterized protein OS=Oryza sativa subsp. indica GN=OsI_13610 PE=4 SV=1	54167.2	4136.4	50177.3	7980.23	3879.27	51866	57406.8	32801.9	23136.5	57220.5	64309.4	65216.3	67232.9	78960.4	23100.3	54168.1	0.605558	0.12259
B8AK88	8.26	19.47	6	Putative uncharacterized protein OS=Oryza sativa subsp. indica GN=OsI_13624 PE=3 SV=1	296792	392788	381412	589324	371835	181897	378389	370348	223829	318985	236722	256986	292371	253898	212664	256493	1.44389	0.03636
B8AKD9	4.24	2.49	2	Putative uncharacterized protein OS=Oryza sativa subsp. indica GN=OsI_12134 PE=3 SV=1	37034.7	25290.3	35274.4	33436.8	62118.6	35724.4	65594.5	42067.7	78792.3	50463.5	57083.2	28939.9	40297.7	41262.4	54951.4	50255.8	0.837071	0.34712
B8AKM3	10	15.71	7	Putative uncharacterized protein OS=Oryza sativa subsp. indica GN=OsI_13742 PE=3 SV=1	30862.7	54052.8	61365.1	62675.9	29326.2	69111.9	52713.9	51444.1	81462.6	48260.6	77851.2	84431.7	90007.1	70829.4	32887.9	69390.1	0.741375	0.09463
B8AKQ1	40.93	38.19	36	Putative uncharacterized protein OS=Oryza sativa subsp. indica GN=OsI_10925 PE=4 SV=1	1.4333e+06	1.46939e+06	1.41616e+06	1.37454e+06	1.41671e+06	1.30922e+06	1.33422e+06	1.39336e+06	1.09795e+06	1.2147e+06	1.15836e+06	1.21979e+06	1.22562e+06	1.17921e+06	1.18907e+06	1.18353e+06	1.1773	5.7738e-06
B8AKV0	2.02	3.438	1	Putative uncharacterized protein OS=Oryza sativa subsp. indica GN=OsI_12279 PE=4 SV=1	48417.1	45047.9	44404.9	37419.3	40063.9	43688.9	42262.2	43043.5	46927.8	53932.5	39211.9	51179.8	50025.7	50886.1	7834.27	42856.9	1.00435	0.97667
B8AKX5	2	3.731	1	Putative uncharacterized protein OS=Oryza sativa subsp. indica GN=OsI_13796 PE=4 SV=1	26786.8	25217.9	27130.6	3231.77	35873.8	33736	29273.7	25892.9	43473.7	58489.2	36187.6	42266.4	44522	45610.8	46307.3	45265.3	0.572027	0.00161
B8AL04	2	4.878	1	Putative uncharacterized protein OS=Oryza sativa subsp. indica GN=OsI_09616 PE=4 SV=1	36459.5	32452.3	36664.9	10278	44846.1	53256	440.445	30628.2	65019	66406.2	65569.5	53819.8	58590.5	3578.34	65087.3	54010.1	0.567083	0.05759
B8AL25	4.74	8.511	3	Putative uncharacterized protein OS=Oryza sativa subsp. indica GN=OsI_10996 PE=4 SV=1	100063	95426	111366	33129.7	103682	134774	133876	101759	162097	112549	53067.6	145267	141142	142301	122905	125618	0.810069	0.22557
B8AL97	28.5	35.53	23	Putative uncharacterized protein OS=Oryza sativa subsp. indica GN=OsI_13867 PE=4 SV=1	1.25959e+06	1.31266e+06	1.24996e+06	1.47638e+06	1.4266e+06	1.49336e+06	1.4555e+06	1.38201e+06	1.43223e+06	1.42208e+06	1.49216e+06	1.3892e+06	1.25241e+06	1.2853e+06	1.46617e+06	1.39136e+06	0.993276	0.861
B8ALD1	3.31	14.18	2	Putative uncharacterized protein OS=Oryza sativa subsp. indica GN=OsI_13929 PE=4 SV=1	93705.6	93044.3	92970.3	137580	134429	133776	137133	117520	167233	180572	183096	172545	169776	168287	181614	174732	0.672572	3.5403e-05
B8ALS4	5.65	7.326	3	Putative uncharacterized protein OS=Oryza sativa subsp. indica GN=OsI_13967 PE=3 SV=1	3971.13	2149.94	9729.52	8691.67	5055.67	1813.43	11538.2	6135.65	19106.7	3518.19	17930.2	13531.6	467.522	17559.4	16359.6	12639	0.485453	0.06459
B8AM03	13.02	37.89	9	Putative uncharacterized protein OS=Oryza sativa subsp. indica GN=OsI_11143 PE=4 SV=1	298718	309341	319538	300905	315393	315456	285868	306460	289587	229911	280011	254784	264871	283324	259030	265931	1.1524	0.00071
B8AM24	11.28	23.71	7	Putative uncharacterized protein OS=Oryza sativa subsp. indica GN=OsI_11183 PE=3 SV=1	244846	295936	184596	222311	293840	345203	306874	270515	422226	369815	348275	404981	283756	348482	448283	375117	0.721149	0.00409
B8AM29	21.07	28.22	16	Putative uncharacterized protein OS=Oryza sativa subsp. indica GN=OsI_11123 PE=3 SV=1	371994	283518	300587	424477	419118	371708	377166	364081	776642	679553	803766	753278	881112	697364	851196	777559	0.468236	5.4517e-08
B8AM48	8.14	23.4	5	Putative uncharacterized protein OS=Oryza sativa subsp. indica GN=OsI_12519 PE=4 SV=1	52300.8	60311.4	40678.2	62679.6	59306.8	59414.1	65096.6	57112.5	69943.8	61339.6	70157.9	75265	94242.8	76737.6	72426.2	74301.8	0.768655	0.00449
B8AM77	4.01	7.629	2	Putative uncharacterized protein OS=Oryza sativa subsp. indica GN=OsI_12592 PE=3 SV=1	8190.77	20175.9	16061.4	20195	21029.4	7816.77	6509.5	14282.7	22484.4	19995.9	24190.1	24305.1	13226.9	29011.9	27294.8	22929.9	0.622886	0.01814
B8AMC4	4	11.28	2	Putative uncharacterized protein OS=Oryza sativa subsp. indica GN=OsI_14111 PE=4 SV=1	2071.85	12696.7	17442.9	17338	14440	15409.7	15094.2	13499	15078.5	4504.93	3866.46	15780.4	19997.1	17366.7	17603.7	13456.8	1.00314	0.98962
B8AMD8	6.03	27.16	8	Putative uncharacterized protein OS=Oryza sativa subsp. indica GN=OsI_09847 PE=4 SV=1	719558	718451	709679	769018	492719	820128	764605	713451	649889	564453	611889	548035	483906	548372	602723	572752	1.24565	0.00827
B8AMG2	2.01	2.906	1	Putative uncharacterized protein OS=Oryza sativa subsp. indica GN=OsI_11224 PE=4 SV=1	9185.8	1549.11	13059.4	16681.1	10758.5	18195.6	15360	12112.8	17398.1	24719.3	12093.8	11360.5	9549.07	2884.26	24373.1	14625.4	0.8282	0.51055
B8AMR2	2.02	3.266	1	Phosphoribosylformylglycinamidine cyclo-ligase OS=Oryza sativa subsp. indica GN=OsI_14182 PE=3 SV=1	2175.01	35981.1	30099.9	28582.8	2978.24	25910.8	16644	20338.8	24559.4	31985.5	45831.1	57910.8	44822.4	38159.7	40674.5	40563.3	0.501409	0.00888
B8AMT7	2	31.03	18	Putative uncharacterized protein OS=Oryza sativa subsp. indica GN=OsI_14218 PE=3 SV=1	5316.26	19975.6	29441.4	34297.4	29363.7	36179.5	26401.8	25853.7	54118.9	43609.3	51513.6	6308.52	37224.8	45177.6	46778.3	40675.9	0.635602	0.06398
B8AMW5	6.85	11.36	4	Putative uncharacterized protein OS=Oryza sativa subsp. indica GN=OsI_09969 PE=3 SV=1	96242.9	107333	97936.4	80309.7	99429	77729.3	71225.2	90029.4	73293.3	81577.9	99057.9	112840	96737.7	112027	70823.7	92336.8	0.975011	0.78605
B8AN79	6.9	15.51	4	Putative uncharacterized protein OS=Oryza sativa subsp. indica GN=OsI_14279 PE=4 SV=1	105623	128059	82900	69966	105435	63708.5	85303.4	91570.7	129629	116696	114494	140211	141601	111631	152356	129517	0.707018	0.0034
B8ANE8	2.64	24.81	2	Putative uncharacterized protein OS=Oryza sativa subsp. indica GN=OsI_11358 PE=4 SV=1	33170.2	30062	34055	38136.2	40677.7	51379.8	35539.1	37574.3	64706.3	51918.3	69455.7	63533.2	45276	53412.2	56869.8	57881.7	0.649157	0.00036
B8ANU5	1.34	5.149	3	Putative uncharacterized protein OS=Oryza sativa subsp. indica GN=OsI_10092 PE=4 SV=1	2120.34	3884.42	19767.7	7643.75	11686.9	14133	6304.66	9362.97	10790.3	15182.1	2970.1	51567.6	5202.1	68089.7	84285.3	34012.5	0.27528	0.07881
B8ANY9	5.33	17.04	5	Putative uncharacterized protein OS=Oryza sativa subsp. indica GN=OsI_11432 PE=4 SV=1	29131	32814.3	14808.1	29036.6	23651.3	27622.1	8647.06	23672.9	36319.6	17789.9	11091.4	36834.9	33763.1	27271.5	33592	28094.6	0.842614	0.39702
B8ANZ0	2	7.558	1	Putative uncharacterized protein OS=Oryza sativa subsp. indica GN=OsI_11439 PE=3 SV=1	37021.1	14827.3	37100.2	42878.6	47381.1	35809.4	6025.07	31577.6	54882.3	3577.08	53523.4	50512.7	11381.6	33532.9	43724.3	35876.3	0.880178	0.66687
B8AP09	3.22	6.574	3	Putative uncharacterized protein OS=Oryza sativa subsp. indica GN=OsI_11478 PE=3 SV=1	16641.5	15411.2	20663.5	19052.6	21081.5	23617	6536.77	17572	26072.3	29413.6	27647.2	29874.3	23679.5	22179.5	32666.3	27361.8	0.64221	0.00223
B8APD5	20.86	18.05	17	Sucrose synthase OS=Oryza sativa subsp. indica GN=OsI_11498 PE=3 SV=1	725341	693960	712952	701627	703067	675013	691722	700526	835159	763441	691677	834711	815764	845061	785814	795947	0.880117	0.00081
B8APD9	2.02	34.22	6	Putative uncharacterized protein OS=Oryza sativa subsp. indica GN=OsI_11506 PE=4 SV=1	18417.9	23857.1	17355.3	20668.3	19574	23170	20763.9	20543.8	12377.6	722.404	11692.7	12245.2	18059.2	12985.3	16375.3	12065.4	1.70271	0.00291
B8APG2	2.06	6.545	2	Putative uncharacterized protein OS=Oryza sativa subsp. indica GN=OsI_11566 PE=4 SV=1	17765.1	13007.4	4392.16	15227.1	13179.7	13897.1	670.821	11162.8	22903.2	13876.9	19619.8	20624	10967.2	17846.6	17102.6	17562.9	0.635587	0.04156
B8APH0	3.31	48.66	6	Superoxide dismutase [Cu-Zn] OS=Oryza sativa subsp. indica GN=OsI_11574 PE=3 SV=1	254304	241580	269651	214913	220539	213155	217410	233079	269128	340866	269422	302341	306637	276445	260245	289298	0.805671	0.0015
B8API1	1.39	4.534	1	Putative uncharacterized protein OS=Oryza sativa subsp. indica GN=OsI_13025 PE=4 SV=1	16039.3	829.646	20241.9	23317.1	916.004	21990.2	26442.6	15682.4	14790.6	2029.7	1572.96	16593.4	521.721	947.744	1304.45	5394.37	2.90718	0.05386
B8APM5	62.07	67.56	101	Elongation factor 1-alpha OS=Oryza sativa subsp. indica GN=OsI_10237 PE=3 SV=1	6.25609e+06	5.91873e+06	5.5994e+06	4.97671e+06	5.3868e+06	4.60969e+06	4.67396e+06	5.34591e+06	5.56478e+06	5.81541e+06	6.1237e+06	5.8083e+06	6.5988e+06	5.89641e+06	5.66829e+06	5.9251e+06	0.902249	0.05331
B8APY8	2.49	2.545	2	Putative uncharacterized protein OS=Oryza sativa subsp. indica GN=OsI_13120 PE=3 SV=1	52978.7	44968.4	2529.92	42735	42777.6	2503.33	46336	33547	52993.8	61366.8	55440	57427.1	66801.1	69781.1	63299.1	61015.6	0.54981	0.00689
B8AQ38	13.49	24.49	7	Putative uncharacterized protein OS=Oryza sativa subsp. indica GN=OsI_10395 PE=3 SV=1	62872.7	70428.2	45909	68146.8	67048.4	65627.8	56834.2	62409.6	93468.2	110544	76708.1	98006.6	97326.3	85722.4	92228.6	93429.1	0.667989	5.7114e-05
B8AQC7	4.49	5.42	3	Putative uncharacterized protein OS=Oryza sativa subsp. indica GN=OsI_13244 PE=4 SV=1	46552.8	78394.8	10432.3	77085.1	80368.2	50469.4	51907.4	56458.6	78531.4	75543.3	64255.6	90319.5	79356.6	87142.4	72466.7	78230.8	0.721692	0.05047
B8AQE1	41.07	52.34	32	Putative uncharacterized protein OS=Oryza sativa subsp. indica GN=OsI_13262 PE=3 SV=1	1.3461e+06	1.30133e+06	1.34723e+06	1.30687e+06	1.35791e+06	1.38212e+06	1.48209e+06	1.36052e+06	1.29768e+06	1.49371e+06	1.18145e+06	1.30214e+06	1.2033e+06	1.21566e+06	1.23229e+06	1.27518e+06	1.06693	0.09061
B8AQH5	6.84	23.1	6	Putative uncharacterized protein OS=Oryza sativa subsp. indica GN=OsI_10423 PE=4 SV=1	131617	135279	137018	118342	112843	127076	126904	127011	257664	356454	193982	262941	271329	232397	190905	252239	0.503536	8.0975e-05
B8AR31	2.38	8.071	7	Glucose-1-phosphate adenylyltransferase OS=Oryza sativa subsp. indica GN=OsI_13419 PE=3 SV=1	42933.1	32408.5	7795.05	30615.1	39947	30825.1	32351.7	30982.2	41849.6	48406.9	49169.7	48529.3	54182.9	43238.2	50429.2	47972.3	0.645836	0.00287
B8AR34	4.04	16.22	4	Putative uncharacterized protein OS=Oryza sativa subsp. indica GN=OsI_13422 PE=4 SV=1	18238.6	27801.4	28721	20042.2	27747.2	35372	19876.9	25399.9	70257.8	10103.3	58326.2	36036.2	24624.1	39212.5	25566.6	37732.4	0.673159	0.15698
B8AR37	4	4.194	2	Endoglucanase OS=Oryza sativa subsp. indica GN=OsI_13426 PE=3 SV=1	7681.45	5530.39	4194.07	3474.98	2667.29	6250.98	9315.5	5587.81	5404.4	11306.4	2154.94	7496.58	9496.65	9991.87	7230.96	7583.12	0.736875	0.20096
B8ARB0	4.55	20	3	Putative uncharacterized protein OS=Oryza sativa subsp. indica GN=OsI_16522 PE=3 SV=1	83120.6	71892.9	75059.8	77328.7	69764.5	91910.9	97540.8	80945.5	146151	149912	149045	116214	96410.8	104510	125928	126881	0.637962	0.00033
B8ART5	2	6.195	1	Putative uncharacterized protein OS=Oryza sativa subsp. indica GN=OsI_17998 PE=3 SV=1	31051.9	31938.6	32477.9	34865.2	31925.8	6215.5	32311.6	28683.8	35991.4	29144.6	28446.6	30209.9	29898.3	33975.9	30098.6	31109.3	0.922032	0.54709
B8ARU1	4	12.21	2	Putative uncharacterized protein OS=Oryza sativa subsp. indica GN=OsI_18011 PE=3 SV=1	11005.5	56164	66207.5	68136.6	70017.9	31770.4	66239.8	52791.7	99179.8	113227	106170	97509.5	95255.4	105110	101040	102499	0.515047	0.00012
B8ASU6	3.21	6.422	3	Putative uncharacterized protein OS=Oryza sativa subsp. indica GN=OsI_16908 PE=3 SV=1	474497	500217	483998	427235	387344	355165	428894	436764	96898	230357	132106	256919	317326	260253	127589	203064	2.15087	4.3179e-05
B8AT03	7.24	22.69	5	Putative uncharacterized protein OS=Oryza sativa subsp. indica GN=OsI_15574 PE=3 SV=1	56101.8	68691.4	56707.2	7953.86	51231.1	66421.2	91721.7	56975.4	64989.5	19647.8	53774.5	6166.59	59930	62322.2	62705.7	47076.6	1.21027	0.46735
B8ATF5	8.88	10.99	6	Putative uncharacterized protein OS=Oryza sativa subsp. indica GN=OsI_15722 PE=3 SV=1	28854	26050.9	31828.5	24106.4	30098.2	13537.1	37617.8	27441.9	47287.1	44688.5	71432	42206	52806.3	78467.7	52349.4	55605.3	0.493511	0.0005
B8ATN4	7.41	14.09	4	Putative uncharacterized protein OS=Oryza sativa subsp. indica GN=OsI_15806 PE=4 SV=1	71318.4	114168	54182.2	70597.1	100071	90429.8	99211.2	85711.1	40302.8	91244.5	131198	78692.1	73851.2	99104.9	113435	89689.8	0.955639	0.77585
B8ATU3	16.03	28.28	14	Putative uncharacterized protein OS=Oryza sativa subsp. indica GN=OsI_17293 PE=3 SV=1	1.00143e+06	1.20396e+06	921550	1.03583e+06	1.04823e+06	961115	1.10724e+06	1.03991e+06	820079	650629	772926	732543	735927	768950	797303	754051	1.37909	1.5895e-05
B8AU34	8.42	14.45	5	Putative uncharacterized protein OS=Oryza sativa subsp. indica GN=OsI_16005 PE=4 SV=1	10146	1258.6	8554.52	5630.03	8972.57	950.889	2308.58	5403.03	12271.9	2444.99	13270.1	11989.2	537.345	1295.23	8285.5	7156.33	0.755	0.51024
B8AU60	3.79	3.082	6	Putative uncharacterized protein OS=Oryza sativa subsp. indica GN=OsI_17386 PE=3 SV=1	33893.3	32003.3	17495.1	36277.9	36171.5	42013.2	40972	34118.1	28090.6	44928.3	37979.4	31360	8708.34	13784.6	24927.7	27111.3	1.25844	0.24417
B8AUI9	2	7.724	1	Putative uncharacterized protein OS=Oryza sativa subsp. indica GN=OsI_17482 PE=3 SV=1	5329.6	9808.74	9000.58	9275.13	15247.7	3735.84	12524.3	9274.57	848.668	2438.4	880.113	973.702	2932.46	4272.22	2217.54	2080.44	4.45798	0.00061
B8AV58	2	2.178	1	Putative uncharacterized protein OS=Oryza sativa subsp. indica GN=OsI_16212 PE=3 SV=1	37952.1	9897.28	44157.7	41033.2	43756.4	13986.5	55756.6	35220	66611.7	78498.4	41742.6	71908.2	81948.1	75349.7	71287.1	69620.8	0.505883	0.00115
B8AVI5	2	16.22	3	60S ribosomal protein L6 OS=Oryza sativa subsp. indica GN=OsI_16279 PE=3 SV=1	29762.4	32496.5	22246.8	37247.5	37525.8	31451.2	34497.5	32175.4	56915.2	52185.3	48699.3	46316.5	45086	3971.29	56805.7	44282.8	0.726589	0.11966
B8AVN6	4.01	7.944	2	Glutamine synthetase OS=Oryza sativa subsp. indica GN=OsI_17756 PE=3 SV=1	24491.6	23565.3	28745.5	21673.5	20192.6	21737.1	24552.3	23565.4	28341.5	27674.3	30600.9	22011.4	24862.6	24826.3	30147.9	26923.6	0.875271	0.05638
B8AVX6	2.07	6.069	1	Putative uncharacterized protein OS=Oryza sativa subsp. indica GN=OsI_17778 PE=4 SV=1	1953.35	5423.94	5584.91	3741.71	3767.56	3265.37	5267.53	4143.48	7153.23	4968.09	6794.08	7171.81	6402.83	1213.55	4166.93	5410.08	0.765882	0.21463
B8AW08	3.69	10.05	3	Putative uncharacterized protein OS=Oryza sativa subsp. indica GN=OsI_17769 PE=4 SV=1	67127.7	37160.5	45961.7	25959.7	4733.11	47382.4	33114.2	37348.5	64713.6	50185.3	61931	63818.5	71701.4	24343.8	35935.5	53232.7	0.701607	0.13288
B8AW24	2	3.714	1	Ribosomal protein L15 OS=Oryza sativa subsp. indica GN=OsI_19264 PE=3 SV=1	35613.8	46465.2	37497.3	45010.4	40160.7	36812.3	45265.3	40975	50405.9	56096.4	53310.5	64343.8	60075.8	56548.3	54857.2	56519.7	0.724969	3.4268e-05
B8AW66	2	2.913	1	Putative uncharacterized protein OS=Oryza sativa subsp. indica GN=OsI_20806 PE=4 SV=1	60184.3	51624.5	53982.2	41134.1	40292.5	455.325	30569.1	39748.9	26049.5	8533.42	799.747	27496.3	19222.8	35779.6	1169.09	17007.2	2.33718	0.02885
B8AWD9	1.79	5.601	2	Putative uncharacterized protein OS=Oryza sativa subsp. indica GN=OsI_19411 PE=4 SV=1	25445.5	17416.8	20961.8	21351.5	23762.7	18801.5	23144.9	21555	2663.52	28305.7	26165.1	26991.4	24390.5	24767.3	4867.82	19735.9	1.09217	0.67936
B8AWG8	1.73	3.777	2	Putative uncharacterized protein OS=Oryza sativa subsp. indica GN=OsI_20926 PE=3 SV=1	24239.6	21684	27090.2	19500.2	18587.6	1562.72	1378.33	16291.8	27609.8	27653.5	1051.23	26654.3	4379.3	29303.2	26055.8	20386.7	0.799139	0.51301
B8AWH3	6.79	17.32	4	Putative uncharacterized protein OS=Oryza sativa subsp. indica GN=OsI_20875 PE=4 SV=1	75256.9	96588.6	69985.5	86359.3	89033	74257.8	89058.9	82934.3	86302.6	87911.9	93283.2	88981.3	83242.8	106285	81043.4	89578.6	0.925827	0.19716
B8AWJ6	4.01	21.35	2	Putative uncharacterized protein OS=Oryza sativa subsp. indica GN=OsI_18092 PE=4 SV=1	91214.2	75391.1	86964.3	1703.59	97176.4	100753	99251.7	78922	103086	94302.5	87069.8	88159.4	90630.9	95426.2	93806.7	93211.7	0.846697	0.30865
B8AWM4	11.51	34.2	6	Superoxide dismutase OS=Oryza sativa subsp. indica GN=OsI_19472 PE=3 SV=1	64990	57613.4	66467.1	76683.5	63371	41567.3	78769.9	64208.9	99728.8	91438.3	98999.8	92172	77817.1	88817.4	92142.4	91588	0.701063	0.0003
B8AWV4	21.64	29.07	16	Ketol-acid reductoisomerase OS=Oryza sativa subsp. indica GN=OsI_21076 PE=3 SV=1	106877	107358	107663	125998	127163	136927	137654	121377	167602	183749	163802	144051	137173	146524	169036	158848	0.764108	0.00064
B8AWZ4	10.01	39.73	9	Putative uncharacterized protein OS=Oryza sativa subsp. indica GN=OsI_18168 PE=4 SV=1	131488	196261	149803	127957	125121	179129	175725	155069	173774	193937	154039	167386	128390	181145	190630	169900	0.912707	0.30507
B8AXA2	8.04	26.35	7	Histone H2A OS=Oryza sativa subsp. indica GN=OsI_18189 PE=3 SV=1	101584	142830	60142.1	31122.6	124767	102896	42015.9	86479.6	180126	169061	155468	170768	114465	192708	204369	169566	0.510004	0.00111
B8AXA9	2.02	7.463	2	Putative uncharacterized protein OS=Oryza sativa subsp. indica GN=OsI_18205 PE=4 SV=1	42004.2	161437	109637	51309.4	36875.5	148995	176986	103892	127942	189113	127082	40361.6	115934	155490	164043	131424	0.790511	0.36129
B8AXB4	17.36	65.81	13	Putative uncharacterized protein OS=Oryza sativa subsp. indica GN=OsI_18213 PE=4 SV=1	1.04806e+06	1.16633e+06	1.07371e+06	1.0843e+06	1.06284e+06	1.06497e+06	1.11618e+06	1.08806e+06	1.01102e+06	911858	999909	1.09936e+06	1.1444e+06	975286	950952	1.01325e+06	1.07382	0.05159
B8AXH7	4	24.05	2	Nucleoside diphosphate kinase OS=Oryza sativa subsp. indica GN=OsI_21239 PE=3 SV=1	40443.8	46311.1	39780.3	43778.2	47654.9	44032.5	55860.8	45408.8	59171.8	93610.9	47430.2	55716.9	52040.6	41895.9	50721.6	57226.8	0.793488	0.10486
B8AXI7	5.03	12.79	3	Putative uncharacterized protein OS=Oryza sativa subsp. indica GN=OsI_21251 PE=4 SV=1	63116.8	54315	612.399	45853.2	51786.1	49908.4	52813.7	45486.5	70210.6	68902.6	82793	89687	82420.7	67636.3	84060.4	77958.7	0.58347	0.0023
B8AY35	33.66	54.35	29	Fructose-bisphosphate aldolase OS=Oryza sativa subsp. indica GN=OsI_19907 PE=3 SV=1	358678	264511	313562	342375	190253	249149	408631	303880	420047	435084	395045	430851	440505	415052	414522	421587	0.7208	0.00144
B8AY53	22.11	10.4	12	Putative uncharacterized protein OS=Oryza sativa subsp. indica GN=OsI_18487 PE=4 SV=1	268993	228273	255499	294708	272689	250823	290187	265882	329603	365443	324165	279944	288260	294874	315664	313993	0.846776	0.00527
B8AY77	18.65	32.07	13	Importin subunit alpha OS=Oryza sativa subsp. indica GN=OsI_18524 PE=3 SV=1	310785	311772	326482	316615	324227	366300	240203	313769	363915	264337	364318	365177	360971	329689	360065	344067	0.911941	0.15589
B8AY97	2	43.59	40	Putative uncharacterized protein OS=Oryza sativa subsp. indica GN=OsI_19960 PE=3 SV=1	21021.4	23291.5	19942.7	20056.8	507.658	20379.9	23288.8	18355.5	26557.1	35910.1	27666.3	25600	28868.4	30419.3	1754.44	25253.7	0.726846	0.20201
B8AYC1	146.45	76.14	208	Putative uncharacterized protein OS=Oryza sativa subsp. indica GN=OsI_19920 PE=4 SV=1	1.04798e+07	1.03924e+07	9.80325e+06	9.86628e+06	9.85649e+06	9.72124e+06	9.83065e+06	9.99287e+06	1.27667e+07	1.18209e+07	1.21376e+07	1.24177e+07	1.17637e+07	1.16206e+07	1.21475e+07	1.20964e+07	0.826103	1.2736e-07
B8AYD2	7.32	40.83	4	Putative uncharacterized protein OS=Oryza sativa subsp. indica GN=OsI_18538 PE=4 SV=1	51120.7	18744.3	30703.9	28356.6	56665.2	33497.8	57633.7	39531.7	27041.4	69853.1	63031.2	30010.9	8304.18	61885.5	44073.8	43457.2	0.909672	0.71213
B8AYE1	2.01	10.16	4	Dihydrolipoyl dehydrogenase OS=Oryza sativa subsp. indica GN=OsI_18555 PE=4 SV=1	25033.8	29140.9	4876.76	23892.7	24723.9	25962.2	25504.9	22733.6	30431	5914.73	34078.8	27371.6	3600.78	30516.3	43317.4	25032.9	0.908147	0.72363
B8AYG0	8.2	24.04	6	Putative uncharacterized protein OS=Oryza sativa subsp. indica GN=OsI_18529 PE=3 SV=1	64248.3	38744.8	52021.3	37465	27009.5	51234.4	64954.4	47954	71456.7	89864.8	64088.9	80465.3	95376.6	58559.1	63426.9	74748.3	0.641539	0.00413
B8AYH0	4.01	10.27	4	Putative uncharacterized protein OS=Oryza sativa subsp. indica GN=OsI_18615 PE=4 SV=1	276313	732641	771906	688240	362879	175187	687650	527831	479548	374869	702793	807356	899540	876712	415283	650872	0.81096	0.34874
B8AYR2	16.32	47.34	12	Putative uncharacterized protein OS=Oryza sativa subsp. indica GN=OsI_20141 PE=3 SV=1	1.79856e+06	1.82883e+06	1.83763e+06	1.84612e+06	1.75996e+06	1.67423e+06	1.8533e+06	1.7998e+06	1.48895e+06	1.72385e+06	1.43939e+06	1.55129e+06	1.60128e+06	1.59226e+06	1.42126e+06	1.54547e+06	1.16457	0.00015
B8AZ26	3.23	17.37	2	Putative uncharacterized protein OS=Oryza sativa subsp. indica GN=OsI_20287 PE=4 SV=1	30747.1	20851.9	1501.62	25634.4	30375.3	30119.5	1408.89	20091.2	23714	25014	22329.2	25594.1	9691.9	25609.1	20860.8	21830.4	0.920332	0.75407
B8AZ52	3.35	17.58	6	Putative uncharacterized protein OS=Oryza sativa subsp. indica GN=OsI_18846 PE=3 SV=1	84159.6	46303.7	46630.9	101227	96958.6	108342	71478.7	79300	208809	185278	221042	160966	143154	157525	170639	178202	0.445001	1.7271e-05
B8AZB8	5.62	27.9	13	Putative uncharacterized protein OS=Oryza sativa subsp. indica GN=OsI_20375 PE=4 SV=1	120483	81685.4	134585	113002	159102	129015	125137	123287	165705	228657	140888	120711	180427	134066	116658	155302	0.793854	0.09113
B8AZY2	1.52	1.81	1	Putative uncharacterized protein OS=Oryza sativa subsp. indica GN=OsI_20596 PE=4 SV=1	28776.7	30536.9	8339.47	28003.5	31906.7	21975.5	24807.1	24906.6	18616.7	46005.7	28567.1	796.476	43693.2	31278	4544.06	24785.9	1.00487	0.98719
B8AZZ6	6.63	33.98	5	Putative uncharacterized protein OS=Oryza sativa subsp. indica GN=OsI_20631 PE=3 SV=1	37580.7	41949.9	36034.5	3463.56	2793.85	38499.1	34209.6	27790.2	45384.3	4713	3088.42	51421.7	14519.9	44455.1	3860.95	23920.5	1.16177	0.72
B8B091	2	2.902	1	Putative uncharacterized protein OS=Oryza sativa subsp. indica GN=OsI_20687 PE=3 SV=1	1281.92	14244.2	1368.65	2623.53	12479.4	5738.61	15368	7586.34	11102	2966.79	2409.95	9541.49	18031.9	809.967	15244.3	8586.63	0.883506	0.77818
B8B0B0	4.94	8.358	5	Glucose-6-phosphate isomerase OS=Oryza sativa subsp. indica GN=OsI_22416 PE=3 SV=1	148890	175842	193186	132799	161886	132310	133662	154082	186149	235385	182992	195141	189085	216599	183178	198361	0.776775	0.00276
B8B0E2	4.44	3.676	3	Putative uncharacterized protein OS=Oryza sativa subsp. indica GN=OsI_23765 PE=3 SV=1	53175.9	76589.5	72593.5	85488.7	74485.3	71538	100413	76326.3	65226	66980.3	86906.1	65517.9	44297.8	66740.5	36236.6	61700.7	1.23704	0.10422
B8B0Q4	6.32	4.408	4	Putative uncharacterized protein OS=Oryza sativa subsp. indica GN=OsI_23887 PE=3 SV=1	19137.2	10567.2	15188.2	1516.81	2817.13	21707.5	20431.6	13052.2	10893.6	16850.8	6730.31	12405.9	17639	9842.36	7260.45	11660.3	1.11937	0.70092
B8B107	15.71	23.06	9	Putative uncharacterized protein OS=Oryza sativa subsp. indica GN=OsI_24004 PE=3 SV=1	82771.5	106022	93127.4	110960	113566	122412	109405	105466	134209	157701	164135	159105	170392	87952.3	142545	145149	0.726608	0.00554
B8B1A4	3.76	5.47	2	Putative uncharacterized protein OS=Oryza sativa subsp. indica GN=OsI_21287 PE=4 SV=1	52844.8	50886.6	72872.3	42903.2	43931.9	52995.2	46064.1	51785.4	7315.35	65834.3	18506.8	44384.8	22426.3	5440.92	36383.5	28613.1	1.80985	0.0251
B8B1A6	21.96	21.06	11	Putative uncharacterized protein OS=Oryza sativa subsp. indica GN=OsI_22776 PE=3 SV=1	327893	296748	326916	226897	229015	336934	204101	278358	443463	342335	421272	334294	401841	316017	456105	387904	0.717595	0.00348
B8B1F4	27.93	17.73	20	Putative uncharacterized protein OS=Oryza sativa subsp. indica GN=OsI_24144 PE=3 SV=1	1.14421e+06	1.20627e+06	1.0379e+06	1.24124e+06	1.23798e+06	1.09815e+06	1.09943e+06	1.15217e+06	1.2574e+06	1.22257e+06	1.28849e+06	1.23093e+06	1.37869e+06	1.32279e+06	1.10938e+06	1.25861e+06	0.915431	0.03193
B8B1K3	8.94	12.63	5	6-phosphogluconate dehydrogenase, decarboxylating OS=Oryza sativa subsp. indica GN=OsI_21345 PE=3 SV=1	27678.9	33114.1	27194.7	31693.6	18133.3	29791.2	27817.3	27917.6	42617.6	26670.5	43279.2	2140.65	38436.6	46230.3	44055.2	34775.7	0.802789	0.29344
B8B2F2	19.47	34.04	16	Putative uncharacterized protein OS=Oryza sativa subsp. indica GN=OsI_23019 PE=3 SV=1	590294	468308	570834	619266	606807	617006	631669	586312	720471	643117	418210	480415	508894	655944	469545	556657	1.05327	0.55013
B8B2L5	8.89	14.02	6	Catalase OS=Oryza sativa subsp. indica GN=OsI_24526 PE=3 SV=1	122643	129699	105739	123465	121804	114393	106191	117705	64469.8	68541.5	76957.8	100728	65870.9	60094.3	61215.7	71125.5	1.65489	9.5824e-06
B8B307	3.35	11.18	3	Putative uncharacterized protein OS=Oryza sativa subsp. indica GN=OsI_21745 PE=4 SV=1	101631	141114	90584.4	98818.6	105568	107169	113757	108378	124950	138179	130509	146812	135539	144586	53153.6	124818	0.868281	0.25374
B8B332	13.29	15.67	9	Putative uncharacterized protein OS=Oryza sativa subsp. indica GN=OsI_23153 PE=3 SV=1	108846	37739	130229	142177	56767	170117	141320	112456	223017	52434.9	166214	177702	165245	242724	158800	169448	0.663662	0.07606
B8B380	2	3.307	1	Putative uncharacterized protein OS=Oryza sativa subsp. indica GN=OsI_21798 PE=4 SV=1	709.719	4465.16	2696.51	507.291	6121.53	6722.1	869.137	3155.92	578.086	5816.54	7918.35	2289.29	5673.1	6031.63	799.972	4158.14	0.758974	0.51103
B8B3L8	10	31.88	8	40S ribosomal protein S24 OS=Oryza sativa subsp. indica GN=OsI_23353 PE=3 SV=1	531144	571866	614765	558776	438586	471621	438600	517908	659739	659717	508033	758695	716165	532705	703613	648381	0.798772	0.01209
B8B3P0	8.14	24.91	6	Putative uncharacterized protein OS=Oryza sativa subsp. indica GN=OsI_22016 PE=3 SV=1	134648	101241	143857	128891	136734	122944	133565	128840	177341	210719	179585	179898	196895	184232	192730	188771	0.68252	1.6836e-06
B8B3U4	4.61	25.98	10	Putative uncharacterized protein OS=Oryza sativa subsp. indica GN=OsI_23436 PE=4 SV=1	66158.5	71080.1	51279.8	56198.6	61759	59947.7	54630.9	60150.6	66191.3	95086	59473.7	82238.4	78571.8	92919.7	74999.3	78497.2	0.766278	0.00645
B8B3X7	8	14.18	4	Putative uncharacterized protein OS=Oryza sativa subsp. indica GN=OsI_22104 PE=4 SV=1	130507	103507	83846.1	145302	106755	137442	174931	126041	94416	137689	112950	159547	200449	170554	166523	148875	0.846624	0.22705
B8B4B7	4.62	15.89	3	Putative uncharacterized protein OS=Oryza sativa subsp. indica GN=OsI_23591 PE=4 SV=1	38226.6	37086.5	35362.9	33874	33872.9	31354.8	32151	34561.3	53922	58641.2	54054.5	48492.5	49397.5	52177.4	52509.7	52742.1	0.655287	7.7787e-08
B8B4C1	4.22	16.03	2	Putative uncharacterized protein OS=Oryza sativa subsp. indica GN=OsI_23598 PE=4 SV=1	32100.3	25449.4	30108.5	25282.7	27245.8	7299.5	22924.2	24344.3	27387.9	41171.8	27533.3	48195.7	46039.2	44081.1	32935.5	38192.1	0.637419	0.00988
B8B4N6	1.16	2.934	1	Putative uncharacterized protein OS=Oryza sativa subsp. indica GN=OsI_23654 PE=3 SV=1	12297.4	19264.4	25476.4	8653.19	12053.4	16339.7	22630	16673.5	35603.6	17978.8	40447.9	2983.08	23840.2	8588.22	12075.2	20216.7	0.824739	0.54908
B8B4R0	2	7.527	1	Putative uncharacterized protein OS=Oryza sativa subsp. indica GN=OsI_25504 PE=4 SV=1	2697.01	1034.49	1363.6	3561.81	2073.6	2213.99	4165.46	2444.28	5688.08	8779.84	3949.19	1240.79	1047.8	4940.63	1788.06	3919.2	0.623668	0.22323
B8B4R4	14.42	22.88	10	Putative uncharacterized protein OS=Oryza sativa subsp. indica GN=OsI_25508 PE=3 SV=1	267135	290735	259482	223112	261248	262799	275345	262837	312507	293601	308856	372914	401481	308008	325488	331836	0.792067	0.00155
B8B537	3.29	26.53	2	Putative uncharacterized protein OS=Oryza sativa subsp. indica GN=OsI_27057 PE=3 SV=1	178495	199363	186125	185755	172388	170001	171849	180568	199187	216720	189142	200755	207819	218574	204087	205183	0.880033	0.00084
B8B5L9	10.01	6.832	5	Putative uncharacterized protein OS=Oryza sativa subsp. indica GN=OsI_27174 PE=4 SV=1	126792	144925	74588.3	45091.4	55935.7	109850	71434.3	89802.4	136476	160368	103627	129195	174556	149019	72693.7	132276	0.6789	0.04889
B8B5M4	8.9	14.25	7	Superoxide dismutase [Cu-Zn] OS=Oryza sativa subsp. indica GN=OsI_27243 PE=3 SV=1	126610	134826	110313	121864	99204.8	123195	112689	118386	128286	149057	100389	104293	133364	108096	103910	118199	1.00158	0.98256
B8B5S6	4.01	3.881	2	Putative uncharacterized protein OS=Oryza sativa subsp. indica GN=OsI_25896 PE=4 SV=1	46144.6	57219.3	54984.8	67874	32029.3	63641	27289.1	49883.1	99914.2	56097	79542.4	91156.9	98890.5	99244.1	83492.3	86905.3	0.573994	0.00082
B8B6B6	7.51	18.73	5	Putative uncharacterized protein OS=Oryza sativa subsp. indica GN=OsI_27453 PE=3 SV=1	58864.7	57979	74086.5	64117.9	70374.3	71008.1	53228.1	64237	468888	110814	519169	99574.3	401455	104695	528457	319008	0.201365	0.00639
B8B6M5	4.92	31.11	4	Putative uncharacterized protein OS=Oryza sativa subsp. indica GN=OsI_26193 PE=4 SV=1	15330.5	2951.79	710.605	13760.4	3663.72	13755	20293.6	10066.5	18873	18385.2	20220	19948.8	22954.9	23481.9	2868.29	18104.6	0.556021	0.06043
B8B6R2	2.01	8.989	1	Putative uncharacterized protein OS=Oryza sativa subsp. indica GN=OsI_24651 PE=4 SV=1	3901.56	9259.96	6487.9	10070.7	12783.7	1990.42	9734.83	7747.01	15939.6	8107.28	13440.2	17115.9	14154.7	11864.7	16281.9	13843.5	0.559615	0.00652
B8B6V6	6.46	6.707	4	Putative uncharacterized protein OS=Oryza sativa subsp. indica GN=OsI_24739 PE=4 SV=1	27436.5	40734.4	27796	50856.6	51291.8	29551.6	56925.1	40656	46108.4	72579.3	60335.4	63789.2	35587.9	74045.5	45945.6	56913	0.714353	0.04573
B8B729	4.87	5.714	3	Succinate dehydrogenase [ubiquinone] flavoprotein subunit, mitochondrial OS=Oryza sativa subsp. indica GN=OsI_24801 PE=3 SV=1	10652	101236	92045.5	93978.1	95629	77248.8	88915.8	79957.9	119135	87753.1	98828.8	104985	138453	108935	114295	110341	0.724647	0.04203
B8B779	3.39	10.96	2	Putative uncharacterized protein OS=Oryza sativa subsp. indica GN=OsI_26407 PE=4 SV=1	40671.6	51728.6	44890.7	45224.3	47287.4	43086.4	45890.1	45539.9	45715.1	43811.6	48302.9	42365.9	49210.2	45782.2	51366.8	46650.7	0.976189	0.5416
B8B7B6	14.82	74.64	10	40S ribosomal protein S12 OS=Oryza sativa subsp. indica GN=OsI_24909 PE=3 SV=1	38590.2	29487.2	27459.8	28354.7	31190.7	27023.7	1140.65	26178.1	20588.2	36402.8	3415.97	29975.6	31026.2	29322.4	29176	25701	1.01856	0.93836
B8B7X7	3.19	6.122	2	Putative uncharacterized protein OS=Oryza sativa subsp. indica GN=OsI_25179 PE=4 SV=1	3793.84	8467.17	6968.35	7936.54	1011.4	3584.97	13258.1	6431.48	4662.65	23806.3	62283.8	48032.9	52255.9	4942.81	60402	36626.6	0.175596	0.00854
B8B7Y3	16.16	20.83	10	Putative uncharacterized protein OS=Oryza sativa subsp. indica GN=OsI_25188 PE=3 SV=1	524409	527998	641941	524774	479682	467393	469539	519391	458380	556101	434160	507917	526833	518821	467407	495660	1.04788	0.41511
B8B833	4.01	26.01	7	Eukaryotic translation initiation factor 5A OS=Oryza sativa subsp. indica GN=OsI_26733 PE=3 SV=1	43732.7	37796.7	50719.7	49578	48138.5	40138.3	45161.1	45037.9	34805.6	52808.1	4535.52	48543.4	56222.8	52448.8	45110.1	42067.8	1.0706	0.68022
B8B879	14.03	12.99	9	Putative uncharacterized protein OS=Oryza sativa subsp. indica GN=OsI_25294 PE=4 SV=1	231944	206279	238472	233987	207489	231727	143094	213285	405298	347616	260311	302569	224633	412822	498457	350244	0.60896	0.00385
B8B8F2	18.33	71.25	24	Putative uncharacterized protein OS=Oryza sativa subsp. indica GN=OsI_25366 PE=4 SV=1	1.52887e+06	1.57673e+06	1.48326e+06	1.68287e+06	1.58601e+06	1.62373e+06	1.6997e+06	1.59731e+06	1.3448e+06	1.65751e+06	1.49194e+06	1.42793e+06	1.47504e+06	1.51377e+06	1.54443e+06	1.49363e+06	1.06941	0.04826
B8B8F6	8.58	63.29	43	Putative uncharacterized protein OS=Oryza sativa subsp. indica GN=OsI_25377 PE=4 SV=1	1.88683e+06	1.63291e+06	1.5595e+06	1.57654e+06	1.80557e+06	1.42752e+06	1.30958e+06	1.59978e+06	515771	503584	524986	649522	690384	529818	604851	574131	2.78643	2.6113e-08
B8B8I7	2	41.67	5	Putative uncharacterized protein OS=Oryza sativa subsp. indica GN=OsI_25329 PE=4 SV=1	59978	64609.3	62534.4	44190.8	61048	50993.4	53941.4	56756.5	35329	75407.3	56141.5	62405.4	77686.1	76292.5	65827.8	64155.7	0.884668	0.26487
B8B8J4	1.21	3.274	1	Putative uncharacterized protein OS=Oryza sativa subsp. indica GN=OsI_25456 PE=4 SV=1	14129.5	2026.34	6412.38	6787.81	2970.22	6640.92	19344.8	8330.29	20634.8	9903.88	12685.7	10599.6	7755.29	7391.65	9300.65	11181.6	0.744997	0.34644
B8B8K0	12.59	25.1	11	Putative uncharacterized protein OS=Oryza sativa subsp. indica GN=OsI_26859 PE=3 SV=1	276871	234596	278947	267458	262977	233823	251628	258043	296642	418039	314758	222751	302648	238342	290994	297739	0.866673	0.13704
B8B8K7	5.03	18.68	15	Putative uncharacterized protein OS=Oryza sativa subsp. indica GN=OsI_26881 PE=4 SV=1	18363.6	20508.1	21085.2	20813.5	20192.4	15196.8	14525.8	18669.3	28788.2	19586.4	24136.9	23942.3	32305.2	19942.3	24587.7	24755.6	0.754146	0.0105
B8B8V1	6.22	24.81	6	Putative uncharacterized protein OS=Oryza sativa subsp. indica GN=OsI_29957 PE=4 SV=1	58559	64464.9	44551.2	58591.5	68504.4	58488.7	75124.6	61183.5	63033.5	65203.4	57164.8	54986.6	59660.2	68645.6	74956.8	63378.7	0.965364	0.63324
B8B928	7.13	14.04	6	Putative uncharacterized protein OS=Oryza sativa subsp. indica GN=OsI_30009 PE=3 SV=1	249917	300949	311472	314742	291068	306020	268138	291758	369798	410908	303481	343488	371906	201254	355753	336656	0.866637	0.12549
B8B936	2.01	3.896	1	Putative uncharacterized protein OS=Oryza sativa subsp. indica GN=OsI_30021 PE=3 SV=1	12073.1	1195.73	15442.4	12193.4	2006.75	15564.8	1799.88	8610.87	27061.2	21939.2	26696.6	22987.9	5303.57	4768.18	24009.1	18966.5	0.454003	0.03799
B8B9C5	54.98	84.78	56	Putative uncharacterized protein OS=Oryza sativa subsp. indica GN=OsI_30129 PE=3 SV=1	1.4478e+06	1.46323e+06	1.32716e+06	1.31418e+06	1.34229e+06	1.37687e+06	1.40553e+06	1.38244e+06	1.81471e+06	1.95436e+06	1.88546e+06	1.96672e+06	2.01682e+06	2.03168e+06	1.90811e+06	1.93969e+06	0.71271	3.0635e-09
B8B9L6	1.62	1.963	1	Putative uncharacterized protein OS=Oryza sativa subsp. indica GN=OsI_30294 PE=4 SV=1	2720.49	7071.48	2745.72	4996.71	1437.45	1059.49	2184.29	3173.66	320.221	12969.3	1589.15	4889.48	8315.62	3540	1592.68	4745.2	0.668815	0.41992
B8B9N5	2	6.728	1	Putative uncharacterized protein OS=Oryza sativa subsp. indica GN=OsI_30252 PE=4 SV=1	29730.6	29034.8	28627.1	32182	2676.9	27825.3	5785.98	22266.1	6068.77	8956.83	1867.37	3435.24	7462.29	33137.7	32701	13375.6	1.66468	0.22511
B8B9S9	10.19	15.52	7	Putative uncharacterized protein OS=Oryza sativa subsp. indica GN=OsI_28799 PE=4 SV=1	84698.8	93211.9	57122.6	79169.9	89895.2	43029.4	67498.7	73518.1	77538.2	91374.4	65400.3	91431.6	105523	90536.4	83238.6	86434.7	0.850562	0.15298
B8B9V2	4	10.61	2	GrpE protein homolog OS=Oryza sativa subsp. indica GN=OsI_28865 PE=3 SV=1	13225.6	9520.39	8678.82	10175.3	10964.8	2610.7	16175.5	10193	19496.7	18504.9	15711.1	18830.9	17418.7	14877.1	11195.9	16576.5	0.614909	0.00625
B8B9Y9	2	11.57	1	Putative uncharacterized protein OS=Oryza sativa subsp. indica GN=OsI_27506 PE=4 SV=1	37120.5	44796.3	36600.8	39923.2	53091.4	39177.7	36089.8	40971.4	40532.2	38160.3	35015.2	40703.4	39121.5	41246.7	35253.9	38576.2	1.06209	0.3576
B8B9Z2	7.35	13.78	6	Putative uncharacterized protein OS=Oryza sativa subsp. indica GN=OsI_28900 PE=3 SV=1	135511	153914	140954	134163	131892	142572	135399	139201	149565	158203	132103	131076	154030	157605	138971	145936	0.953846	0.22489
B8BAC6	2	32.45	8	Putative uncharacterized protein OS=Oryza sativa subsp. indica GN=OsI_27610 PE=3 SV=1	226802	212191	179690	165962	220252	196246	199696	200120	231394	242453	240706	169775	209168	259252	201042	221970	0.901562	0.14912
B8BAG2	9.48	32.45	9	Putative uncharacterized protein OS=Oryza sativa subsp. indica GN=OsI_27608 PE=3 SV=1	91581.9	96738.1	91758.3	91691.1	83606	72914.2	83643.8	87419.1	56270.1	97654.9	73573.3	100245	99947.7	95527.5	90691.4	87701.5	0.99678	0.96838
B8BAH2	7.67	12.02	4	Putative uncharacterized protein OS=Oryza sativa subsp. indica GN=OsI_29109 PE=4 SV=1	53725	49145.7	50648	29585.6	34979.7	46444.1	43828.5	44050.9	46422.7	26717.5	49235.3	45240.2	32563.4	23313.4	52030.1	39360.4	1.11917	0.40972
B8BB05	7.71	11.58	4	Putative uncharacterized protein OS=Oryza sativa subsp. indica GN=OsI_29326 PE=3 SV=1	52421.5	73006.3	49396.1	73191.7	78064.7	68709.3	68904.2	66242	103194	118477	110370	109361	96232.5	95831.1	109367	106119	0.624224	5.5317e-06
B8BBE6	2.05	3.038	1	Putative uncharacterized protein OS=Oryza sativa subsp. indica GN=OsI_28073 PE=4 SV=1	81009.8	90006.4	78351.8	86995	84555.6	81191.1	82629.4	83534.1	54287.1	65963.6	58916	71208.6	69348.6	65091	56501	63045.1	1.32499	1.2537e-05
B8BBF3	11.36	13.53	7	Putative uncharacterized protein OS=Oryza sativa subsp. indica GN=OsI_28098 PE=4 SV=1	214262	313401	160462	171157	287551	186027	273907	229538	191611	231758	93819.3	231706	288112	281085	175980	213439	1.07543	0.6481
B8BBF4	14	24.49	8	Putative uncharacterized protein OS=Oryza sativa subsp. indica GN=OsI_28099 PE=4 SV=1	217182	150779	174710	151963	179778	163325	163607	171621	184087	178047	156692	177465	200682	181410	169636	178289	0.9626	0.51716
B8BC40	7.41	21.58	5	Putative uncharacterized protein OS=Oryza sativa subsp. indica GN=OsI_29751 PE=4 SV=1	313141	419000	445147	539468	519979	501638	479041	459631	511307	569076	408566	481172	599655	555482	451318	510939	0.899579	0.21205
B8BCC9	4.22	4.211	3	Putative uncharacterized protein OS=Oryza sativa subsp. indica GN=OsI_29864 PE=4 SV=1	59796.4	62067	57271.6	61976.4	61792.4	59337.9	71786.9	62004.1	56835.6	79999.3	60497.5	37299.6	64434.7	60331.2	64522.3	60560	1.02384	0.78202
B8BCI1	21.66	19.56	14	Putative uncharacterized protein OS=Oryza sativa subsp. indica GN=OsI_31573 PE=3 SV=1	605613	551758	565183	646994	616017	591729	609708	598143	704358	650864	690303	660212	676046	659237	684844	675123	0.885976	0.00015
B8BCJ0	22.73	38.68	15	Putative uncharacterized protein OS=Oryza sativa subsp. indica GN=OsI_31602 PE=3 SV=1	642542	573186	617458	572555	520182	445853	554108	560841	512973	457713	452432	505568	483607	432373	482495	475309	1.17995	0.0078
B8BCM8	2.26	1.92	1	Glucose-6-phosphate isomerase OS=Oryza sativa subsp. indica GN=OsI_31689 PE=3 SV=1	4753.56	51495.7	44367.8	55956	5292.2	53588.4	51235.9	38098.5	46563.1	55554.3	41400	44084.6	49157.3	46283.1	45011.4	46864.8	0.812945	0.33941
B8BCQ3	22.46	22.54	17	Putative uncharacterized protein OS=Oryza sativa subsp. indica GN=OsI_31743 PE=3 SV=1	443037	423375	347070	421825	367754	434611	432231	409986	545559	484456	579743	582541	541943	490188	538338	537538	0.762711	3.9361e-05
B8BCT8	2.01	21.4	5	Putative uncharacterized protein OS=Oryza sativa subsp. indica GN=OsI_31800 PE=4 SV=1	75265	14075.2	56657.8	54848.6	67389.2	51205	41242	51526.1	75499.6	87610.1	61439.8	36186.4	52792.5	83340.6	79213.4	68011.8	0.757606	0.1352
B8BD78	2.02	3.963	1	Putative uncharacterized protein OS=Oryza sativa subsp. indica GN=OsI_30514 PE=3 SV=1	40899.2	48307.9	39000	40943.5	42500.6	54832.6	2280.8	38394.9	42517.7	1617.13	34531.7	37709.4	50495.4	37722.2	30224.2	33545.4	1.14457	0.58501
B8BD97	11.09	10.9	7	Putative uncharacterized protein OS=Oryza sativa subsp. indica GN=OsI_30535 PE=4 SV=1	52338	60391	61556.3	46104.6	69775.6	49151.1	52277.2	55942	96234.1	71032.7	97472.7	101807	80578.6	77140.1	111558	90831.8	0.615885	0.00015
B8BDP7	2.08	11.86	4	Putative uncharacterized protein OS=Oryza sativa subsp. indica GN=OsI_30663 PE=4 SV=1	36604.4	48030.6	34732.1	24591.4	34380.2	33529.7	39367.5	35890.9	39314.7	40550.5	46158.2	45321	34484.8	49472.1	37625.1	41846.6	0.857676	0.09896
B8BDS9	3.49	10.41	2	Putative uncharacterized protein OS=Oryza sativa subsp. indica GN=OsI_32125 PE=4 SV=1	23370.2	31550.4	41493.5	7892.29	11039.8	23888.8	22407.9	23091.8	9019.88	11928.6	42059.1	38703.3	46089.7	8858.98	7689.74	23478.5	0.983532	0.9622
B8BE56	4.02	20.57	3	Putative uncharacterized protein OS=Oryza sativa subsp. indica GN=OsI_32208 PE=4 SV=1	252.176	2016	1479.2	2947.3	2377.9	1478.62	1918.6	1781.4	2046.71	3170.5	1520.17	2148.65	2483.52	533.26	324.415	1746.75	1.01984	0.94634
B8BEG9	5.72	4.153	4	Putative uncharacterized protein OS=Oryza sativa subsp. indica GN=OsI_30901 PE=4 SV=1	55963.9	38891.9	52487.7	58316.8	26734.5	59931.9	5954.66	42611.6	96683.2	120585	100409	94052.6	82575.4	107519	58282.1	94300.9	0.451869	0.0004
B8BEL6	2.26	8.385	2	Putative uncharacterized protein OS=Oryza sativa subsp. indica GN=OsI_32419 PE=4 SV=1	7148.64	9250.87	4519.19	21018.7	19462.4	22786.5	23036.9	15317.6	34245.5	9243.54	32562.2	34628.5	39586.1	37324	31472.5	31294.6	0.489465	0.00661
B8BEN6	2	32.56	7	Putative uncharacterized protein OS=Oryza sativa subsp. indica GN=OsI_32449 PE=4 SV=1	285778	298259	279517	350676	342014	396943	350729	329131	504130	364011	475114	336014	287989	326537	409942	386248	0.852122	0.12231
B8BEP6	6.45	30.94	9	Putative uncharacterized protein OS=Oryza sativa subsp. indica GN=OsI_30987 PE=4 SV=1	84117.2	41837.4	114813	28054.4	38695.5	50861.5	74605.5	61854.9	111051	114412	37470.4	98929.4	40090	80002.6	105897	83978.8	0.736553	0.21743
B8BFV2	63.84	73.6	62	Uncharacterized protein OS=Oryza sativa subsp. indica GN=OsI_32842 PE=3 SV=1	2.38609e+06	2.29603e+06	2.26261e+06	2.00428e+06	1.8963e+06	1.88417e+06	1.84851e+06	2.08257e+06	1.77443e+06	1.88931e+06	1.81646e+06	1.99357e+06	2.11312e+06	2.01884e+06	1.9634e+06	1.93845e+06	1.07435	0.16054
B8BFZ6	18.58	15.63	12	Uncharacterized protein OS=Oryza sativa subsp. indica GN=OsI_32912 PE=3 SV=1	136903	129897	132456	149046	187597	155726	195143	155252	201991	252023	231355	227461	228018	219627	227935	226916	0.684185	4.1847e-05
B8BG13	24.03	33.05	16	Uncharacterized protein OS=Oryza sativa subsp. indica GN=OsI_32951 PE=3 SV=1	442668	594316	515628	490868	330461	411628	273168	436963	219204	225206	237022	384882	356073	373596	168213	280599	1.55725	0.01251
B8BG64	5.21	13.58	3	Uncharacterized protein OS=Oryza sativa subsp. indica GN=OsI_33051 PE=3 SV=1	2516.51	1006.77	2506.6	20146.1	17102.2	17625	19706.7	11515.7	20051.4	21447	22905.7	19442.4	24842.6	20485.1	18716.9	21127.3	0.545062	0.01733
B8BGM4	59.89	78.47	66	Uncharacterized protein OS=Oryza sativa subsp. indica GN=OsI_33417 PE=4 SV=1	2.78685e+06	2.76295e+06	2.57319e+06	2.69009e+06	2.55269e+06	2.56696e+06	2.67681e+06	2.65851e+06	2.06684e+06	2.34441e+06	2.09797e+06	2.22492e+06	2.26476e+06	2.20629e+06	2.14704e+06	2.19317e+06	1.21217	1.0846e-06
B8BGS7	2	3	1	Uncharacterized protein OS=Oryza sativa subsp. indica GN=OsI_33537 PE=3 SV=1	356652	363792	350971	339833	343184	333390	342411	347176	433647	456959	424621	435960	454136	466018	443099	444920	0.780311	6.6728e-09
B8BH45	2.67	27.95	13	Uncharacterized protein OS=Oryza sativa subsp. indica GN=OsI_33786 PE=3 SV=1	4933.46	34099.4	31385.2	29173.6	31571.2	31904.2	30459.1	27646.6	39999.1	47267.1	41340.7	40483.8	43614.4	45465.7	37518.1	42241.3	0.654493	0.00354
B8BHB9	14.64	21.6	9	Uncharacterized protein OS=Oryza sativa subsp. indica GN=OsI_33923 PE=3 SV=1	24713.3	12548.3	2911.34	27747.6	18436.3	450.798	27432.8	16320.1	19627.9	3375.05	4145.63	725.424	4577.46	504.902	2596.65	5079	3.21325	0.043
B8BHC3	14.04	31.59	9	Uncharacterized protein OS=Oryza sativa subsp. indica GN=OsI_33929 PE=4 SV=1	92816.8	98364.7	101644	71498.7	73250	89553.3	67733.5	84980.2	50513.1	41961.6	48518.7	54990.7	78139	48616.7	45130.8	52553	1.61704	0.00054
B8BHC8	6	8.215	3	Uncharacterized protein OS=Oryza sativa subsp. indica GN=OsI_33947 PE=4 SV=1	331246	416317	354221	328054	380606	311507	341501	351922	410557	588899	468369	531778	486347	448161	471248	486480	0.723404	0.00022
B8BHG9	34.78	52.85	36	Malate dehydrogenase OS=Oryza sativa subsp. indica GN=OsI_34036 PE=3 SV=1	4.34893e+06	4.49936e+06	4.36271e+06	4.52541e+06	4.38603e+06	4.19556e+06	4.08556e+06	4.34337e+06	3.98701e+06	3.85713e+06	3.89284e+06	4.00812e+06	4.33382e+06	4.18131e+06	4.00777e+06	4.03829e+06	1.07555	0.00417
B8BHM9	4.01	4.8	2	Alpha-galactosidase OS=Oryza sativa subsp. indica GN=OsI_34152 PE=3 SV=1	67645.3	67790.7	67303.9	60659.4	57442.8	49183.6	49380	59915.1	77796.4	70749.4	88022.6	90310.1	97626.8	72857.4	79270.6	82376.2	0.727336	0.00059
B8BHW2	1.71	4.569	1	Uncharacterized protein OS=Oryza sativa subsp. indica GN=OsI_34332 PE=3 SV=1	15002.3	2068.87	12561.5	10862.1	10058.9	11752.5	9849.76	10308	2674.88	3628.14	2155.6	11450.7	2708.38	13372.7	3191.53	5597.42	1.84156	0.06751
B8BIC4	10.07	9.306	7	Eukaryotic translation initiation factor 3 subunit B OS=Oryza sativa subsp. indica GN=OsI_34716 PE=3 SV=1	61085.2	75511.1	42627.5	32052.9	84298.9	62561.3	99063	65314.3	112314	95243.8	120589	110341	77957.1	127120	80982.5	103507	0.631014	0.00576
B8BIC8	3.01	4.067	2	Pyruvate kinase OS=Oryza sativa subsp. indica GN=OsI_34729 PE=3 SV=1	37227.5	44365.7	36183.3	9575.28	39528.1	35713.9	35253.7	33978.2	63857.3	65216.4	51082.4	67261.8	72130.7	68683.1	55817.4	63435.6	0.535633	8.5677e-05
B8BIM0	10.61	18.24	6	Putative uncharacterized protein OS=Oryza sativa subsp. indica GN=OsI_37096 PE=4 SV=1	168628	125961	227424	193468	238746	187711	205399	192477	177705	129557	159524	191226	173863	190765	161234	169125	1.13808	0.18035
B8BIM7	2	10.43	1	Putative uncharacterized protein OS=Oryza sativa subsp. indica GN=OsI_34803 PE=4 SV=1	38605.6	32037.4	46872.2	29899.8	29331.7	44227.5	26390.2	35337.8	8660.78	7094.29	1180.94	16960.9	15340.7	17000.8	11870.4	11158.4	3.16692	3.0904e-05
B8BIX0	6.97	7.962	4	Putative uncharacterized protein OS=Oryza sativa subsp. indica GN=OsI_34972 PE=4 SV=1	7592.75	640.256	3417.07	8321.88	9135.53	9418.39	10644.6	7024.35	10514.7	12731.1	11455.2	9008.05	12966.9	3760.38	1997.11	8919.05	0.787567	0.39472
B8BJD1	2	2.737	2	Coatomer subunit beta OS=Oryza sativa subsp. indica GN=OsI_35302 PE=4 SV=1	51243	55604.4	45627.9	59322.8	58765.8	54676.6	43410.5	52664.4	72831.7	70075.9	70110.2	78594	83334.4	76423.5	67021.5	74055.9	0.711144	2.1462e-05
B8BJX9	8.04	10.92	4	Putative uncharacterized protein OS=Oryza sativa subsp. indica GN=OsI_35716 PE=4 SV=1	21536.2	28402.1	30883.5	7464.67	32464	32813.5	28641.1	26029.3	58856.6	47427.6	61249.8	45794.4	38890.8	43630.8	56712.5	50366.1	0.516802	0.00023
B8BKA7	5.8	37.35	3	Putative uncharacterized protein OS=Oryza sativa subsp. indica GN=OsI_35973 PE=3 SV=1	11097	12004.2	21916	27698.1	15785.7	27251.8	22042.6	19685	67766.3	37791.3	55371.1	37525.8	8160.11	37324.5	42387.4	40903.8	0.481252	0.01447
B8BKT7	4.1	2.25	2	Alpha-mannosidase OS=Oryza sativa subsp. indica GN=OsI_36309 PE=3 SV=1	11601.5	11979.7	12996.2	13743.2	12189.5	13961.1	13207.9	12811.3	18378.5	23374.9	14098.6	17133	17207.6	17055.9	13865.9	17302.1	0.740449	0.0036
B8BLI9	6	20.25	3	Proteasome subunit alpha type OS=Oryza sativa subsp. indica GN=OsI_36813 PE=3 SV=1	1450.46	3062.25	1284.22	3343.04	2654.19	977.156	2258.15	2147.07	2960.53	5565.46	2809.18	4118.98	3015.85	3438.12	1646.06	3364.88	0.638081	0.05737
B8BLP4	10.63	15.26	10	Putative uncharacterized protein OS=Oryza sativa subsp. indica GN=OsI_36917 PE=4 SV=1	975552	1.02555e+06	969065	1.01477e+06	974770	950999	1.15858e+06	1.0099e+06	1.15299e+06	1.32129e+06	1.29188e+06	1.22861e+06	1.06335e+06	1.26829e+06	1.34639e+06	1.23897e+06	0.81511	0.00034
B8BLZ1	28.61	37.64	16	Putative uncharacterized protein OS=Oryza sativa subsp. indica GN=OsI_37410 PE=3 SV=1	716367	785844	877459	807479	779555	783606	794195	792072	813843	794554	743114	787473	863786	853119	760546	802348	0.987193	0.68433
B8BMB4	7.53	4.567	4	Putative uncharacterized protein OS=Oryza sativa subsp. indica GN=OsI_38607 PE=4 SV=1	14949.6	25017.5	31991.5	36377.1	50697.5	11293.4	24735.9	27866.1	55639.6	8131.62	23265.7	35312.3	56553.6	38348.6	47625.3	37839.5	0.736427	0.25586
B8BMG2	4.73	11.38	3	Putative uncharacterized protein OS=Oryza sativa subsp. indica GN=OsI_38689 PE=4 SV=1	19561.1	17649.3	19740.6	16579.9	14244.5	17159.3	22577	18216	34924.8	42777.8	30787.7	30630	35024.7	33034.3	31655.1	34119.2	0.533892	2.2316e-06
B8BMJ6	2.91	5.908	2	Putative uncharacterized protein OS=Oryza sativa subsp. indica GN=OsI_38756 PE=4 SV=1	6002.62	4111.71	2001.41	3474.45	21485	5468.45	2247.25	6398.7	9875.85	3173.28	12704	10669	3700.96	2610.84	3968.29	6671.74	0.959076	0.92976
B8BN41	4.1	24.54	24	Putative uncharacterized protein OS=Oryza sativa subsp. indica GN=OsI_39180 PE=3 SV=1	36796.3	39538.7	48506.3	39100.2	36171.8	29403.5	34825.4	37763.2	35709.9	64955.6	20385.4	52775.2	41667.2	35483.6	35878.9	40979.4	0.921516	0.59096
B8BND4	2	2.277	1	Putative uncharacterized protein OS=Oryza sativa subsp. indica GN=OsI_37616 PE=4 SV=1	6816.26	8585.66	5492.76	2909.65	3433.48	233.08	4016.29	4498.17	597.397	20299.3	3667.34	3072.49	469.109	5807.06	1958.47	5124.45	0.877786	0.82809
B8BNF7	1.88	3.03	1	Putative uncharacterized protein OS=Oryza sativa subsp. indica GN=OsI_37667 PE=4 SV=1	9177.4	11964.9	9890.99	6208.77	16091.2	1946.76	10651.7	9418.82	27075.9	17852.7	2538.27	27342.1	14743	2067.51	21448.6	16152.6	0.583116	0.14416
B8BNI2	2.07	9.302	1	Putative uncharacterized protein OS=Oryza sativa subsp. indica GN=OsI_37718 PE=4 SV=1	7029.12	10254.5	9207.26	7330.12	1258.75	3078.79	2397.29	5793.69	12903.5	2920.65	15658.3	6843.9	6811.15	242.851	10460.9	7977.32	0.72627	0.39055
B8BNQ4	12.82	7.436	9	Putative uncharacterized protein OS=Oryza sativa subsp. indica GN=OsI_37876 PE=3 SV=1	65178.4	62735.5	39928.1	46598.3	46335.2	38942.6	64518.7	52033.8	68295.4	116401	62194.2	96751.1	64280.7	88994.9	86536.9	83350.5	0.624277	0.00363
B8BNT8	6.29	8.655	6	Putative uncharacterized protein OS=Oryza sativa subsp. indica GN=OsI_37167 PE=3 SV=1	14104	7636.11	21346.6	32538.1	6958.28	5902.21	13838.6	14617.7	12605.5	44959.1	28415.7	4768.81	10201.1	39625.5	31608.1	24597.7	0.594271	0.17363
B8BNX3	5.21	6.39	3	Putative uncharacterized protein OS=Oryza sativa subsp. indica GN=OsI_37233 PE=4 SV=1	30310.7	31288.3	32920	1948.17	31447.6	25662.2	28618.4	26027.9	20101.9	1655.97	21605.1	3373.39	30627.1	24692.7	31308.5	19052.1	1.36614	0.27784
B8BP25	69.44	44.34	58	Putative uncharacterized protein OS=Oryza sativa subsp. indica GN=OsI_37938 PE=3 SV=1	1.00236e+06	1.28145e+06	1.00315e+06	1.29562e+06	1.26927e+06	1.20861e+06	1.2883e+06	1.19268e+06	920620	1.12338e+06	906810	1.23452e+06	1.14001e+06	1.23358e+06	1.10399e+06	1.0947e+06	1.0895	0.19429
B8BP91	0.97	22.92	1	Putative uncharacterized protein OS=Oryza sativa subsp. indica GN=OsI_38066 PE=4 SV=1	229431	206981	6015.17	6676.88	4305.83	106819	217733	111137	3077.19	223348	114784	136998	4536.68	270715	6270.31	108533	1.024	0.96484
B8BPD0	2.06	0.8013	2	Putative uncharacterized protein OS=Oryza sativa subsp. indica GN=OsI_38149 PE=4 SV=1	12307.4	3327.46	32388.7	15292.6	49234	12490.3	52402.4	25349	17089.4	57943.9	41996.2	17723.8	18600.4	45302.5	16618.4	30753.5	0.824262	0.59238
B8BPH4	7.12	13.12	5	UDP-glucose 6-dehydrogenase OS=Oryza sativa subsp. indica GN=OsI_38224 PE=3 SV=1	115571	109015	122345	116050	135288	96702.7	138089	119009	189784	218981	223548	228838	194204	221003	211330	212527	0.55997	5.5369e-08
B8BPH6	22.25	28.43	13	Putative uncharacterized protein OS=Oryza sativa subsp. indica GN=OsI_38226 PE=3 SV=1	265208	273064	259740	238113	266478	241200	207719	250218	334301	288018	398517	416995	405654	404412	395773	377667	0.662535	3.6052e-05
B8BPQ8	3.87	10.88	3	Putative uncharacterized protein OS=Oryza sativa subsp. indica GN=OsI_38376 PE=3 SV=1	4788.39	23729.6	33635.7	22039.2	25647.8	29879.8	6476.61	20885.3	33318.9	25070.1	22715.2	28557.8	21406.4	69554.9	30569.3	33027.5	0.632361	0.13474
B8XEJ3	45.34	54.84	35	Starch synthase, chloroplastic/amyloplastic OS=Oryza sativa subsp. indica GN=GBSS1 PE=3 SV=1	1.73233e+06	1.90193e+06	1.75781e+06	1.73983e+06	1.71102e+06	1.71668e+06	1.76908e+06	1.76124e+06	1.54998e+06	1.5718e+06	1.50902e+06	1.56128e+06	1.653e+06	1.41868e+06	1.56039e+06	1.54631e+06	1.139	7.3e-05
C7SSX3	2.05	38.1	1	Betaine aldehyde dehydrogenase (Fragment) OS=Oryza sativa subsp. indica GN=BADH2 PE=4 SV=1	24583.2	1429.37	17264	862.469	18753.1	7386.82	16429.3	12386.9	14800.5	29052.8	17750	16387.2	977.03	25214.1	1006.18	15026.8	0.82432	0.63186
C8TFD5	2.02	3.071	2	Putative threonyl-tRNA synthetase OS=Oryza sativa subsp. indica GN=K0122H06.9 PE=3 SV=1	18544.3	15767.4	16920.5	5490.57	23141.4	28683.4	19708.2	18322.3	40956.7	40459.8	43863.7	38154.4	35410.2	36658.7	46718.4	40317.4	0.45445	1.2286e-05
C8TFM3	7.13	14.24	8	Polyadenylate-binding protein OS=Oryza sativa subsp. indica GN=K0253H11.38 PE=3 SV=1	21967.1	23309.8	28625.1	4413.71	12389.2	3289.07	42465.2	19494.2	43443.2	40211.6	40264.2	48299.4	45089.4	38641.7	43153.3	42729	0.456228	0.00107
D0TZF9	16.07	15.96	10	Isoamylase OS=Oryza sativa subsp. indica GN=ISA PE=4 SV=1	184996	163511	139447	133285	185057	165568	190750	166088	237850	243402	401964	255002	269588	225381	272391	272225	0.610111	0.00087
D0TZH2	67.41	50.54	59	Pullulanase OS=Oryza sativa subsp. indica GN=PUL PE=4 SV=1	1.67171e+06	1.81995e+06	1.76408e+06	1.66059e+06	1.8682e+06	1.46387e+06	1.92292e+06	1.73876e+06	1.91755e+06	1.71224e+06	1.93088e+06	2.02678e+06	1.94508e+06	1.91454e+06	1.82071e+06	1.8954e+06	0.91736	0.04465
D0TZI4	87.34	55.73	93	Starch branching enzyme 1 OS=Oryza sativa subsp. indica GN=SBE1 PE=4 SV=1	8.09517e+06	8.10689e+06	8.11146e+06	7.62988e+06	7.47171e+06	7.15541e+06	7.15346e+06	7.67485e+06	8.16723e+06	7.58337e+06	7.65935e+06	8.18851e+06	8.54213e+06	8.39022e+06	8.22955e+06	8.10862e+06	0.946505	0.06456
D0TZK1	70.06	43.27	59	Starch branching enzyme 3 OS=Oryza sativa subsp. indica GN=SBE3 PE=4 SV=1	1.46278e+06	1.32857e+06	1.33307e+06	1.59237e+06	1.52632e+06	1.44819e+06	1.43058e+06	1.44598e+06	2.16851e+06	1.99916e+06	2.1261e+06	2.14208e+06	2.09631e+06	2.2609e+06	2.18932e+06	2.14034e+06	0.675585	5.2125e-09
D0TZM8	11.39	12.01	8	Starch synthase, chloroplastic/amyloplastic OS=Oryza sativa subsp. indica GN=SSI PE=3 SV=1	152866	175757	142317	188994	171233	200123	174744	172291	287260	202008	246990	223494	226797	245531	199107	233027	0.73936	0.00082
D0TZR9	21.72	16.3	12	Starch synthase, chloroplastic/amyloplastic OS=Oryza sativa subsp. indica GN=SSII-3 PE=3 SV=1	583795	626061	605163	616094	601011	471757	567455	581619	671982	753644	699472	683204	776832	605175	695770	698011	0.833252	0.0017
D3DF43	17.19	20.04	14	ATP synthase subunit alpha OS=Oryza sativa subsp. indica GN=atp1 PE=3 SV=1	865515	978065	957565	940342	967404	957645	941042	943940	1.63358e+06	1.54768e+06	1.57729e+06	1.36448e+06	1.65882e+06	1.63314e+06	1.53931e+06	1.5649e+06	0.603195	2.7424e-09
D7PPJ0	4.02	6.069	2	ADH1 OS=Oryza sativa subsp. indica GN=adh1 PE=3 SV=1	97882.6	77451.8	71350.5	82723.3	76738.6	85603.3	54312.4	78008.9	120153	65303.3	121028	95242.7	88198.4	113411	123210	103792	0.751586	0.02039
I3RVK9	4.81	20.7	3	Proteasome subunit alpha type (Fragment) OS=Oryza sativa subsp. indica PE=3 SV=1	11332.2	12369.6	21116	21041.7	16974.3	18433.8	3803.83	15010.2	21614.9	15891.1	1161.25	37198.3	33542	25788.9	25280.7	22925.3	0.654743	0.14628
J3R7S9	11.21	18.93	7	ATP synthase subunit alpha, chloroplastic OS=Oryza sativa subsp. indica GN=atpA PE=3 SV=1	33013.9	31094.9	82105.9	80185.1	75319	127985	67474.4	71025.5	189504	131839	178367	146447	131959	141999	142788	151843	0.467754	0.00018
J3R7T8	4.45	10.94	3	Cytochrome f OS=Oryza sativa subsp. indica GN=petA PE=3 SV=1	5092	28685.5	2965.8	40609.2	12139.5	27999.7	7089.37	17797.3	36304.2	7223.71	26679.3	24053.3	39212.5	15733.7	33196.3	26057.6	0.682999	0.2617
J3RG68	6.22	51.85	4	Photosystem I iron-sulfur center OS=Oryza sativa subsp. indica GN=psaC PE=3 SV=1	23105.1	24446.6	25034.4	33489.6	6969.73	38046.6	34037.3	26447	66828.8	49218.5	60779	45930.7	36331.5	39055	53014.9	50165.5	0.527196	0.00134
J3RPW4	3.84	9.091	3	Photosystem II CP43 reaction center protein OS=Oryza sativa subsp. indica GN=psbC PE=3 SV=1	34708.4	40503.5	32654.8	40534.7	20854.7	35261.9	9090.85	30515.5	60153.2	61333.6	63783.8	61826.6	65844.3	70367.8	60030.3	63334.2	0.481818	1.1358e-05
J7EYM0	3.04	6.516	2	Photosystem II D2 protein OS=Oryza sativa subsp. indica GN=psbD PE=3 SV=1	22028.4	9087.03	21046.7	29533.2	16113.1	25495.2	10306.7	19087.2	71728.8	50302.6	71049.9	43074.5	39864.6	49003.1	59281.3	54900.7	0.347668	3.6346e-05
J7EYN3	29.08	49.2	25	ATP synthase subunit beta, chloroplastic OS=Oryza sativa subsp. indica GN=atpB PE=3 SV=1	321512	292913	331400	331289	316204	301002	235488	304258	389045	373777	193160	386939	420817	326918	376733	352484	0.863182	0.14887
J7F213	47.57	55.97	46	Ribulose-1,5-bisphosphate carboxylase/oxygenase large subunit OS=Oryza sativa subsp. indica GN=rbcL PE=3 SV=1	2.74916e+06	2.53465e+06	2.9102e+06	2.63656e+06	2.67189e+06	2.65981e+06	2.73701e+06	2.6999e+06	2.82286e+06	3.71271e+06	2.98539e+06	3.03839e+06	3.03636e+06	2.93122e+06	2.93297e+06	3.0657e+06	0.880679	0.01003
O82032	2.23	28.86	45	Cytosolic pyruvate orthophosphate dikinase OS=Oryza sativa subsp. indica GN=PPDK PE=2 SV=1	81663.6	154060	102178	102561	98234.3	77536.3	108606	103548	73024	68640.1	104058	90723.6	106860	106910	52952.6	86167	1.20172	0.18911
P93430	66.17	70.27	54	ADP-glucose pyrophosphorylase large subunit OS=Oryza sativa subsp. indica GN=AGPase PE=4 SV=2	4.08908e+06	4.01762e+06	4.0179e+06	4.04711e+06	3.87489e+06	3.66721e+06	3.77678e+06	3.92723e+06	4.39215e+06	5.23565e+06	4.41872e+06	5.10415e+06	5.46019e+06	5.2375e+06	4.81731e+06	4.95224e+06	0.79302	5.8407e-05
Q0PMC4	3.21	37.93	3	Q-B protein (Fragment) OS=Oryza sativa subsp. indica GN=psbA PE=2 SV=1	131504	137455	123409	132626	131931	129352	130524	130972	175621	188865	176430	199012	202035	189160	195164	189470	0.691254	9.6704e-09
Q1KL27	19.62	62.21	21	Peptidyl-prolyl cis-trans isomerase OS=Oryza sativa subsp. indica GN=OsI_05635 PE=2 SV=1	2.28898e+06	1.98431e+06	2.70882e+06	2.27279e+06	2.04277e+06	2.27245e+06	1.90921e+06	2.21133e+06	2.33526e+06	2.72424e+06	2.54578e+06	2.73578e+06	2.65335e+06	2.49309e+06	2.46457e+06	2.56458e+06	0.862259	0.01007
Q1MSJ4	8.95	9.71	6	Putative eukaryotic translation initiation factor 4 gamma OS=Oryza sativa subsp. indica GN=eif(iso)4g PE=2 SV=1	47274.8	4926.71	14850.5	16972.2	3835.67	14596.5	13285.1	16534.5	17600.3	15345.7	15197.5	15771.1	20072.7	2098.5	12348.9	14062.1	1.17582	0.68226
Q3MST7	1.42	18.05	3	Ribosomal L32 OS=Oryza sativa subsp. indica GN=rpl32 PE=2 SV=1	14272.9	13764.1	15063.8	13091.3	10853.2	12877.2	17162.5	13869.3	18750.2	28138.9	14634.5	24234	21724	22949.3	13457.4	20555.5	0.674726	0.00847
Q8L8G9	6.47	3.155	4	Putative soluble starch synthase III-2 OS=Oryza sativa subsp. indica GN=SSIII-2 PE=3 SV=1	16723.7	5408.15	5456.7	16946.1	512.731	1581.81	15952.5	8940.24	18173.7	830.19	415.527	21147.8	17891.3	3284.28	17775.3	11359.7	0.787012	0.59959
Q9ZNS9	1.54	10.08	2	Embryo-specific protein OS=Oryza sativa subsp. indica GN=Ose731 PE=4 SV=1	53468.7	49320.5	50343	42330.1	45216.9	950.233	45090.6	40960	23835.8	4648.55	2204.02	37633.9	2240.24	2763.81	33009.4	15190.8	2.69636	0.01481
R9R4F6	11.85	52	9	Alpha amylase inhibitor OS=Oryza sativa subsp. indica PE=2 SV=1	503384	377546	456373	502458	488116	481210	450028	465588	412531	483063	560659	418118	426764	540732	501435	477615	0.974819	0.67756
T1T4Y4	53.39	93.42	406	Glutelin (Fragment) OS=Oryza sativa subsp. indica PE=2 SV=1	2.58164e+07	2.11219e+07	1.99772e+07	1.83817e+07	2.36021e+07	2.44626e+07	2.67935e+07	2.28793e+07	2.1291e+07	2.0415e+07	2.2838e+07	2.06577e+07	1.85032e+07	2.12885e+07	2.19458e+07	2.09913e+07	1.08994	0.16889
T1T5D8	119.56	84.77	367	Glutelin (Fragment) OS=Oryza sativa subsp. indica PE=2 SV=1	1.2631e+07	1.33807e+07	1.56798e+07	1.28054e+07	1.39334e+07	1.28334e+07	1.24188e+07	1.33832e+07	1.14051e+07	9.47102e+06	1.11704e+07	1.0818e+07	1.06881e+07	1.08418e+07	1.10247e+07	1.07742e+07	1.24216	0.00018
W8QQX9	13.01	11.21	8	Chalk5 OS=Oryza sativa subsp. indica GN=Chalk5 PE=3 SV=1	244158	243138	287610	266447	217875	256845	239686	250823	521088	505711	483343	486032	494419	473582	465787	489995	0.511888	5.3292e-11

## Sheet: Peptide Report for SWATH
Index	Peak Name	m/z	Ret. Time	Intensity (Inferior Spikelets), cps							Intensity (Superior Spikelets), cps
				Replicate 1	Replicate 2	Replicate 3	Replicate 4	Replicate 5	Replicate 6	Replicate 7	Replicate 1	Replicate 2	Replicate 3	Replicate 4	Replicate 5	Replicate 6	Replicate 7
1	tr|A2WVB9|A2WVB9_ORYSI.ALPNDVLANAYR.+2	658.851	44.99	8.42313e+06	7.75404e+06	8.1187e+06	9.63618e+06	9.59558e+06	1.20393e+07	1.0641e+07	1.71176e+07	1.23372e+07	1.56004e+07	1.11461e+07	8.95595e+06	9.65396e+06	1.29e+07
2	tr|A2WVB9|A2WVB9_ORYSI.[PGQ]-QQLLGQSTSQWQSSR.+2	858.919	47.69	1.03079e+07	9.35313e+06	1.01285e+07	1.12154e+07	1.09286e+07	1.16259e+07	1.14917e+07	1.25899e+07	8.83109e+06	1.0307e+07	9.84165e+06	9.25456e+06	8.90664e+06	9.45795e+06
3	tr|A2WVB9|A2WVB9_ORYSI.ALPN[Dea]DVLANAYR.+2	659.343	44.99	6.86535e+06	6.37364e+06	6.70672e+06	7.88632e+06	7.58172e+06	9.52368e+06	8.25859e+06	1.36743e+07	9.34304e+06	1.2982e+07	9.03511e+06	7.10713e+06	7.57895e+06	1.01281e+07
4	tr|A2WVB9|A2WVB9_ORYSI.[CRM]-SQNIFSGFSTELLSEALGVSSQVAR.+3	890.784	104.8	1.29574e+06	1.55721e+06	1.52397e+06	1.47058e+06	1.41372e+06	1.34155e+06	1.40295e+06	1.10413e+06	813819	955861	985276	1.04842e+06	961569	956216
5	tr|A2WVB9|A2WVB9_ORYSI.[1Ac]-SQN[Dea]IFSGFSTELLSEALGVSSQVAR.+3	890.78	104.8	2.74475e+06	3.25181e+06	3.20534e+06	3.10492e+06	3.04069e+06	2.88801e+06	3.02296e+06	2.31975e+06	1.78941e+06	1.96133e+06	2.04573e+06	2.18968e+06	2.08305e+06	2.00761e+06
6	tr|A2WVB9|A2WVB9_ORYSI.[CRM]-ALPNDVLANAYR.+2	680.354	57.39	2.70129e+06	2.49656e+06	2.79907e+06	3.11709e+06	2.84463e+06	3.03085e+06	2.95706e+06	3.17674e+06	2.35464e+06	2.94171e+06	2.66958e+06	2.78434e+06	2.61248e+06	2.42924e+06
7	tr|A2WVB9|A2WVB9_ORYSI.[1Ac]-SQ[Dea]NIFSGFSTELLSEALGVSSQVAR.+3	890.78	104.8	1.32752e+06	1.57794e+06	1.55073e+06	1.4943e+06	1.42563e+06	1.35355e+06	1.42182e+06	1.11658e+06	820080	973040	997471	1.06285e+06	978311	960535
8	tr|A2WVB9|A2WVB9_ORYSI.[CRM]-SQN[Dea]IFSGFSTELLSEALGVSSQVAR.+3	891.112	104.8	3.54049e+06	4.24372e+06	4.19139e+06	4.05643e+06	3.9421e+06	3.76308e+06	3.96435e+06	3.01912e+06	2.39394e+06	2.5496e+06	2.6447e+06	2.84535e+06	2.68098e+06	2.59893e+06
9	tr|A2X399|A2X399_ORYSI.[PGQ]-QLFGPNVNPWHNPR.+2	829.913	58.57	6.27664e+06	6.14381e+06	5.30367e+06	6.05478e+06	6.36676e+06	6.30814e+06	6.78394e+06	5.25075e+06	4.24129e+06	4.74305e+06	4.47224e+06	4.79424e+06	4.88572e+06	4.933e+06
10	tr|A2X399|A2X399_ORYSI.YSNTPGMVYIIQGR.+2	799.903	48.87	6.07602e+06	6.31603e+06	4.95457e+06	6.17283e+06	5.94836e+06	6.1869e+06	6.23784e+06	2.65174e+06	2.03254e+06	2.24237e+06	2.43256e+06	2.35004e+06	2.45506e+06	2.43376e+06
11	tr|A2X399|A2X399_ORYSI.VFDLNNNANQLEPR.+2	822.41	43.6	1.06055e+06	894162	911625	1.26487e+06	1.35041e+06	1.66699e+06	1.36851e+06	2.18313e+06	1.22287e+06	2.09432e+06	1.30488e+06	998414	1.09609e+06	1.60864e+06
12	tr|A2X399|A2X399_ORYSI.LNIENPSHADTYNPR.+3	580.948	31	2.14659e+06	2.2412e+06	1.98397e+06	2.48902e+06	2.38545e+06	2.59216e+06	2.64777e+06	2.75778e+06	2.37696e+06	2.26952e+06	2.00616e+06	1.83321e+06	1.94657e+06	2.1283e+06
13	tr|A2X399|A2X399_ORYSI.GSMGLTFPGC[CAM]PATYQQQFQQFLPEGQSQSQK.+3	1159.21	71.85	5.39791e+06	5.24996e+06	4.79615e+06	4.94204e+06	5.25785e+06	4.81837e+06	5.3918e+06	2.52867e+06	2.00949e+06	2.26723e+06	2.20437e+06	2.37426e+06	2.12704e+06	2.33011e+06
14	tr|A2X399|A2X399_ORYSI.SIEQHSGQNIFSGFNNELLSEALGVNALVAK.+3	1096.23	84.98	1191.3	3597.18	672171	84238	2002.41	7038.07	48390.5	4845.4	2980.17	1082.3	626.652	1994.95	2084.83	2984.39
15	tr|B8AH66|B8AH66_ORYSI.VENGLQALQPSLQVEPVKEEQTQAYLPTK.+3	1079.9	54.94	3.00336e+06	3.09998e+06	2.7499e+06	3.07824e+06	3.08003e+06	2.99713e+06	3.18543e+06	3.17511e+06	2.33891e+06	2.81654e+06	2.56593e+06	2.99306e+06	2.84202e+06	2.62961e+06
16	tr|B8AH66|B8AH66_ORYSI.GLDEIMC[CAM]AFK.+2	592.278	61.22	6.88043e+06	6.84746e+06	6.13546e+06	6.6872e+06	6.89725e+06	6.49453e+06	6.81358e+06	7.23015e+06	5.99801e+06	6.45924e+06	6.07261e+06	6.32433e+06	5.73968e+06	6.22741e+06
17	tr|B8AH66|B8AH66_ORYSI.[PGQ]-QFSFGGSPLQSPR.+2	695.841	59.2	5.94298e+06	5.28637e+06	5.89674e+06	6.32459e+06	6.0645e+06	6.43816e+06	6.19428e+06	7.14564e+06	5.08379e+06	6.08039e+06	5.809e+06	5.6757e+06	5.30078e+06	5.42175e+06
18	tr|B8AH66|B8AH66_ORYSI.NQNIFAGFNPDLLSEALSVSK.+2	1132.58	84.8	2.38869e+06	2.64536e+06	2.04042e+06	2.15137e+06	2.17219e+06	1.788e+06	2.49678e+06	2.20422e+06	1.93591e+06	1.87128e+06	2.01358e+06	2.20377e+06	2.05784e+06	2.05941e+06
19	tr|B8AH66|B8AH66_ORYSI.FNRGDEMAVFAPR.+3	503.914	41.14	3.03097e+06	3.22701e+06	2.5082e+06	3.30861e+06	3.29395e+06	3.48069e+06	3.48095e+06	4.38112e+06	2.85106e+06	3.40582e+06	2.65004e+06	2.3987e+06	2.8289e+06	3.54073e+06
20	tr|B8AH66|B8AH66_ORYSI.[CRM]-FEHLTALEATHQQR.+3	575.288	46.29	792749	871148	726063	926978	867195	945788	931890	1.00998e+06	752639	910797	824062	784377	830776	829276
21	tr|B8AH66|B8AH66_ORYSI.GVFGMALPGC[CAM]PETFQSVR.+2	976.971	63.61	1.90879e+06	1.80007e+06	1.62882e+06	1.6578e+06	1.7236e+06	1.68175e+06	1.84157e+06	1.49731e+06	1.3639e+06	1.42377e+06	1.34766e+06	1.40771e+06	1.27966e+06	1.39273e+06
22	tr|B8AH66|B8AH66_ORYSI.RGPQQYAEWQIN.+2	745.363	42.3	3.28349e+06	3.69537e+06	2.76904e+06	3.07799e+06	3.28496e+06	3.04574e+06	3.48791e+06	2.08698e+06	1.62844e+06	1.72526e+06	1.77329e+06	1.92989e+06	1.86964e+06	1.80357e+06
23	tr|B8AYC1|B8AYC1_ORYSI.LGDPARPLLLSVR.+3	469.621	45.82	1.79102e+06	2.05934e+06	1.62189e+06	1.89521e+06	1.84238e+06	2.05595e+06	1.82471e+06	1.85947e+06	1.10394e+06	1.50135e+06	1.24369e+06	1.16635e+06	1.24125e+06	1.4155e+06
24	tr|B8AYC1|B8AYC1_ORYSI.LLDPPLHEFLPEGHVEDMVR.+4	586.551	60.42	1.9778e+06	1.5934e+06	1.76821e+06	1.03597e+06	1.09239e+06	855451	1.28836e+06	1.93754e+06	643878	960118	1.90119e+06	1.97444e+06	1.38756e+06	1.12443e+06
25	tr|B8AYC1|B8AYC1_ORYSI.LGISYPELTEMQAR.+2	804.409	54.04	2.03325e+06	1.87958e+06	1.67655e+06	1.76628e+06	1.92297e+06	1.87978e+06	1.82295e+06	2.76949e+06	2.10398e+06	2.44557e+06	2.20075e+06	2.11965e+06	2.1963e+06	2.39543e+06
26	tr|B8AYC1|B8AYC1_ORYSI.SDFEGIFR.+2	485.735	47.12	1.25562e+06	1.50046e+06	1.06109e+06	1.76347e+06	1.69127e+06	1.72935e+06	2.26087e+06	2.47525e+06	2.83175e+06	2.13019e+06	1.66854e+06	1.47238e+06	1.6629e+06	2.14422e+06
27	tr|B8AYC1|B8AYC1_ORYSI.TETSPEDVGGMHAAVGILTAR.+3	704.684	49.5	1.29806e+06	1.24107e+06	1.13377e+06	1.23611e+06	1.22418e+06	1.12715e+06	1.10259e+06	1.71763e+06	1.32218e+06	1.56394e+06	1.72068e+06	1.74598e+06	1.46069e+06	1.45181e+06
28	tr|B8AYC1|B8AYC1_ORYSI.AGLDYVSC[CAM]SPFR.+2	686.322	46.95	722225	660672	644076	914993	909620	1.06161e+06	934156	2.7917e+06	1.86413e+06	2.46199e+06	1.84183e+06	1.33513e+06	1.58161e+06	1.85915e+06
29	tr|B8AYC1|B8AYC1_ORYSI.ELC[CAM]SETGAAQDDVLAR.+2	867.902	35.54	949250	872952	827178	895799	872675	921037	1.00279e+06	1.35394e+06	1.17616e+06	1.22127e+06	1.02421e+06	982582	975597	1.09277e+06
30	tr|B8AYC1|B8AYC1_ORYSI.VGIC[CAM]GEHGGEPLSVAFFAK.+3	658.996	57.43	430007	525392	216743	349930	369065	296148	229423	512228	97625.5	367693	398320	409889	208420	294436
31	tr|T1T5D8|T1T5D8_ORYSI.VEHGLSLLQPYASLQEQQQEQVQPR.+3	969.165	54.42	2.28067e+06	2.47061e+06	3.19205e+06	2.19011e+06	2.84291e+06	2.16337e+06	2.3505e+06	2.3313e+06	1.24327e+06	1.8581e+06	2.02255e+06	1.9327e+06	1.91918e+06	1.83831e+06
32	tr|T1T5D8|T1T5D8_ORYSI.ALPDDVVAN[Dea]AYR.+2	652.828	38.08	10093.6	24961.1	8169.08	10571.2	15494.5	8223.93	5521	7783.49	6420.03	22873.2	25825.9	11989.9	22071	7502.93
33	tr|T1T5D8|T1T5D8_ORYSI.GITGPTFPGC[CAM]PETYQQQFQQSEQDQQLEGQSQSHK.+4	999.204	50.97	1.3822e+06	1.47349e+06	1.26123e+06	1.46556e+06	1.46193e+06	1.34585e+06	1.44099e+06	1.40773e+06	628357	1.10876e+06	1.06403e+06	1.10328e+06	1.00912e+06	835318
34	tr|T1T5D8|T1T5D8_ORYSI.[PGQ]-QLLSQSTSQWQSSR.+2	809.895	48.38	1.79828e+06	1.65056e+06	1.67931e+06	2.02513e+06	1.87398e+06	2.31155e+06	2.06376e+06	2.40907e+06	1.5249e+06	2.2347e+06	1.57382e+06	1.25243e+06	1.23086e+06	1.54978e+06
35	tr|T1T5D8|T1T5D8_ORYSI.GDELGVFTPSHAYK.+3	507.584	39.97	1.62211e+06	1.74603e+06	1.56601e+06	2.1141e+06	2.08399e+06	2.14471e+06	2.23587e+06	2.11327e+06	1.87246e+06	1.60502e+06	1.34173e+06	1.35362e+06	1.37292e+06	1.83229e+06
36	tr|T1T5D8|T1T5D8_ORYSI.QNIDNPNLADTYNPR.+2	872.916	35.99	746982	697608	631050	775966	778869	869659	859141	1.0276e+06	843390	905341	728840	713452	698017	831257
37	tr|T1T5D8|T1T5D8_ORYSI.VEHGLSLLQPYASLQ[Dea]EQQQEQVQPR.+3	969.493	54.42	3.45722e+06	3.99005e+06	4.87125e+06	2.92885e+06	3.55194e+06	3.06618e+06	2.95346e+06	3.32296e+06	1.84386e+06	2.82098e+06	2.6767e+06	2.75639e+06	2.75706e+06	2.74617e+06
38	tr|T1T5D8|T1T5D8_ORYSI.FQQGDVVALPAGVAHW.+2	847.936	61.25	1.30626e+06	1.25069e+06	1.10524e+06	1.28404e+06	1.42054e+06	1.19478e+06	1.312e+06	1.15321e+06	965736	1.08821e+06	1.01993e+06	1.05787e+06	987012	1.04843e+06
39	tr|A2YNQ2|A2YNQ2_ORYSI.LKDSALEDVLR.+3	420.238	42.11	434848	571896	359108	557604	555625	521099	607820	975548	623349	728370	576471	559034	640214	731122
40	tr|A2YNQ2|A2YNQ2_ORYSI.HLAGITADTPYSEFHHR.+4	488.741	35.45	181518	81486.3	284808	80985.2	71435.8	76204.1	51465	61809.7	85897	72917.5	119967	113518	75890.1	44233.8
41	tr|A2YNQ2|A2YNQ2_ORYSI.[CRM]-HLAGITADTPYSEFHHR.+4	499.492	42.44	256773	306925	229907	292399	262397	251669	257061	346792	266483	293368	279236	282785	284152	251039
42	tr|A2YNQ2|A2YNQ2_ORYSI.FNIVSPGADMSIYFPFTK.+2	1017.51	80.6	254456	188209	156668	167520	106516	140578	126143	299817	189146	247390	267564	282278	272535	211095
43	tr|A2YNQ2|A2YNQ2_ORYSI.QIIAEYNAAIPEGEREK.+3	644.334	37.82	258343	267276	222193	297183	294140	252598	294894	564221	419364	447730	408519	434672	411258	439497
44	tr|A2YNQ2|A2YNQ2_ORYSI.ETVGQYESHMAF.+2	699.803	45.3	71247.3	61810.3	51980.6	72269.8	79370.6	65815.5	75166.1	123787	101874	106180	107008	113661	97082.3	109666
45	tr|A2YNQ2|A2YNQ2_ORYSI.INVSQLGVEELSVPEYLQFK.+2	1146.61	76.08	246921	336726	182700	309635	305879	317706	298552	468617	372984	320205	341345	382800	384128	372913
46	tr|A2YNQ2|A2YNQ2_ORYSI.QIIAEYNAAIPEGER.+2	837.428	42.17	81156.9	71408.9	60132.1	73018.7	94854.8	78151	75808.3	123218	118879	121534	99887.5	97327	103548	113045
47	tr|A2X2Z1|A2X2Z1_ORYSI.ALPVDVIANAYR.+2	651.364	53.54	7.63824e+06	7.63343e+06	6.5845e+06	8.27126e+06	8.33141e+06	8.78648e+06	8.8006e+06	1.03686e+07	7.79004e+06	9.16206e+06	8.619e+06	8.14727e+06	8.20026e+06	8.80502e+06
48	tr|A2X2Z1|A2X2Z1_ORYSI.ALPVDVIAN[Dea]AYR.+2	651.856	52.23	25627.7	55206.9	32878.9	40683.5	0	8992.5	32967.2	54406.4	30824.7	16806.6	40527.9	30640.3	0	36154.2
49	tr|A2X2Z1|A2X2Z1_ORYSI.H[AAS]GL[1Me]QLLKPTLTQR.+3	515.647	45.66	1.32127e+06	1.48178e+06	1.29614e+06	1.67627e+06	1.591e+06	1.57716e+06	1.76772e+06	1.67341e+06	910161	1.28337e+06	1.09015e+06	1.10433e+06	1.09355e+06	1.23777e+06
50	tr|A2X2Z1|A2X2Z1_ORYSI.YSNTPALAYIIQGK.+2	769.914	54.99	1.9663e+06	1.99288e+06	1.74758e+06	1.87037e+06	1.85264e+06	1.99728e+06	2.04631e+06	238212	180357	195421	211700	212490	185190	182409
51	tr|A2X2Z1|A2X2Z1_ORYSI.GYVGLTFPGC[CAM]PATHQQQFQLFEQR.+3	937.122	64.11	1.25111e+06	1.28374e+06	769513	1.14823e+06	1.21974e+06	1.12184e+06	1.18764e+06	761239	353590	700831	707617	725166	646569	646144
52	tr|A2X2Z1|A2X2Z1_ORYSI.HGLQLLKPTLTQR.+3	502.303	36.53	1.56374e+06	1.81974e+06	1.37353e+06	1.45107e+06	1.52933e+06	1.4002e+06	1.69317e+06	785397	1.13301e+06	871803	939320	988520	956047	845283
53	tr|A2X2Z1|A2X2Z1_ORYSI.[CRM]-HGLQLLKPTLTQR.+3	516.639	43.4	436435	473738	438210	555884	530148	614053	526276	519321	320858	392014	284611	273431	310140	393896
54	tr|A2X2Z1|A2X2Z1_ORYSI.SEAGVTEYFDERNEQFR.+3	692.98	44.29	1.31443e+06	1.40311e+06	1.19312e+06	1.21309e+06	1.14959e+06	1.08291e+06	1.34751e+06	1.03478e+06	884697	936337	1.11355e+06	1.09088e+06	1.03036e+06	850075
55	tr|D0TZI4|D0TZI4_ORYSI.VALDSDALVFGGHGR.+3	505.263	44.73	1.77406e+06	2.0463e+06	1.59338e+06	2.01488e+06	1.94453e+06	2.00307e+06	2.0523e+06	2.80643e+06	1.87255e+06	2.24912e+06	1.99971e+06	1.9458e+06	1.99363e+06	2.12532e+06
56	tr|D0TZI4|D0TZI4_ORYSI.FGAPYDGVHWDPPAC[CAM]ER.+3	658.625	46.02	1.50538e+06	1.52453e+06	1.27905e+06	1.49707e+06	1.52018e+06	1.52345e+06	1.56465e+06	2.03387e+06	1.5089e+06	1.74361e+06	1.64701e+06	1.70304e+06	1.70964e+06	1.69208e+06
57	tr|D0TZI4|D0TZI4_ORYSI.IYEAHVGMSGEEPEVSTYR.+3	718.665	38.25	1.70039e+06	1.62667e+06	1.41595e+06	1.49941e+06	1.56568e+06	1.43081e+06	1.57076e+06	1.83013e+06	1.60147e+06	1.50619e+06	1.55331e+06	1.65248e+06	1.51446e+06	1.56535e+06
58	tr|D0TZI4|D0TZI4_ORYSI.LEEFKDHFNYR.+3	499.909	34.56	472711	461557	386904	432105	405647	372022	389496	484075	485662	438736	446987	467357	407269	416558
59	tr|D0TZI4|D0TZI4_ORYSI.FGINTVDGATIYR.+2	713.87	48.08	1.32226e+06	1.34183e+06	1.26277e+06	1.25962e+06	1.25986e+06	1.22531e+06	1.27574e+06	1.67164e+06	758514	1.35257e+06	1.28489e+06	1.37497e+06	1.40442e+06	1.37596e+06
60	tr|D0TZI4|D0TZI4_ORYSI.VGHDVDHFTSPEGMPGVPETNFNNRPNSFK.+5	666.111	45.51	611995	243372	711842	229494	214075	140806	125381	4232.7	382877	9076.56	119202	168585	10452.2	52196.6
61	tr|D0TZI4|D0TZI4_ORYSI.EWAPAAQEAQLIGEFNNWNGAK.+3	815.393	74.49	569425	670961	556235	602434	596015	528171	624279	784316	466566	616702	642045	665119	582234	596841
62	tr|D0TZI4|D0TZI4_ORYSI.TMVTVVEEVDHLPIYDLDPK.+3	771.728	75.24	121496	145235	198935	88294.7	17313.8	82843.8	13059.5	248125	72346.1	68062.8	219385	160070	113787	154712
63	tr|B8AK73|B8AK73_ORYSI.IDGELMNIIISK.+2	673.373	62.57	248246	140962	222697	114508	141635	168375	167025	227223	197104	195936	160411	92574.6	172585	146481
64	tr|B8AK73|B8AK73_ORYSI.FC[CAM]NPELSAIISK.+2	689.855	50.91	447815	491092	395528	490358	503102	487031	535749	696219	497325	612341	599370	583142	560363	599081
65	tr|B8AK73|B8AK73_ORYSI.ILDNIDLPDSIAK.+2	713.893	53.22	496645	484535	480832	550818	545761	583545	563635	893147	614956	640434	619288	615250	618530	652675
66	tr|B8AK73|B8AK73_ORYSI.SLEPSVVVEEK.+2	608.327	34.7	416286	488508	373840	493925	483858	465258	551447	739464	610148	554904	15277.7	504099	528712	9290.77
67	tr|B8AK73|B8AK73_ORYSI.[CRM]-IC[CAM]HVLYPGDESPEGK.+2	872.404	48.38	34134.5	35499.4	36091.4	54535.9	46650.2	58479.1	58955	81486.1	58605.1	37907	62051.3	42404.7	58121.6	62453.4
68	tr|B8AK73|B8AK73_ORYSI.DIWDIKPVILP.+2	654.882	77.57	353291	382608	317659	261335	327539	348261	382000	508636	368537	379682	376600	437880	300437	138828
69	tr|B8AK73|B8AK73_ORYSI.FITDVAATVNHDPEIGDLLK.+3	723.379	62.68	344274	421032	385778	464429	401045	421204	451775	604817	380639	455201	502829	5949.96	479025	416305
70	tr|B8AK73|B8AK73_ORYSI.AGDSLSWEDFPSK.+2	719.828	48.79	143797	141972	135788	183488	171422	224294	207550	350127	276678	333720	258462	220020	244077	249527
71	tr|A2X036|A2X036_ORYSI.ITPSWVAFTDSER.+2	754.873	54.18	1.79243e+06	1.8637e+06	1.50832e+06	1.80143e+06	1.77835e+06	1.8293e+06	1.93146e+06	2.57751e+06	1.99282e+06	2.26773e+06	2.22937e+06	2.17513e+06	2.14282e+06	2.22316e+06
72	tr|A2X036|A2X036_ORYSI.DAGVIAGLNVAR.+2	578.328	43.17	2.68121e+06	2.80264e+06	2.6164e+06	2.68153e+06	2.7437e+06	2.8204e+06	2.89254e+06	3.59417e+06	3.09892e+06	3.09581e+06	2.96641e+06	3.09481e+06	2.81791e+06	2.94922e+06
73	tr|A2X036|A2X036_ORYSI.VFSPEEVSAMILGK.+2	753.897	74.65	999947	974621	882010	915344	915319	940568	948194	1.08674e+06	961461	1.05357e+06	1.00198e+06	1.04135e+06	962853	1.00254e+06
74	tr|A2X036|A2X036_ORYSI.FDLSGIPAAPR.+2	572.312	47.67	510852	429162	478702	654661	622573	832769	687309	1.57494e+06	1.015e+06	1.44732e+06	1.0274e+06	754628	863233	1.13924e+06
75	tr|A2X036|A2X036_ORYSI.VEIESLFDGTDFSEPLTR.+2	1028	72.43	1.17352e+06	1.25588e+06	1.06196e+06	1.17083e+06	1.15088e+06	1.09018e+06	1.31893e+06	1.44937e+06	1.1393e+06	1.19533e+06	1.22366e+06	1.26138e+06	1.25908e+06	1.26991e+06
76	tr|A2X036|A2X036_ORYSI.INDAVVTVPAYFNDAQR.+2	946.979	53.07	1.09865e+06	1.06123e+06	945282	1.12608e+06	1.12551e+06	1.04619e+06	1.12939e+06	1.36791e+06	1.04726e+06	1.25729e+06	1.20031e+06	1.26976e+06	1.18037e+06	1.15843e+06
77	tr|A2X036|A2X036_ORYSI.ARFEELNNDLFR.+3	508.592	46.52	631456	682236	575616	502760	515945	412387	448694	265094	589576	248989	570729	662777	507105	275965
78	tr|A2X036|A2X036_ORYSI.EVEAVC[CAM]NPIISAVYQR.+2	924.47	56.97	538668	544673	471492	504216	524505	494296	541870	541615	417447	500992	438248	451551	469083	432174
79	tr|A2ZCE6|A2ZCE6_ORYSI.LAPILDEAATTLK.+2	678.393	54.48	1.11961e+06	1.00999e+06	988300	1.29195e+06	1.34605e+06	1.40747e+06	1.37859e+06	1.79071e+06	1.3623e+06	1.61589e+06	1.57164e+06	1.4868e+06	1.36523e+06	1.52086e+06
80	tr|A2ZCE6|A2ZCE6_ORYSI.YEIQGFPTLK.+2	598.322	50.63	1.21073e+06	1.2711e+06	1.01971e+06	1.49311e+06	1.50054e+06	1.57131e+06	1.66971e+06	2.57822e+06	2.02979e+06	2.12121e+06	1.83028e+06	1.7241e+06	1.82597e+06	2.11738e+06
81	tr|A2ZCE6|A2ZCE6_ORYSI.VVVADNVHDFVFK.+3	496.933	46.52	685877	734141	642797	746295	776103	704587	731792	819127	617255	801126	771887	789465	736216	708667
82	tr|A2ZCE6|A2ZCE6_ORYSI.TADEIVDFIK.+2	575.803	53.32	1.37232e+06	1.36814e+06	1.18468e+06	1.60663e+06	1.62058e+06	1.72415e+06	1.7669e+06	2.36359e+06	1.81865e+06	2.07501e+06	1.81711e+06	1.71699e+06	1.70573e+06	1.89653e+06
83	tr|A2ZCE6|A2ZCE6_ORYSI.EDQVPLIIIQDGESKK.+3	604.663	46.74	625814	725735	550729	657255	663053	616870	701317	721736	547361	622249	635153	630663	597927	628134
84	tr|A2ZCE6|A2ZCE6_ORYSI.DFDVTALEK.+2	519.261	45.3	994532	1.02141e+06	853386	1.14779e+06	1.08599e+06	1.09179e+06	1.34537e+06	1.25447e+06	1.41182e+06	1.18291e+06	1.03696e+06	1.05728e+06	980282	1.04006e+06
85	tr|A2ZCE6|A2ZCE6_ORYSI.VVTFDKNPDNHPYLLK.+4	475.755	37.98	185805	197502	215780	237465	226272	254697	206291	337478	189147	209251	180868	174695	191620	239351
86	tr|D0TZK1|D0TZK1_ORYSI.AALVGDFNNWNPNADR.+2	887.419	51.66	5448.9	14443.5	6954.53	23430.7	21325.6	1869.56	7961.53	274336	186399	241682	208905	208581	232471	234573
87	tr|D0TZK1|D0TZK1_ORYSI.EWAPGAHSAALVGDFNNWNPNADR.+3	870.402	57.57	157706	162476	131588	160109	155899	145404	159840	69833.3	37314.3	10511.9	44499	59103.7	38704	5160.59
88	tr|D0TZK1|D0TZK1_ORYSI.RFDLGDADYLR.+3	447.558	45.79	402577	485719	366171	498236	434687	408593	455403	761309	512589	560358	555162	549932	577438	529752
89	tr|D0TZK1|D0TZK1_ORYSI.FDLGDADYLR.+2	592.783	51.79	270086	253197	238428	317940	313990	304882	300041	462958	366884	404486	410855	399583	377590	420801
90	tr|D0TZK1|D0TZK1_ORYSI.IFQMDSMLNGYK.+2	723.841	56.53	170918	164945	148279	173610	168562	158024	156581	273341	239100	258040	259076	286926	259778	253149
91	tr|D0TZK1|D0TZK1_ORYSI.SAALVGDFNNWNPNADR.+2	930.935	52.33	44109.2	1249.6	33698.4	49139.9	58080.5	44253.2	43820.5	191656	180044	201382	177074	183310	175271	191143
92	tr|D0TZK1|D0TZK1_ORYSI.VVLDSDAGLFGGFGR.+2	755.388	62.67	346428	167756	229693	278522	305439	318193	308825	442047	247520	406688	303204	218552	330017	375387
93	tr|D0TZK1|D0TZK1_ORYSI.[CRM]-VVEELAAEQKPR.+2	706.381	46.77	62350.2	71169.6	62165	90005	78876.3	97546.9	90537.3	143238	114771	133083	111109	91002.9	93308.6	112706
94	tr|B8BP25|B8BP25_ORYSI.AKFEELC[CAM]SDLIDR.+2	798.39	45.77	171336	168359	138409	160899	165276	149680	178923	86422.5	164866	85669.2	148990	164823	141637	131173
95	tr|B8BP25|B8BP25_ORYSI.VVDWLASNFK.+2	589.814	54.72	318143	354202	262192	386035	428811	405891	451828	468463	345563	399094	413944	417179	388737	397553
96	tr|B8BP25|B8BP25_ORYSI.KQDITITGASTLPKDEVER.+3	701.043	38.87	108328	97852.9	100896	84241.7	87115.8	97480	93375.6	46881	93785.3	41992.5	74662.9	87791	64914.2	65425.3
97	tr|B8BP25|B8BP25_ORYSI.VVGIDLGTTNS[CAM]AVAAMEGGKPTVITNAEGQR.+4	779.153	41.66	56874.7	78748.1	68101.4	78588.4	69424.8	71867.3	90237.1	75514.7	48666	58412.8	67112.5	73687.3	64761.2	55390.2
98	tr|B8BP25|B8BP25_ORYSI.VVGIDLGTTNSAVAAMEGGK[CAM]PTVITNAEGQR.+4	779.153	41.66	56104.3	79394.2	68415.9	78404.9	73704.9	75465.4	91397	75188.9	50242.7	59407.6	68273.3	71404.4	59979.9	58793.8
99	tr|B8BP25|B8BP25_ORYSI.AKFEELC[CAM]SDLIDR[Dea].+3	532.924	45.73	103594	308523	109994	306878	267118	257592	287043	168204	212906	142158	235480	96247.2	244663	199856
100	tr|B8BP25|B8BP25_ORYSI.FEELC[CAM]SDLIDR.+2	698.824	46.71	110166	100794	86031.8	130470	126762	118750	111956	123712	101914	107456	123005	115641	105766	102784
101	tr|B8BP25|B8BP25_ORYSI.DVVLLDVTPLSLGLETLGGVMTK.+3	790.778	104.75	75658.6	86237.4	81747.1	68984.5	59817.8	57401	66784.9	67363.9	41075	51063.7	61447.3	59228.8	66921.9	59402.8
102	tr|A2X5F3|A2X5F3_ORYSI.STLTDSLVAAAGIIAQEVAGDVR.+3	753.073	104.79	250391	315270	294995	241134	265090	197345	220797	306732	165247	263498	332873	342890	339632	309610
103	tr|A2X5F3|A2X5F3_ORYSI.ILSEEFGWDKDLAK.+3	550.951	50.24	343220	359016	290564	351296	332542	321502	347976	460386	341947	386766	405883	438715	387767	389860
104	tr|A2X5F3|A2X5F3_ORYSI.GFVQFC[CAM]YEPIK.+2	694.339	53.72	433536	449770	373493	396054	401127	379370	414228	410851	318809	310026	361060	378877	320967	352274
105	tr|A2X5F3|A2X5F3_ORYSI.EQMTPLSDFEDKL.+2	776.864	61.85	361143	348284	325066	346256	338000	329807	338944	496450	367833	468806	429756	471232	73108.7	437903
106	tr|A2X5F3|A2X5F3_ORYSI.LWGENFFDPATK.+2	712.846	62.95	253457	249346	240705	216773	263989	240212	259622	365477	273107	311670	345277	353799	321313	315491
107	tr|A2X5F3|A2X5F3_ORYSI.VENLYEGPLDDVYATAIR.+2	1019.51	65.48	203555	214996	187424	195277	164864	173032	204893	283435	257090	269870	247886	259501	250655	222384
108	tr|A2X5F3|A2X5F3_ORYSI.LWGENFFDPATKK.+3	518.265	54.49	169389	185014	133839	155043	143191	146797	159996	215400	187990	194676	198544	200843	198947	173339
109	tr|A2X5F3|A2X5F3_ORYSI.GHVFEEMQRPGTPLYNIK.+3	706.026	44.32	63130.8	37993.6	68851	24407	31438.2	35353.3	11594.6	11422.3	38019.9	9140.51	11048.5	4765.5	2602.18	3133.93
110	tr|D0TZH2|D0TZH2_ORYSI.ELNGVWSVTVPR.+2	678.867	52.34	490245	482438	444334	434606	422346	402104	462214	509118	440615	405569	441721	441236	446670	442748
111	tr|D0TZH2|D0TZH2_ORYSI.DKNEENWHLIKPR.+4	420.472	29.89	34311.8	56339.3	33079.6	42272	31356.7	32680.3	20305.2	56229.2	15070.6	46057.1	47450.1	57225.9	52032.5	38729.8
112	tr|D0TZH2|D0TZH2_ORYSI.IELEPEHASLPDNVAEKFPFIR.+4	638.585	61.71	225986	323548	345011	270728	504995	169420	538494	682504	329628	650926	647217	520547	506314	482787
113	tr|D0TZH2|D0TZH2_ORYSI.VPSSVDVASLVK.+2	600.845	44.98	98987.6	98350.1	90353.8	120809	123540	118477	129002	194802	160965	173383	140225	135362	128763	144894
114	tr|D0TZH2|D0TZH2_ORYSI.TPIGLSIDEK.+2	536.798	37.64	355132	406751	304434	390274	377703	393675	442187	474277	440871	403565	352769	346075	319916	358373
115	tr|D0TZH2|D0TZH2_ORYSI.VC[CAM]FYDGPAGPLLQTVQLK.+2	1003.52	69.3	281229	288433	241726	253378	257417	231818	308578	221686	190556	192332	185956	204027	180400	151117
116	tr|D0TZH2|D0TZH2_ORYSI.VVMDVVYNHLDSSGPFGVSSVLDK.+3	855.428	66.43	152090	125575	118330	108446	122420	105624	118447	100026	4539.45	78301.9	97460.7	109877	92161.8	96264
117	tr|D0TZH2|D0TZH2_ORYSI.IELEPEHASLPDNVAEK.+3	630.986	39.66	30123.6	28089.4	33181.3	38646	41325.4	40981.4	27942.1	77006.7	31899.3	62601.7	45672.9	38583.6	38974.7	50365.3
118	tr|P93430|P93430_ORYSI.VIQFLEKPEGADLESMK.+3	645.336	49.76	758794	737660	647940	719242	751089	694304	692774	1.0415e+06	720261	930526	893977	945481	867199	890960
119	tr|P93430|P93430_ORYSI.VDTSFLSYAIDDK.+2	737.359	58.03	953746	947279	903608	973654	980862	935122	1.0263e+06	1.38273e+06	1.11752e+06	1.22168e+06	1.21616e+06	1.26275e+06	1.15337e+06	1.1899e+06
120	tr|P93430|P93430_ORYSI.NVIIANTQGVQESDHPEEGYYIR.+3	878.093	43.53	473102	469331	338705	454674	449006	403659	482125	718134	562196	588321	638928	694016	632264	606777
121	tr|P93430|P93430_ORYSI.LIDIPMSNC[CAM]FNSGINK.+2	911.945	56.46	234697	231622	190716	236057	227160	224522	234362	327064	259159	298962	284084	299181	278886	283541
122	tr|P93430|P93430_ORYSI.YAHLQDFGSEILPR.+3	549.283	50.8	436979	443303	386228	411024	399486	336994	391911	407732	510736	347424	498506	525433	523601	391215
123	tr|P93430|P93430_ORYSI.HVDDNADITISC[CAM]APIDGSR.+3	685.985	38.71	641539	564126	658879	603511	437557	502015	506117	337632	896180	471287	676104	744770	621567	479124
124	tr|P93430|P93430_ORYSI.MNYMELVQK.+2	578.28	46.21	103679	93052.9	90437.1	106180	122411	124837	124428	240498	213476	186851	145716	169615	146095	205772
125	tr|P93430|P93430_ORYSI.DVLLDILK.+2	464.789	65.49	477730	508229	451479	539276	534074	523186	562793	848718	656148	560996	578656	560259	606059	623362
126	tr|B8BFV2|B8BFV2_ORYSI.AVDNVNSVIAPALIGK.+2	790.954	51.91	90385	82691.9	77961.6	106888	113585	135174	114725	194136	133486	186199	170027	146585	141772	158973
127	tr|B8BFV2|B8BFV2_ORYSI.AMQA[3Me]EFMILPTGAASFK.+2	927.978	73.99	884722	802729	727764	706286	661869	648994	638649	547360	496074	498469	535816	538261	506588	531324
128	tr|B8BFV2|B8BFV2_ORYSI.SFVSEYPIVSIEDPFDQDDWEHYAK.+3	1006.12	76.82	90119	107992	80846.4	4402.89	8851.47	75365.6	93347.8	137659	3546.95	97226.5	97247.5	145528	129801	101499
129	tr|B8BFV2|B8BFV2_ORYSI.A[3Me]MQAEFMILPTGAASFK.+2	927.978	73.99	903723	816458	732348	715333	668804	649963	653455	563461	504921	521815	538803	557832	506060	530638
130	tr|B8BFV2|B8BFV2_ORYSI.AVDNVNSVIAPALIGKDPTSQAELDNFMVQQLDGTK.+4	950.486	75.16	110824	128240	123393	129525	137917	118154	114664	162180	116487	141332	129547	137081	119628	128580
131	tr|B8BFV2|B8BFV2_ORYSI.EFMILPTGAASFK.+2	706.368	60.89	12839.9	8877.55	2138.64	2627.37	11582.2	9433.83	17524.9	174287	184430	162406	154657	153162	146426	162972
132	tr|B8BFV2|B8BFV2_ORYSI.[1Ac]-AATIVSVK.+2	415.753	38.16	192510	197652	202724	208799	177706	199899	207454	240917	260603	178588	189758	201165	176703	169116
133	tr|B8BFV2|B8BFV2_ORYSI.SGETEDTFIADLAVGLATGQIK.+3	746.05	104.58	95820.4	138239	118388	128688	129077	86965.4	128127	122822	81518.1	107427	110532	133397	134422	120530
134	tr|B8APM5|B8APM5_ORYSI.VGYNPDK[3Me]IPFVPISGFEGDNMIER.+3	912.795	67.94	1.35403e+06	1.23269e+06	1.04189e+06	1.09743e+06	1.17879e+06	1.06755e+06	1.05252e+06	1.45714e+06	1.29638e+06	1.39548e+06	1.30932e+06	1.34914e+06	1.2961e+06	1.38782e+06
135	tr|B8APM5|B8APM5_ORYSI.VGYNP[Oxi]DK[AAS]IPFVPISGFEGDNMIER.+3	912.783	67.94	1.15359e+06	1.04926e+06	900903	930315	960430	883152	846662	1.17766e+06	941069	1.17667e+06	1.11646e+06	1.09807e+06	1.01763e+06	1.10008e+06
136	tr|B8APM5|B8APM5_ORYSI.MIPTKPMVVETFSEYPPLGR.+3	764.73	58.56	1.37716e+06	1.29022e+06	1.09932e+06	913615	1.29656e+06	943467	1.15194e+06	1.79558e+06	1.02825e+06	1.49257e+06	954502	1.50971e+06	978461	828362
137	tr|B8APM5|B8APM5_ORYSI.VGYNPDK[AAS]IP[Oxi]FVPISGFEGDNMIER.+3	912.783	67.93	1.82938e+06	1.68417e+06	1.41076e+06	1.47555e+06	1.55948e+06	1.43365e+06	1.39107e+06	1.94167e+06	1.6443e+06	1.89607e+06	1.78928e+06	1.80031e+06	1.70899e+06	1.83012e+06
138	tr|B8APM5|B8APM5_ORYSI.VETGVLK[CAM]PGMVVTFGPSGLTTEVK.+4	626.592	48.41	150914	289273	260377	269202	193863	159011	271981	98199.3	132334	169344	155070	179512	188810	140123
139	tr|B8APM5|B8APM5_ORYSI.VGYNPDK[3Me]IPFVPISGFEGDNM[Oxi]IER.+3	918.126	63.35	116009	125614	118215	116988	110348	96834.7	91084.6	181663	162955	152939	153306	149464	141778	146303
140	tr|B8APM5|B8APM5_ORYSI.SVEMHHEALQ[1Me]E[CAM]ALPGDNVGFNVK.+4	648.818	45.57	261522	213610	280309	169312	124519	123348	170697	68177.4	276936	100224	134609	199967	104797	62932.9
141	tr|B8BGM4|B8BGM4_ORYSI.SMGYNEDDLPLVSFQSVSK.+2	1058.5	62.67	557734	555366	467059	494528	513046	491533	541531	486127	385397	427758	438629	435964	415913	433462
142	tr|B8BGM4|B8BGM4_ORYSI.ALENAFNSLEGITC[CAM]NK.+2	890.93	56.19	264637	259802	210580	267923	278875	252153	275738	328086	216376	254833	266017	266876	245884	261533
143	tr|B8BGM4|B8BGM4_ORYSI.[1Ac]-AAPSVAVDNLNPK.+2	669.357	42.39	175414	148592	161958	184122	168902	199088	180240	263148	212610	255640	211288	184910	172505	183007
144	tr|B8BGM4|B8BGM4_ORYSI.EVIALC[CAM]DHPC[CAM]LLEKEETK.+3	728.694	41.68	208147	209051	185348	196310	193091	204541	212398	235053	174605	214572	213362	222152	211595	196837
145	tr|B8BGM4|B8BGM4_ORYSI.GGYMEITGFSAPVR.+2	742.864	52.12	529435	519224	429261	447296	444610	422114	450361	177034	145481	150694	166404	161136	154505	141779
146	tr|B8BGM4|B8BGM4_ORYSI.SLFSADAISR.+2	533.78	42.19	502179	538658	451258	611890	567213	604453	704758	660531	726146	567076	506266	528742	506856	529507
147	tr|B8BGM4|B8BGM4_ORYSI.TEGAMYLFPQLSLPQK.+2	911.974	69.46	419240	384178	337079	380627	401623	347773	398924	307815	319344	304835	302642	317847	277727	297500
148	tr|B8BGM4|B8BGM4_ORYSI.LQQQLQTQPGSLPFDEILYC[CAM]NIGNPQSLGQKPVTFFR.+4	1066.3	80.27	124061	132251	106558	105069	2955.65	99502.3	85821.7	38140.6	30129.1	11501.4	45329.5	39833.6	49247.2	38048.6
149	tr|A2X2V1|A2X2V1_ORYSI.IIEPQGLLLPR.+2	624.887	53.91	2.76867e+06	2.60193e+06	2.36231e+06	3.25788e+06	3.29052e+06	3.76299e+06	3.55774e+06	4.61974e+06	2.90965e+06	4.21491e+06	3.53981e+06	2.97255e+06	3.08201e+06	3.68172e+06
150	tr|A2X2V1|A2X2V1_ORYSI.LIKPTITQQQEQTQDQYQQIQYHR.+4	754.638	37.04	667084	687224	629676	693863	655138	717461	728055	729199	481155	561106	562485	549216	536227	543921
151	tr|A2X2V1|A2X2V1_ORYSI.RIIEPQGLLLPR.+3	468.961	46.38	251870	358388	302764	295175	245195	363313	297078	188339	134954	146588	143853	123587	139176	136198
152	tr|A2X2V1|A2X2V1_ORYSI.[PGQ]-QIFSLGINPWQNPR.+2	826.931	80.91	1.80739e+06	2.07699e+06	1.85225e+06	1.78803e+06	1.78675e+06	1.70505e+06	1.82895e+06	965622	691953	782986	791612	837072	756441	761446
153	tr|A2X2V1|A2X2V1_ORYSI.GLDENFC[CAM]AIR.+2	597.782	40.97	846469	897174	721844	967884	925275	941295	1.18379e+06	1.03631e+06	1.11064e+06	909272	799128	781483	772781	873055
154	tr|A2X2V1|A2X2V1_ORYSI.LIKPTITQQQEQ[Dea]TQDQ[Dea]YQQIQYHR.+4	755.13	37.04	675904	706061	650977	707853	669334	740497	755470	744293	512919	576840	583597	559523	558203	568894
155	tr|A2X2V1|A2X2V1_ORYSI.LNIENPNHADTYNPR.+3	589.952	29.83	197578	204847	184385	232445	234750	249396	253763	261373	250914	216222	191515	164307	176589	196007
156	tr|A2X256|A2X256_ORYSI.LVSGAIAGAVSR.+2	550.825	33.08	1.39095e+06	1.30753e+06	1.37887e+06	1.47511e+06	1.41764e+06	1.39659e+06	1.48632e+06	1.80839e+06	1.58911e+06	1.51351e+06	1.41452e+06	1.42727e+06	1.33407e+06	1.35793e+06
157	tr|A2X256|A2X256_ORYSI.TEGWTGLFR.+2	533.769	53.63	573392	668623	420894	706922	697223	682543	827862	1.20014e+06	955396	1.046e+06	883658	832111	876966	1.03444e+06
158	tr|A2X256|A2X256_ORYSI.AATNFYAYETLR.+2	710.349	46.11	905626	696445	909713	783038	812413	728727	687815	593180	889963	561915	750246	792716	687155	582586
159	tr|A2X256|A2X256_ORYSI.GLAPSLIGVVPY.+2	593.347	70.98	409886	467567	441672	498474	465977	430941	501721	641226	471496	520118	469004	537396	467768	483252
160	tr|A2X256|A2X256_ORYSI.YLTPEDGEPAKIPIPVPLVA.+2	1060.09	71.13	21029.6	20954.7	17592.7	16541.7	18519.8	17891.5	16888.9	429917	395510	378199	355189	379155	397769	380654
161	tr|A2X256|A2X256_ORYSI.YLTPEDGEPAKIPIPVPLVAGALAGVASTLC[CAM]TYPMELVK.+4	1021.05	104.6	126396	132399	137107	105303	111122	109841	114071	65391	692.371	44417.7	52398.1	48273.5	47575.4	50217.7
162	tr|A2X256|A2X256_ORYSI.DVYDNVLHAFVK.+2	710.367	59.88	60397	50407.8	67296.9	4378.2	16741	13779.8	26263.7	11907.8	15932.8	20427.9	31217	40106.6	35161.8	21308
163	tr|A2X256|A2X256_ORYSI.ADVGPAATLLIGSAAGAIASTATFPLEVAR.+3	937.847	104.59	222219	284801	235435	256582	313832	214137	298769	250866	185168	211531	239333	272638	272695	279856
164	tr|A2WVA6|A2WVA6_ORYSI.LIFGADSPAIQENR.+2	765.899	44.64	422326	419774	389946	512067	461719	511295	549660	1.00149e+06	668956	900265	641262	485192	554019	698333
165	tr|A2WVA6|A2WVA6_ORYSI.TIPHLADAIHAAVTK.+3	519.963	44.69	251189	257809	246876	218182	284583	267598	304252	175231	2257.61	115215	175995	180459	4379.76	5527.07
166	tr|A2WVA6|A2WVA6_ORYSI.VFTLAGLTVR.+2	538.827	57.77	671718	677996	634610	695511	668603	670771	747853	615206	372332	446577	442701	484278	417824	470327
167	tr|A2WVA6|A2WVA6_ORYSI.AC[CAM]AHNPTGVDPTLDQWEQIR.+3	770.031	48.76	34196.8	37464.4	35711.1	35967.4	35976	30262.8	31825.6	371882	298423	327703	310184	325156	333552	322758
168	tr|A2WVA6|A2WVA6_ORYSI.VNLGVGAYR.+2	474.767	33.79	210467	226245	168351	234102	300236	193644	238035	240775	254063	185790	173864	185248	192393	213335
169	tr|A2WVA6|A2WVA6_ORYSI.ALLPFFDSAYQGFASGSLDQDAQSVR.+3	930.784	81.59	301463	243106	240035	213391	226801	211231	220607	309492	232336	307607	285542	318927	266589	236224
170	tr|A2WVA6|A2WVA6_ORYSI.[1Ac]-ASSSVFAGLAQAPEDPILGVTVAYNKDPSPVK.+3	1090.9	78.5	100694	66322.5	24572.1	3127.42	90475.3	37155.8	64227.8	130646	7418.77	90238.7	71057.4	80077.8	74120.4	51423
171	tr|A2WVA6|A2WVA6_ORYSI.VATVQ[Dea]C[CAM]LSGTGSLR.+2	725.372	35.46	361613	350302	355770	391425	367708	383548	371883	592353	493590	496035	445326	472687	442975	471804
172	tr|B8B9C5|B8B9C5_ORYSI.EVDVVGIFR.+2	517.288	52.87	1.04291e+06	970909	870158	910619	881727	899891	1.01146e+06	1.41556e+06	1.17258e+06	1.22065e+06	1.23593e+06	1.2118e+06	1.17724e+06	1.23605e+06
173	tr|B8B9C5|B8B9C5_ORYSI.LPENVSLEEGAMC[CAM]EPLSVGVHAC[CAM]R.+3	885.417	52.44	3102.39	159356	143252	152873	177897	147270	158041	108565	156348	156337	140620	156705	160602	156327
174	tr|B8B9C5|B8B9C5_ORYSI.FFATPPVHGSLA.+2	622.327	45.08	6597.53	1606.17	4059.46	3339.28	8831.91	7899.81	2269.27	223416	167028	205414	136918	124333	142206	177048
175	tr|B8B9C5|B8B9C5_ORYSI.VC[CAM]LVGMGH[CAM]NEMTVPLTSAAIR.+4	579.043	41.9	107780	138087	115811	150553	141315	148834	170576	71849.5	38209.9	54325.1	48656.4	51982.7	49010	6494
176	tr|B8B9C5|B8B9C5_ORYSI.VC[CAM]LVGMGHNEMTVPLTSAAIR.+3	752.715	54.53	200057	101366	7148.69	21829.4	47735.2	141647	86648.8	94729.4	112913	92495.4	95879.9	101967	96460.4	24556.9
177	tr|B8B9C5|B8B9C5_ORYSI.VC[CAM]LVGMGHNEMTVPLTS.+2	922.939	54.07	19052.2	4347.85	2796.89	2640.64	25565.5	3625.73	2210.04	142505	131581	105576	104391	113841	118634	123046
178	tr|B8B9C5|B8B9C5_ORYSI.ADVGPETGVLIMGAGPIGLVTLLAAR.+3	831.137	104.72	59508.6	78284	67513.4	66910.2	65524.5	50678.3	58819.3	62992	2559.17	55573.7	68930.5	83234.2	61060.3	61593.5
179	tr|B8B9C5|B8B9C5_ORYSI.SLANQIVHPGDLC[CAM]FK.+3	566.959	48.64	5673.71	890.564	842.936	4279.82	2968.27	6092.23	6324.59	71845.3	61166.6	75016.5	69110.5	77406.5	68027.7	64914.8
180	tr|T1T4Y4|T1T4Y4_ORYSI.ALPTDVLANAYR.+2	652.354	49.13	1.18783e+07	1.06524e+07	1.10551e+07	1.4186e+07	1.34948e+07	1.6562e+07	1.49202e+07	2.1577e+07	1.60018e+07	1.96559e+07	1.6755e+07	1.41474e+07	1.54647e+07	1.79184e+07
181	tr|T1T4Y4|T1T4Y4_ORYSI.SYQDVYNVAESS.+2	681.296	40.02	541499	489857	502110	575582	556265	604516	671306	768667	723384	747433	560020	481263	460285	531965
182	tr|T1T4Y4|T1T4Y4_ORYSI.[CRM]-ALPTDVLANAYR.+2	673.857	63.02	2.11926e+06	2.20941e+06	2.24084e+06	2.46889e+06	2.19905e+06	2.36783e+06	2.38016e+06	2.58348e+06	1.89609e+06	2.33002e+06	2.23742e+06	2.2536e+06	2.12803e+06	1.97567e+06
183	tr|T1T4Y4|T1T4Y4_ORYSI.VTNLNSQNFPILNLVQMSAVK.+3	777.423	82.23	2.80504e+06	1.91653e+06	1.08023e+06	6091.77	1.97518e+06	1.3798e+06	2.66864e+06	202859	195029	245823	2695.25	817.005	403889	205860
184	tr|T1T4Y4|T1T4Y4_ORYSI.VTNLNSQN[Dea]FPILNLVQMSAVK.+3	777.751	82.54	2.3616e+06	1.53538e+06	1.46974e+06	5879.02	1.42846e+06	1.06545e+06	2.17148e+06	138653	121456	224814	313020	312639	336307	158322
185	tr|T1T4Y4|T1T4Y4_ORYSI.VTNLNSQ[Dea]NFPILNLVQMSAVK.+3	777.751	82.52	2.41346e+06	1.52889e+06	10783.1	6038.65	1.46028e+06	1.05848e+06	2.16706e+06	135784	127326	234443	5304.09	2588.44	328905	163016
186	tr|T1T4Y4|T1T4Y4_ORYSI.VTNLNSQNFPILN[Dea]LVQMSAVK.+3	777.751	82.26	1.22813e+06	1.13961e+06	1.15457e+06	1.11236e+06	1.19069e+06	882495	1.3788e+06	169016	52945.2	133356	82707.3	133430	177305	161532
187	tr|T1T4Y4|T1T4Y4_ORYSI.VTNLN[Dea]SQNFPILNLVQMSAVK.+3	777.751	82.52	2.41346e+06	1.52889e+06	724039	4989.85	1.46028e+06	1.05848e+06	2.16706e+06	135784	127326	234443	5304.09	294763	328905	163016
188	tr|A4KC21|A4KC21_ORYSI.IVTEDFLPLPSK.+2	679.882	55.71	396570	525631	466122	583055	600206	538360	689409	947366	751237	550002	844657	693218	714068	801254
189	tr|A4KC21|A4KC21_ORYSI.YSNSNIEIHTFNQSQYPR.+3	733.347	39.34	185024	202207	160130	195377	195743	198344	202239	280113	197088	224176	209683	206402	213531	232032
190	tr|A4KC21|A4KC21_ORYSI.SIPSIVELDTLK.+2	657.879	58.01	493445	504088	461419	550523	562905	552535	606156	989561	696305	823799	803853	800086	724084	744161
191	tr|A4KC21|A4KC21_ORYSI.VQLLEIAQVPDEHVNEFK.+3	703.372	56.6	392077	404226	345729	374968	379252	353471	374634	601668	405151	476657	473923	481952	473819	451770
192	tr|A4KC21|A4KC21_ORYSI.IQTPTDEVVVPYDTLSAAPEDLNETKK.+3	991.836	54.56	152129	161264	129498	142424	134023	118883	171820	206012	152929	174195	159912	174374	181533	169560
193	tr|A4KC21|A4KC21_ORYSI.YLSGEAEQIEWSK.+2	770.37	42.57	150307	161602	141592	152064	151308	156174	170391	214865	175674	177132	185441	182517	165491	177996
194	tr|A4KC21|A4KC21_ORYSI.TNPSNPSIELGPEFK.+2	815.41	45.12	124053	101692	4859.37	154156	3083	28221.8	153600	313307	177051	4068.97	40391.9	35011.9	208222	252113
195	tr|B8AF09|B8AF09_ORYSI.AGIALSDTFVK.+2	561.314	45.69	1.92093e+06	1.9618e+06	1.72833e+06	1.92464e+06	1.99733e+06	2.00061e+06	2.05912e+06	2.62046e+06	2.09969e+06	2.15706e+06	2.02516e+06	2.0491e+06	2.04568e+06	2.13091e+06
196	tr|B8AF09|B8AF09_ORYSI.SDVNIVSNASC[CAM]TTNC[CAM]LAPLAK.+2	1118.04	48.03	428060	432091	336670	398321	425814	421409	470051	661081	624483	584601	549750	585109	583179	597951
197	tr|B8AF09|B8AF09_ORYSI.SDVNIVSNASC[CAM]TTN[Dea]C[CAM]LAPLAK.+3	746.024	48.03	7168.76	158063	148847	167470	161976	155710	4615.16	239751	151242	184169	181943	187991	165815	178463
198	tr|B8AF09|B8AF09_ORYSI.SDVN[Dea]IVSNASC[CAM]TTNC[CAM]LAPLAK.+3	746.024	48.04	212667	232991	210521	236528	236839	210166	225119	348945	241496	261259	262786	275799	253304	255639
199	tr|B8AF09|B8AF09_ORYSI.SDVNIVSN[Dea]ASC[CAM]TTNC[CAM]LAPLAK.+3	746.024	48.04	551203	588375	566585	606176	621223	582381	611580	921641	676979	700929	703148	693732	677922	676464
200	tr|B8AF09|B8AF09_ORYSI.SDVN[Dea]IVSN[Dea]ASC[CAM]TTNC[CAM]LAPLAK.+3	746.352	48.03	469074	503070	476827	516936	531063	473988	523144	784831	574950	586070	596874	585461	559692	560104
201	tr|B8AF09|B8AF09_ORYSI.[CRM]-AGIALSDTFVK.+2	582.817	58.39	195756	218909	227311	248987	222716	225414	238447	232004	186345	208952	205628	221135	201760	198401
202	tr|B8AF09|B8AF09_ORYSI.GILGYVEEDLVSTDFQGDSR.+2	1100.52	76.47	62643.7	53784.3	3235.72	38111.4	58044.5	4479.5	70065.4	64633	27446	50919.4	90830.6	66992.3	76396.2	63829.2
203	tr|A2YA91|A2YA91_ORYSI.YAPFEDILR.+2	562.293	56.55	1.18689e+06	1.08203e+06	991076	1.23857e+06	1.06002e+06	1.17024e+06	1.32289e+06	1.70877e+06	1.40764e+06	1.3688e+06	1.43806e+06	1.43618e+06	1.41869e+06	1.39449e+06
204	tr|A2YA91|A2YA91_ORYSI.DLANLVIVC[CAM]GDHGNQSK.+3	613.972	45.75	251048	279251	216390	271446	255276	262252	289146	402474	254693	294776	304149	309330	300038	307829
205	tr|A2YA91|A2YA91_ORYSI.FNIVSPGADMSVYFPYTEADKR.+3	836.402	66.69	351387	388486	272991	293429	309911	283343	288976	348311	229931	374824	365311	309353	333666	316117
206	tr|A2YA91|A2YA91_ORYSI.AADILVNFFEK.+2	633.84	69.8	663658	464105	612096	524878	509845	520717	470916	652789	371228	532447	680365	512128	537342	484809
207	tr|A2YA91|A2YA91_ORYSI.ESLYPLLNFLK.+2	668.879	81.66	666183	601314	541860	302300	342461	457257	538202	715401	315092	555466	581109	585706	525125	566536
208	tr|A2YA91|A2YA91_ORYSI.DLAN[Dea]LVIVC[CAM]GDHGNQSK.+3	614.3	45.75	198147	225874	174650	215912	205458	202668	222912	330521	225632	237422	240351	253853	243200	239527
209	tr|A2YA91|A2YA91_ORYSI.NMTGLVEMYGK.+2	621.797	45.97	157798	146199	136614	151543	151101	147500	164906	246777	225313	206708	198101	207652	194080	216063
210	tr|A2YA91|A2YA91_ORYSI.LGVTQC[CAM]TIAHALEK.+3	514.277	41.66	90330.3	96041	89957.3	105069	93031.7	105121	102451	148560	87681	110858	88544.6	89757.4	100347	102565
211	tr|A2YG29|A2YG29_ORYSI.YSGDSDLQLER.+2	641.799	31.05	87532.1	90721.5	83270	94251.8	98523.7	90221.4	92979.9	136994	143157	126313	120744	120522	119878	124924
212	tr|A2YG29|A2YG29_ORYSI.FWEVIC[CAM]DEHGIDHTGK.+4	486.474	43.39	26251.8	20185.1	18899.7	23156.4	24869.1	1018.81	18205.5	34317.7	23029	28153.5	31997.8	34045.1	20072.8	24519.6
213	tr|J7F213|J7F213_ORYSI.DTDILAAFR.+2	511.269	56.86	1.09542e+06	1.09908e+06	953415	1.18874e+06	1.16787e+06	1.25945e+06	1.39675e+06	1.80063e+06	1.54567e+06	1.57993e+06	1.39588e+06	1.308e+06	1.2889e+06	1.40414e+06
214	tr|J7F213|J7F213_ORYSI.FEFEPVDKLDS.+2	663.317	49.88	233541	200040	206948	247798	260405	281809	262396	335341	300444	341938	307879	288275	273677	316567
215	tr|J7F213|J7F213_ORYSI.WSPELAAAC[CAM]EIWK.+2	780.879	63.64	394670	418385	365128	394746	416359	401112	525855	469356	359144	429819	416576	452769	392420	453652
216	tr|J7F213|J7F213_ORYSI.GGLDFTKDDENVNSQPFMR.+3	724	47.34	205147	207882	174193	191383	183726	196595	191381	259613	182346	198514	188442	210525	182854	210887
217	tr|J7F213|J7F213_ORYSI.VALEAC[CAM]VQAR.+2	558.795	29.51	406325	278222	603495	256338	306491	247329	254025	164175	758214	240434	279772	300062	245453	102106
218	tr|J7F213|J7F213_ORYSI.TFQGPPHGIQVER.+3	489.256	31.88	100503	105331	94289.4	114729	115794	126485	132886	132879	138523	97949.6	95944.7	93020	93201.6	98200.7
219	tr|J7F213|J7F213_ORYSI.[CRM]-GHYLNATAGTC[CAM]EEMIKR.+3	665.312	37.79	42557.4	40155.8	38477.4	45498.3	36174.4	41001.2	38887.6	35149.2	45981.1	5061.58	34936.8	35772.9	34447.6	34106.4
220	tr|J7F213|J7F213_ORYSI.EMTLGFVDLLR.+2	647.347	75.08	265068	171028	220815	195046	203519	162178	111678	211775	169667	218305	216551	204077	191666	224021
221	tr|A2X5H4|A2X5H4_ORYSI.SLEAIVEQVR.+2	572.322	48.75	232433	248491	186195	250126	256985	256448	274456	468313	356633	385837	367485	361140	361654	380586
222	tr|A2X5H4|A2X5H4_ORYSI.DFLPFLQR.+2	518.285	64.81	425007	408232	358574	423424	429582	411337	461747	584813	482917	521061	493030	500206	473898	479352
223	tr|A2X5H4|A2X5H4_ORYSI.GGEPSPYLTELLR.+2	716.378	58.63	107637	216714	177864	200472	198842	207656	169149	271510	181230	227616	234789	240081	228840	239795
224	tr|A2X5H4|A2X5H4_ORYSI.DLALELVENGLAK.+2	692.888	69.22	150818	167121	161640	164873	185004	165873	165136	221559	208128	176427	186231	193788	188361	186948
225	tr|A2X5H4|A2X5H4_ORYSI.IRPADPSISSSPALAQLC[CAM]SLAFIK.+3	848.128	75.28	66683.6	55113.3	67649.1	51809.4	56134.6	40801.9	13551.8	9421.2	21662.5	6878.81	11838.2	1504.41	12560.2	42392.1
226	tr|A2X5H4|A2X5H4_ORYSI.DLPPSAIGEASGFDAK.+2	787.889	44.96	79261.6	9278.1	62357.2	60088.5	64272.6	67272.6	80596.2	91914.7	78785.8	25640.9	56907.2	58203.1	58995.8	68538.5
227	tr|A2X5H4|A2X5H4_ORYSI.RPPNPTVVAAAESTADGATNGGDSEEAPAPLTTAQR.+3	1173.9	44.48	128712	138456	107695	109284	127073	115734	137256	158244	153936	137822	154206	137721	142392	142182
228	tr|A2YU91|A2YU91_ORYSI.IINVDNVQEAAR.+2	671.36	35.25	296298	306791	291363	339859	336725	360802	401278	591081	559776	483860	428711	401153	402840	458694
229	tr|A2YU91|A2YU91_ORYSI.ETDSDITVAALPMDEK.+2	867.909	45.85	91076.2	83536.5	70272.5	92805.2	90628.9	87459	94231.4	199107	140526	166698	147037	153695	149755	163470
230	tr|A2YU91|A2YU91_ORYSI.ETDSDITVAALPMDEKR.+3	630.975	41.61	142202	145535	121749	147858	151724	166300	162176	326133	173988	245802	206728	199980	214700	239278
231	tr|A2YU91|A2YU91_ORYSI.EQFPGANDFGSEVIPGATNIGMR.+3	803.05	61.72	243956	254727	230257	255230	236808	217528	240726	430372	269460	348930	345147	371931	326359	313720
232	tr|A2YU91|A2YU91_ORYSI.NVMLQLLR.+2	493.794	53.73	154467	173464	109522	185349	182853	158164	205986	370232	240918	277446	248491	267089	241756	288032
233	tr|A2YU91|A2YU91_ORYSI.AMMVDTTILGLDDVR.+2	825.415	65.08	145711	158857	226889	152732	194774	164012	176268	210692	257432	217670	127375	115667	171208	247866
234	tr|A2YU91|A2YU91_ORYSI.[CRM]-IINVDNVQEAAR.+2	692.863	51.8	110183	78598.6	103637	108388	100817	119115	114444	170371	125129	154747	140496	137955	130132	123444
235	tr|A2YU91|A2YU91_ORYSI.AM[Oxi]M[Oxi]VDTTILGLDDVR.+2	841.41	49.53	54729.9	62310	60271.7	46124.3	2839.69	49895.6	56846.3	7422.13	3645.12	61976	8458.38	81689.1	80120.1	59614.3
236	tr|B8XEJ3|B8XEJ3_ORYSI.ILNLNNNPYFK.+2	675.364	50.8	141825	165406	121973	173549	176793	185736	189708	230354	152829	198692	165370	144192	2583.56	182796
237	tr|B8XEJ3|B8XEJ3_ORYSI.EALQAEAGLPVDR.+2	684.86	37.62	281972	292257	250022	305180	305036	308202	340949	400535	377652	346388	310037	304770	282099	313241
238	tr|B8XEJ3|B8XEJ3_ORYSI.FEPC[CAM]GLIQLQGMR.+2	774.887	57.89	146077	146505	112708	121187	128161	128607	134683	151296	120221	131151	124097	128654	118744	118833
239	tr|B8XEJ3|B8XEJ3_ORYSI.SSFDFIDGYDTPVEGR.+2	902.905	57.03	419946	436226	370782	403035	408640	377414	418848	494856	367290	427874	433919	431376	429339	399790
240	tr|B8XEJ3|B8XEJ3_ORYSI.[CRM]-EALQAEAGLPVDR.+2	706.362	47.29	56805.2	44330.7	48100.4	49080.2	53485.5	39588.8	43449.7	43823.6	47650.7	45240.6	38785.1	47700.1	3979.94	34819.3
241	tr|B8XEJ3|B8XEJ3_ORYSI.FSLLC[CAM]QAALEAPR.+2	738.387	54.07	270957	310140	282169	303023	239954	294475	277946	16053.5	19652.8	2348.83	5144.77	18518.2	5036.71	13819.1
242	tr|B8XEJ3|B8XEJ3_ORYSI.FAFEDYPELNLSER.+2	865.407	61.93	302514	369007	303931	276243	302801	303928	343688	389895	299715	325387	327868	392164	352135	337429
243	tr|B8XEJ3|B8XEJ3_ORYSI.VLTVSPYYAEELISGIAR.+2	991.036	81.33	108497	127158	115038	107030	107961	114980	134115	144958	96732.2	95912.5	103439	107317	114126	112161
244	tr|B8AD93|B8AD93_ORYSI.VIAC[CAM]VGETLEQR.+2	687.856	37.01	970162	980081	996916	978689	965688	1.03327e+06	1.0077e+06	1.16337e+06	1.1247e+06	1.05575e+06	1.01701e+06	1.0628e+06	1.02269e+06	945128
245	tr|B8AD93|B8AD93_ORYSI.SQLRPEIQVAA.+2	606.341	36.29	8111.86	9001.52	848.414	8579.88	5652.17	2158.17	10231.4	225663	172696	170507	151948	158398	164497	180288
246	tr|B8AD93|B8AD93_ORYSI.SLLGESNEFVGDKVAY.+2	864.428	54.62	3289.83	44640.2	9799.33	35893.3	5678.34	2003.6	4569.3	44203.5	43985.5	7943.06	35752.3	43845.9	43900.7	1943.07
247	tr|B8AD93|B8AD93_ORYSI.SQLRPEIQVAAQNC[CAM]WVK.+3	676.355	42.83	167483	33067.7	252106	90907.6	44814.4	85057.4	14007	19608.7	111602	12013.7	21326.5	12479.9	10396.1	9657.98
248	tr|B8AD93|B8AD93_ORYSI.IIYGGSVTGANC[CAM]K.+2	670.337	27.94	104160	115614	109804	110855	112328	110979	134437	136618	138360	111800	109722	103890	109740	111660
249	tr|B8AD93|B8AD93_ORYSI.[CRM]-VIAC[CAM]VGETLEQR.+2	709.359	67.92	142161	173533	119813	162776	108638	160542	171563	138053	115358	129601	125367	139629	101306	124472
250	tr|B8AD93|B8AD93_ORYSI.[CRM]-IIYGGSVTGANC[CAM]K.+2	691.84	45.84	38999.5	51913.2	2125.54	47832.8	43231.4	47324.2	54294.3	49729.2	10746.1	45873.2	35533.8	38021.7	13763.7	36049.6
251	tr|B8AIH2|B8AIH2_ORYSI.LAAALPEGGVLLLENVR.+2	868.009	70.76	286804	282702	192007	271303	270020	235929	266928	240809	189245	199398	205517	204434	200811	178394
252	tr|B8AIH2|B8AIH2_ORYSI.ADLNVPLDDAQKITDDTR.+3	667.336	46.22	288032	327763	290095	262537	245977	322257	296891	370059	283936	229324	248499	235159	6128.68	252893
253	tr|B8AIH2|B8AIH2_ORYSI.TVAASAIPDGWMGLDVGPDAIK.+2	1092.55	69.79	293087	297162	232017	244077	276137	243789	263764	140880	230677	218812	218044	230158	187898	224303
254	tr|B8AIH2|B8AIH2_ORYSI.GATTIIGGGDSVAAVEK.+2	773.41	38.1	393897	354769	397015	375355	401126	391467	413156	450415	393792	359427	336197	349346	338803	357783
255	tr|B8AIH2|B8AIH2_ORYSI.ADLNVPLDDAQ[Dea]KITDDTR.+3	667.664	46.22	5824.66	202334	5417.83	158885	2432.45	2266.1	5749.53	209158	118243	2444.03	1119.74	135414	7406.15	2868.93
256	tr|B8AIH2|B8AIH2_ORYSI.GVSLLLPTDVVVADK.+2	763.445	61.83	318706	286208	254093	270285	351092	4233.9	332719	327307	300225	281459	259062	301655	260291	266328
257	tr|B8AIH2|B8AIH2_ORYSI.FLKPAVAGFLMQK.+3	483.948	53.07	82623.3	76340.8	94488.4	3852.42	62377.8	60084.6	47522	3296.07	2065.76	15563.5	1194.78	888.373	3768.92	1609.15
258	tr|B8AIH2|B8AIH2_ORYSI.[CRM]-GATTIIGGGDSVAAVEK.+2	794.913	47.13	82637.4	86854.5	80930.4	89696.9	87284.6	69203.4	100644	97691.5	72428.4	86964.7	71622	48221.8	79400.6	73778.7
259	tr|B8AEZ0|B8AEZ0_ORYSI.VIQPQGLLIPR.+2	617.388	48.7	372192	304327	343930	410238	411700	492759	426935	603288	352547	523963	316553	288393	290842	423980
260	tr|B8AEZ0|B8AEZ0_ORYSI.LQAFEPLQNMR.+2	673.848	48.69	246281	218016	214185	292330	272823	320917	300913	416734	262826	351356	213916	176056	208754	286181
261	tr|B8AEZ0|B8AEZ0_ORYSI.HEQEQAQYQEVQFSEKPQTSSR.+4	666.813	28.76	232380	282247	216508	255834	260376	236160	286601	270928	204910	199790	187507	192559	198216	195400
262	tr|B8AEZ0|B8AEZ0_ORYSI.N[Dea]GLQLLKPTLTQR.+3	494.959	48.69	66254	61656.3	68650.9	84280.9	79592.6	102700	88730.9	131958	76024.1	106559	81674.2	67911.6	67360.2	93466.4
263	tr|B8AEZ0|B8AEZ0_ORYSI.AQVQVVSNLGK.+2	571.83	29.84	179334	209791	185435	216595	216454	217566	254872	253113	237169	195262	194286	204811	193172	194864
264	tr|B8AEZ0|B8AEZ0_ORYSI.LQQQIYPEFSN.+2	683.836	45.95	77687.2	67862.2	78331	78381.8	74193.7	104023	94023.1	140428	130562	141859	84692.6	62789.3	66052.6	75258.4
265	tr|B8AEZ0|B8AEZ0_ORYSI.GLEENLC[CAM]TIK.+2	588.8	37.37	79947.5	90108.2	81157.7	106242	96691.4	117458	130292	103474	136475	99336.5	81981.2	78538.1	77884.7	90704.3
266	tr|B8AEZ0|B8AEZ0_ORYSI.NGLQLLKPTLTQR.+3	494.632	42.66	80333.2	68458	74086.8	86717.9	89567.7	111096	79646.7	108647	82088.1	73546.8	60964.6	54719.7	62609.3	79806.4
267	tr|A2YJG5|A2YJG5_ORYSI.ELGAPDVGHPMSEVFR.+3	580.951	46.67	6.689e+06	6.94728e+06	6.09435e+06	6.79651e+06	6.98239e+06	6.86823e+06	5.15815e+06	7.44461e+06	5.37296e+06	6.46398e+06	6.26763e+06	6.44771e+06	6.13132e+06	6.16972e+06
268	tr|A2YJG5|A2YJG5_ORYSI.C[CAM]EAISHMLGGIYR.+3	502.911	48.11	2.22762e+06	2.18437e+06	2.08878e+06	1.48205e+06	1.44129e+06	1.21348e+06	1.18192e+06	1.92812e+06	1.75368e+06	1.81665e+06	1.13053e+06	1.26255e+06	793861	516596
269	tr|A2YJG5|A2YJG5_ORYSI.AAASLPAFC[CAM]NVDIPNGGGGVC[CAM]YWLAR.+3	912.772	73.81	645329	984012	951498	866195	745005	612891	821285	542545	362768	408072	460825	460300	438693	411126
270	tr|A2YJG5|A2YJG5_ORYSI.C[CAM]EAISHM[CRM]LGGIYR.+2	775.366	64.5	298544	293656	263320	264549	263715	262737	274916	228400	243573	227151	191479	198542	206759	212023
271	tr|A2YJG5|A2YJG5_ORYSI.AAASLPAFC[CAM]NVDIPNGGGGVC[CAM]Y.+2	1105.5	64.81	1.31835e+06	1.23826e+06	1.02809e+06	1.18853e+06	1.29045e+06	1.12321e+06	1.32741e+06	803621	747127	826332	771702	820399	743454	810707
272	tr|A2YJG5|A2YJG5_ORYSI.AAASLPAFC[CAM]N[Dea]VDIPNGGGGVC[CAM]YWLAR.+3	913.1	73.79	497046	802270	727647	606851	542227	433743	659557	407755	269291	322632	363792	355460	346508	269830
273	tr|A2YJG5|A2YJG5_ORYSI.NVDIPNGGGGVC[CAM]YWLAR.+2	924.447	59.02	1884.68	2935.13	2866.77	5818.21	7964.1	3367.13	2311.74	191780	120095	152412	165393	141959	156170	132006
274	tr|B8AQE1|B8AQE1_ORYSI.SMPTSAALDVVAK.+2	645.342	42.07	298401	287205	252608	297254	302546	308581	306624	369478	328934	339833	292763	307889	280281	299399
275	tr|B8AQE1|B8AQE1_ORYSI.LVTVEDIVR.+2	522.308	46.31	359970	410414	313227	444143	433855	423350	503674	604098	535732	510489	434189	427680	434584	478778
276	tr|B8AQE1|B8AQE1_ORYSI.SDVSDVVAADEFEYKDPVDGSVSK.+3	853.398	49.96	132161	135330	137723	134431	145575	108806	126999	148915	104502	131888	128882	117178	120384	80769.9
277	tr|B8AQE1|B8AQE1_ORYSI.FFVTPSDSVAIIAANAVQSIPYFSSGLK.+3	977.183	102.58	139703	97742.8	118068	6534.2	66321	166128	170244	85607.1	41503.3	32700.4	86807.5	78079.8	36594	30695.2
278	tr|B8AQE1|B8AQE1_ORYSI.VWVGQNSLMSTPAVSAVIR.+2	1008.04	62.96	127473	132393	101245	116112	128501	108342	132386	9404.56	23144.7	2344.92	1010.99	2707.84	8025.88	20790.5
279	tr|B8AQE1|B8AQE1_ORYSI.GATIVVSGDGR.+2	516.278	22.14	124394	134910	125497	138087	139774	136750	175167	193456	242848	143882	147286	150371	140065	160819
280	tr|B8AQE1|B8AQE1_ORYSI.ELMANLVSMQSSLSDVNK.+2	983.485	62.51	111706	92751.2	87258.8	62167.6	78074.8	82759.2	76163.8	58634.5	62927.1	67532.9	62273.2	59363.3	38526	51557.4
281	tr|B8AQE1|B8AQE1_ORYSI.IFVEELGAAESSLLNC[CAM]VPK.+3	692.694	75.95	49386.8	3127.22	94275	107010	72642.2	76581.2	86597.1	97500.1	68544.8	2866.45	105047	3027.19	62399.3	71968.5
282	tr|B8AKQ1|B8AKQ1_ORYSI.EGRPTLASIQPGGTVSFEHR.+4	535.529	40.74	208289	210546	202702	193941	190909	202699	190508	178008	170146	185742	172194	169002	161287	135188
283	tr|B8AKQ1|B8AKQ1_ORYSI.SSGDWDPHGLPANINVPLTK.+3	706.692	52.53	162469	174247	148385	166132	178981	144230	169350	156734	117818	77765.7	140610	154776	133227	166911
284	tr|B8AKQ1|B8AKQ1_ORYSI.LGNFVEGNTQIPIIDR.+2	893.478	55.54	125093	118007	103133	106446	116481	110647	118155	143897	117514	130722	113399	100449	111929	113993
285	tr|B8AKQ1|B8AKQ1_ORYSI.NVLEVASELR.+2	565.314	47.05	325209	361929	300622	375939	373298	342787	397341	431280	392885	423534	390845	400944	380727	411746
286	tr|B8AKQ1|B8AKQ1_ORYSI.DNTEFVNGAVIGDR.+2	753.863	41.78	151197	139519	97460.1	107151	106291	115978	120380	215572	142353	192850	165300	172846	114628	174693
287	tr|B8AKQ1|B8AKQ1_ORYSI.MAFLQANITR.+2	582.813	44.06	251349	243533	241214	228428	264045	216653	233180	18129.5	31071.9	14912.3	17498.3	2995.1	19875.5	10036.4
288	tr|B8AKQ1|B8AKQ1_ORYSI.EGRPTLASIQ[Dea]PGGTVSFEHR.+4	535.775	40.73	206606	213195	199318	195317	196487	203869	191519	182273	173322	181943	178830	166547	165577	140301
289	tr|B8AGU2|B8AGU2_ORYSI.LEDAINFYQTSNPDVAK.+2	962.968	47.46	163471	179877	157376	175552	163368	156136	194917	231868	225735	200977	140236	181512	186046	160316
290	tr|B8AGU2|B8AGU2_ORYSI.ASAIADFVSANKLPLVN.+2	865.478	67.52	2695.37	14387.3	9737.25	2801.52	10137	1611.34	7181.88	68811.6	58706.2	57904.3	67612.6	56899	57184.3	21897.6
291	tr|B8AGU2|B8AGU2_ORYSI.FAEDFLEEK.+2	564.266	44.67	61925.4	73431.3	67543	77262.5	78024.4	86765.4	104235	115123	131145	109828	76731	76836.5	78535.7	98749.9
292	tr|B8AGU2|B8AGU2_ORYSI.AILAVLDSLSGAHSDEIAAASR.+3	723.05	64.49	5093.87	58199.8	89865.9	53496.6	57108.6	5042.31	51433.9	67347.2	55995.7	69379.5	75858.2	53924.2	83968.9	45116.3
293	tr|B8AGU2|B8AGU2_ORYSI.AKPDGFPTILFYPAGK.+3	574.647	63.45	51619.9	22331.6	99764.6	42394.6	36337.7	19832.7	51570.8	4802.48	5153.71	2535.91	3467.03	5385.64	5676.17	1855.52
294	tr|B8AGU2|B8AGU2_ORYSI.C[CAM]QALAPDYAAAAADLSPLAHQVALAK.+3	879.455	66.03	69568.7	75416.3	55023.2	73679.1	80772.7	66447.4	71878.7	91811.2	68069.7	83324.1	80398.6	79020.3	77261.3	70881
295	tr|B8AGU2|B8AGU2_ORYSI.LAPGVQNITTVDEAEK.+2	842.941	38.78	52138.9	51441.4	45372.4	52238.4	54220.5	50748	59879.6	57280.5	48599	52454.4	50944.5	50331.1	44336.2	48623.3
296	tr|B8A762|B8A762_ORYSI.AVVSQYGQQILDQLR.+2	859.465	61.27	576936	577989	527806	547159	547478	510689	571079	407389	318310	345645	339527	349584	346001	329870
297	tr|B8A762|B8A762_ORYSI.FVLKPEQYILK.+3	459.943	49.5	322553	371903	329701	352998	328405	258855	276916	47404.3	37637.9	2028.08	32494.9	59790.2	31706.1	22138.6
298	tr|B8A762|B8A762_ORYSI.AEAEGDIVALK.+2	558.301	34.22	280034	268709	265680	291844	298416	283778	325676	368755	349045	312139	307280	319149	300303	303088
299	tr|B8A762|B8A762_ORYSI.HADEGQGGEIVFGGIDPNHYK.+3	747.35	43.4	87158.1	22218.1	207988	26156	26178.3	35498.3	26607.8	8216.23	88777.5	4381.27	43751.6	40778.7	27331.1	3395.9
300	tr|B8A762|B8A762_ORYSI.[CRM]-FVLKPEQYILK.+2	710.914	61.86	176195	185280	160177	177364	151582	165020	182630	4850.05	22137.1	7958.69	2071.33	5077.65	30446	6190.89
301	tr|B8A762|B8A762_ORYSI.VC[CAM]SSVGLC[CAM]TFDGTHG.+2	798.843	40.49	183237	181131	148059	189544	178864	169236	208072	199511	153723	169158	152795	155992	142983	152651
302	tr|B8A762|B8A762_ORYSI.AVVSQYGQQ[Dea]ILDQLR.+2	859.957	64.61	7233.23	365805	3876.07	5660.02	6541.24	3548.79	2293.36	7767.76	167518	2357.14	211470	200110	1120.16	177142
303	tr|B8A762|B8A762_ORYSI.FDGILGLGFK.+2	533.8	65.69	65456.1	72722.4	87802	86684.6	73778.5	61152.4	32918.2	155124	87844.2	119705	132990	128268	78465.3	135257
304	tr|A2YJG7|A2YJG7_ORYSI.VAGMISQHAAPGC[CAM]DAATIAGMASALTDYGR.+3	988.465	68.62	1.84592e+06	1.62868e+06	1.45095e+06	1.58036e+06	1.83082e+06	1.47351e+06	1.41284e+06	555270	427056	493112	585222	636565	444616	525477
305	tr|A2YJG7|A2YJG7_ORYSI.AGYGGYGDVGEYC[CAM]R.+2	762.315	36.24	747950	739721	635304	752051	730677	806791	881374	906892	950138	792557	690222	650619	697287	773567
306	tr|A2YJG7|A2YJG7_ORYSI.GVVTEEGDRVAGMISQH.+3	595.625	44.64	94574.9	65490.1	79836.8	81195.1	86723.2	82853.9	83222.4	378323	295486	318873	316013	286500	306952	335331
307	tr|A2YJG7|A2YJG7_ORYSI.C[CAM]NLQHTGFFGC[CAM]PMFGGGMD.+2	1066.93	65.94	395788	332176	278682	213625	300816	232800	258405	154750	260901	261471	243086	280935	230617	205791
308	tr|A2YJG7|A2YJG7_ORYSI.GVVTEEGDRVAGMIS.+2	760.375	45.1	18529.4	2129.91	3812.13	28607.8	15518.1	4074.57	3551.71	151609	122966	119079	116303	87448	124604	129059
309	tr|A2YJG7|A2YJG7_ORYSI.C[CAM]NLQHTGFFGC[CAM]PMFGGGM[Oxi]D.+2	1074.92	60.88	44320.7	48267.8	39519.9	34782.6	38222.8	36841.1	30626.9	49343.4	38037.7	37533.8	35404.8	49624.7	44353.6	37887.6
310	tr|A2YJG7|A2YJG7_ORYSI.W[FRT]C[CAM]AVAGGR.+2	444.711	27.93	103298	112791	94102	120477	98143.8	96898.6	117078	92763.7	159921	79263.1	79060.2	81121.2	79892	70913.4
311	tr|A2YJG7|A2YJG7_ORYSI.C[CAM]N[dAm]LQHTGFFGC[CAM]PMFGGGMD.+2	1058.41	77.9	168543	151443	120056	117195	130514	115930	106313	93199.6	106420	84596	78677.6	98771.3	94412.6	88485.1
312	tr|A2YQ14|A2YQ14_ORYSI.ILPWGPEAHSSSPGAATAC[CAM]TIGGVPVHTVR.+4	757.138	48.47	496317	562212	453307	505384	492223	491272	523790	689724	482920	575339	608736	623114	575855	529656
313	tr|A2YQ14|A2YQ14_ORYSI.LVPFNPEYEDASVLWTESK.+2	1112.54	68.44	531380	552839	474660	484697	486328	458203	535088	680105	549470	602552	629438	653338	575249	600418
314	tr|A2YQ14|A2YQ14_ORYSI.ANENYC[CAM]LTVR.+2	620.293	31.28	426719	491163	368762	492163	489013	467372	596014	708747	730028	568989	519333	564216	551968	620442
315	tr|A2YQ14|A2YQ14_ORYSI.VKDGEGMPAFALVNK.+3	525.945	44.13	219226	256791	191899	267093	271333	274083	278015	301825	220550	209402	175684	175199	182958	249712
316	tr|A2YQ14|A2YQ14_ORYSI.LVPFN[Dea]PEYEDASVLWTESK.+3	742.36	68.45	360579	431704	414595	425456	389318	383863	433508	638462	436180	438335	454753	489017	447286	354602
317	tr|A2YQ14|A2YQ14_ORYSI.[1Ac]-MFGFGHHHNQAPAAPSDPNQIFK.+4	648.307	54.45	35391.2	2637.37	127799	7780.28	5713.06	20226.7	20473.4	21853.6	23119.7	7411.8	20752.3	15467.3	5177.49	2693.61
318	tr|A2YQ14|A2YQ14_ORYSI.[CRM]-ANENYC[CAM]LTVR.+2	641.796	39.04	41951.5	42897.5	37599.7	48685.7	47685.2	42972.7	48763.1	57207.6	56108.7	48814.6	55829.9	48358.1	51937.7	52754.7
319	tr|A2YQ14|A2YQ14_ORYSI.SSSPGAATAC[CAM]TIGGVPVHTVR.+3	675.678	35.15	34783.5	31932.3	28339.2	37403.5	39261.6	41572.3	35382.7	60813	48947.1	47656.6	39654.4	41440.4	40960.5	53451.9
320	tr|A2YIS2|A2YIS2_ORYSI.VAVASALAATSVPSLVLAR.+3	599.36	65.45	452120	484746	465141	529263	473844	448380	464614	294778	225374	209672	225643	229627	203640	210649
321	tr|A2YIS2|A2YIS2_ORYSI.TMISDSDYAEFDNFSK.+2	935.396	53.28	87504.8	84305	93706.9	50979.7	103161	46650.6	94483	99252.5	73483.6	84235.4	93222.4	77935.4	88606	83868.9
322	tr|A2YIS2|A2YIS2_ORYSI.KLEEVYGTFDAPSLK.+2	848.943	42.73	18827.6	17156.8	28494.5	11739.9	13159.2	11678.3	18894.1	1500.18	25641.2	15641.2	5024.61	2961.33	10409.6	20632.3
323	tr|A2YIS2|A2YIS2_ORYSI.[CRM]-VAVASALAATSVPSLVLAR.+2	920.039	87.92	165515	160727	150375	175046	165107	144429	176039	89429.8	73722.2	91545.4	1321.84	87272.8	73308.1	68608.5
324	tr|A2YIS2|A2YIS2_ORYSI.[CRM]-VAVASALAATSVPSLVLAR.+3	613.695	87.93	44163.2	44566.9	50057.1	45774.2	46288.9	39768.2	36298.7	31727.6	16247.7	895.845	20907.8	22597.3	19405.6	11209.9
325	tr|B8BHG9|B8BHG9_ORYSI.VLVVANPANTNALILK.+2	825.501	53.29	1.58714e+06	1.62509e+06	1.38506e+06	1.64365e+06	1.58916e+06	1.63685e+06	1.68211e+06	1.99751e+06	1.29449e+06	1.67581e+06	1.57508e+06	1.63032e+06	1.549e+06	1.609e+06
326	tr|B8BHG9|B8BHG9_ORYSI.MELVDAAFPLLK.+2	673.873	72.17	1.49333e+06	1.52138e+06	1.3864e+06	1.46925e+06	1.49314e+06	1.36428e+06	1.50893e+06	1.71805e+06	1.31651e+06	1.4968e+06	1.41876e+06	1.54121e+06	1.417e+06	1.45228e+06
327	tr|B8BHG9|B8BHG9_ORYSI.NAIIWGNHSSTQYPDVNHATVK.+4	613.806	38.45	269610	300230	283199	312910	290451	294765	291360	199739	89493.4	139273	126668	132708	116793	125198
328	tr|B8BHG9|B8BHG9_ORYSI.VLVTGAAGQIGY.+2	574.819	46.05	420638	416424	395271	451734	449133	380292	464963	342109	296614	263851	291616	301263	306463	264237
329	tr|B8BHG9|B8BHG9_ORYSI.LNVQVTDVK.+2	508.293	30.72	185114	218767	174314	229494	211529	212588	286476	242902	333580	191698	195563	211674	195257	215026
330	tr|B8BHG9|B8BHG9_ORYSI.[CRM]-NAIIWGNHSSTQYPDVNHATVK.+3	832.407	43.14	114785	100038	93197.5	109940	106013	101058	111171	13634	84224.2	54468.7	41553.2	54331	45494.3	3859.79
331	tr|B8BHG9|B8BHG9_ORYSI.[CRM]-VLVVANPANTNALILK.+2	847.004	72.68	267331	279542	259130	302037	276160	291219	3323.88	288082	212411	229902	222746	247217	221866	213253
332	tr|B8BHG9|B8BHG9_ORYSI.VLVVAN[Dea]PAN[Dea]TNALILK.+2	826.485	54.22	1604.71	12119.8	6209.25	2491.63	728.725	3081.63	1205.02	12730.9	8829.26	6060.89	1045.47	9783.96	3347.41	2908.27
333	tr|B8AY35|B8AY35_ORYSI.YAIIC[CAM]QENGLVPIVEPEILVDGPHD[NaX]ID[Dhy]R.+3	1060.2	73.77	145434	119190	137298	123074	2265.36	110457	97636.2	194049	88992.1	144631	187387	149489	120763	119147
334	tr|B8AY35|B8AY35_ORYSI.LFVDVLK.+2	417.26	48.52	88288.2	76011.9	3726	92859.5	91068.4	17081.5	132942	157209	160100	135106	84809.7	88925.6	93851.7	129745
335	tr|B8AY35|B8AY35_ORYSI.YAIIC[CAM]QENGLVPIVEPEILVDGPHDIDR.+3	1058.88	72.66	35745.1	829.309	28835	5480.69	14665.8	29796	40063.1	1349.26	1336.8	4919.85	43168.7	32048	45445.9	39304.4
336	tr|B8AY35|B8AY35_ORYSI.VDKGTIEVAGTEK.+3	449.577	19.96	29558.5	3435.78	42787.5	45445.6	204.527	31129.6	60150.4	66430.3	67738.9	52418	42118.4	51205.8	40638.5	48039.4
337	tr|B8AY35|B8AY35_ORYSI.SLSFSFGR.+2	450.732	46.24	36740.4	45607.8	35867.1	45660.1	46594.3	43549.1	51306.7	62610.6	48571.9	53269	52805	53406.1	47183.2	49998.5
338	tr|B8AY35|B8AY35_ORYSI.GTIEVAGTEK.+2	502.767	18.72	2532.58	2047.27	13854.4	20577.3	18426.8	2037.64	26238.8	17831.7	9349.09	10341.3	2166.18	14259	18174.9	11267.9
339	tr|B8AY35|B8AY35_ORYSI.[CRM]-VLAAC[CAM]YK.+2	434.223	44.97	17499.3	13019.5	21034.3	7975.62	16680.6	18085.1	25191.7	6202.9	31087.7	6605.07	3649.76	25895.2	15753.9	1053.24
340	tr|B8AY35|B8AY35_ORYSI.VDKGTIEVAGTEK.+2	673.862	20	2107.07	2853.83	2852.32	1006.54	1661.3	2273.22	1505.31	1570.94	2980.78	4502.12	225.772	4406.93	873.282	3348.34
341	tr|A2Z2G1|A2Z2G1_ORYSI.GIVDSEDLPLNISR.+2	764.404	52.26	252789	247820	219227	269849	250796	247385	272005	426804	365740	351008	346557	358304	334923	346462
342	tr|A2Z2G1|A2Z2G1_ORYSI.SDLVNNLGTIAR.+2	636.849	44.02	67167.2	69692	64312.9	90827.3	81698.2	100152	89280.8	199522	146448	172322	124949	93106	113167	144977
343	tr|A2Z2G1|A2Z2G1_ORYSI.SGDELTSLKDYVTR.+3	528.602	46.49	124028	124542	101154	112755	114761	124578	118646	210691	150536	164996	162235	160670	152562	150788
344	tr|A2Z2G1|A2Z2G1_ORYSI.KPEEITKEEYAAFYK.+3	615.981	37.78	27847.5	4148.93	28202	25226.9	9675.94	18002.4	16222.5	2759.59	37836.1	23220	37321	38105.6	18998	5599.12
345	tr|A2Z2G1|A2Z2G1_ORYSI.HSEFISYPISLWTEK.+3	612.977	63.7	4535.04	3170.91	3564.29	3261.29	5925.49	3300.38	7621.51	5013.05	4434.98	4700.04	7132.18	8728.93	4417.54	6570.92
346	tr|A2Z2G1|A2Z2G1_ORYSI.LKDDQLEYLEER.+3	517.595	39.79	32206.6	45085.1	35334.1	47421	42890.3	43767.5	53610.4	104067	73308.9	72195.6	65807	61652.3	66957.6	77663.6
347	tr|A2Z2G1|A2Z2G1_ORYSI.APFDLFDTR.+2	541.269	56.13	2871.45	11966.5	872.32	28729.9	27537.4	31774.6	2153.62	85841.5	73077.5	73723.8	66465.9	44067	52273.4	57307.6
348	tr|B8A7M8|B8A7M8_ORYSI.FTQANSEVSALLGR.+2	746.891	50.3	204412	208262	166772	216654	223134	210113	238637	369247	271329	308164	308493	322493	314873	302429
349	tr|B8A7M8|B8A7M8_ORYSI.VLNTGSPITVPVGR.+2	705.409	42.18	87280.3	82890.9	78267.6	96677.2	89599.6	103356	96989.7	206182	155869	180478	123410	123961	118173	147961
350	tr|B8A7M8|B8A7M8_ORYSI.IPSAVGYQPTLATDLGGLQER.+2	1093.58	57.68	59304.2	71527.2	50970.9	56805.6	57341.6	57023.7	69188.5	96617.4	78626.7	89283.9	73324.9	82092.8	84645.3	83122.4
351	tr|B8A7M8|B8A7M8_ORYSI.VGLTGLTVAEHFR.+3	467.261	48.48	236944	264973	275323	226875	214232	208926	202266	280064	168995	238997	244568	285393	271502	256430
352	tr|B8A7M8|B8A7M8_ORYSI.FTQAN[Dea]SEVSALLGR.+2	747.383	50.32	209944	5326.86	177153	209253	209098	207761	217663	346607	234274	312869	291213	287423	287046	275658
353	tr|B8A7M8|B8A7M8_ORYSI.TIAMDGTEGLVR.+2	631.824	39.54	159994	148234	127046	162915	147928	147255	142750	232743	240262	206243	195535	194199	174199	204131
354	tr|B8A7M8|B8A7M8_ORYSI.IPSAVGYQ[Dea]PTLATDLGGLQER.+3	729.715	57.67	131374	141530	141384	152466	137679	133915	109770	233266	152396	191941	189198	183899	159631	157574
355	tr|B8A7M8|B8A7M8_ORYSI.QISELGIYPAVDPLDSTSR.+3	687.688	60.76	79480.3	105687	98093	99761.3	94080.6	86576.5	98469	182480	95496.1	128501	134027	121640	117324	108301
356	tr|A2Y665|A2Y665_ORYSI.VEPQQC[CAM]SIFAAGQY.+2	799.369	51.27	4.97715e+06	4.8366e+06	4.73148e+06	5.22133e+06	4.9501e+06	5.24979e+06	5.39352e+06	5.07635e+06	3.36252e+06	4.27151e+06	4.18122e+06	4.09594e+06	3.91395e+06	3.87845e+06
357	tr|A2Y665|A2Y665_ORYSI.QYAAQLPSMC[CAM]R.+2	662.811	37.12	1.05981e+06	1.00809e+06	914677	1.13057e+06	1.14208e+06	1.28944e+06	1.31332e+06	844796	827800	759408	619634	605322	600158	685927
358	tr|A2Y665|A2Y665_ORYSI.[CRM]-QYAAQLPSMC[CAM]R.+2	684.313	45.27	451978	342540	392397	443544	420716	546440	409497	537448	402687	593077	318175	217265	213802	286306
359	tr|A2Y665|A2Y665_ORYSI.EVQDSPLDAC[CAM]R.+2	645.293	26.4	1.37671e+06	1.34524e+06	1.33619e+06	1.43905e+06	1.36039e+06	1.44749e+06	1.79793e+06	1.33274e+06	1.7057e+06	1.18515e+06	1.06838e+06	1.07551e+06	1.01686e+06	1.0772e+06
360	tr|A2Y665|A2Y665_ORYSI.MQC[CAM]C[CAM]QQLQDVSR.+2	776.837	26.89	385206	365757	342790	373544	387155	371513	394927	264606	338293	219715	212134	233724	216144	237356
361	tr|A2Y665|A2Y665_ORYSI.[CRM]-QYAAQ[Dea]LPSMC[CAM]R.+2	684.805	43.81	3720.63	5530.42	24640.6	7451.88	191151	45866.8	193830	7902.62	142525	271563	165861	89196.4	91431.4	4387.56
362	tr|A2Y665|A2Y665_ORYSI.[CRM]-VEPQQC[CAM]SIFAAGQY.+2	820.872	63.71	109004	105144	135815	131682	109111	100979	124409	89822.7	62254.1	71200.9	76175.8	80193	76627.8	50182.4
363	tr|A2ZH15|A2ZH15_ORYSI.EIAEAYLGTTIK.+2	654.856	44.3	77263.7	12540.7	97798.8	48965.4	57163.4	34321.1	52277.8	39640.1	154335	4113.18	51130.5	57230	47836.3	25235.7
364	tr|A2ZH15|A2ZH15_ORYSI.TTPSYVGFTDSER.+2	730.339	37.4	86760.7	91590.1	66808.2	94655.4	86163.1	96107.3	110443	173179	182893	158492	126450	133311	116115	136039
365	tr|J7EYN3|J7EYN3_ORYSI.FVQAGSEVSALLGR.+2	717.391	54.46	67315.2	68760.9	69574.9	66000.7	61754.7	59153.4	8549.37	90998.5	86219.1	74492.3	83855.4	68823.7	89948.3	70185.4
366	tr|J7EYN3|J7EYN3_ORYSI.GMEVIDTGAPLSVPVGGATLGR.+2	1049.05	59.21	149009	150047	120687	130420	140424	141411	147169	217339	151167	1484.17	169106	190683	144730	187626
367	tr|J7EYN3|J7EYN3_ORYSI.MPSAVGYQPTLSTEMGSLQER.+3	761.365	53.2	41331.9	5976.7	44364.5	38299.6	39104.6	36248.3	3416.74	51328.7	34404.6	43154.2	42614.1	43066.7	7039.65	38249.5
368	tr|J7EYN3|J7EYN3_ORYSI.VALVYGQMNEPPGAR.+2	801.409	40.61	17981.4	3811.17	28613.8	36617.1	36689.4	30318	37299	48818.8	41823.8	34876.5	29781	29500.6	34742.2	34822.8
369	tr|J7EYN3|J7EYN3_ORYSI.EGNDLYMEMK.+2	615.263	37.81	20494.9	23529.7	14918.4	15312.6	14671	18904.6	14712.6	19781.2	24840.9	25530.4	19737	26403.4	2327.36	22613
370	tr|J7EYN3|J7EYN3_ORYSI.[1Ac]-TVLIM[Oxi]ELINN[Dea]IAK.+2	765.926	102.69	4480	31116	20482.4	25004.1	23237.6	15901	21054.2	24087.6	4533.09	19911.5	27109.7	18802.3	17114.4	5045.77
371	tr|J7EYN3|J7EYN3_ORYSI.[CRM]-TVLIMELIN[Dea]NIAK.+2	758.426	105.05	20206.9	7993.86	3897.66	19349	2505.94	5420.7	18502.8	17459.9	9374.39	1900	1695.43	23601	5520.72	6721.84
372	tr|B8BLZ1|B8BLZ1_ORYSI.AGNASLEEVVMAIK.+2	716.379	61.61	53638.4	17254.6	74892.5	25109.3	32842.3	3507.98	44526.8	31494.9	27618.7	19009.7	3244.83	37603	37785.6	21024.4
373	tr|B8BLZ1|B8BLZ1_ORYSI.ANEFGIVLGK.+2	524.295	46.74	159591	178034	139283	180901	172677	176405	193352	199358	196024	167547	174662	193645	171927	176613
374	tr|B8BLZ1|B8BLZ1_ORYSI.AVDDIIQIPTVLR.+2	726.925	65.64	239637	224280	230417	259538	250832	253833	246182	319901	260387	225992	240549	259768	248427	230883
375	tr|B8BLZ1|B8BLZ1_ORYSI.SLGC[CAM]PDVEFSPEDAGR.+2	868.383	43.86	43112.5	2339.39	49771.8	59717.9	53808.2	72524.8	65461.2	121268	74427.9	103117	88844.7	67880.3	74687.8	92473.9
376	tr|B8BLZ1|B8BLZ1_ORYSI.SIAIEVGNTPVGEDGHVPVIC[CAM]GLSR.+3	859.443	56.98	21385.2	81825	73187.7	73691.7	55500.9	75583.2	72819.7	85970.2	52966.6	49540	76325.5	62366.6	60718.5	55813.1
377	tr|B8BLZ1|B8BLZ1_ORYSI.LGVDIIEAGFPASSPDDLDAVR.+2	1129.07	68.1	109669	140785	101155	103561	117668	115879	127247	131118	111017	108422	104731	113503	115423	109871
378	tr|B8BLZ1|B8BLZ1_ORYSI.QLEVTINGIGER.+2	664.862	45.42	84376.9	107101	93366.1	80047.4	76326.4	74759.7	89718.4	83391.5	21784.4	65715.2	71508.4	83947.1	71824.3	19035.5
379	tr|B8BLZ1|B8BLZ1_ORYSI.ANTPGIENAIISTHC[CAM]QNDLGLATANTLAGAHAGAR.+4	875.938	55.38	3413.08	29723.4	38971.2	24215.7	25283.8	27658.3	6203.65	10303.3	4806.42	35274.8	1068.8	4150.17	5793.99	31678.3
380	tr|B8AL97|B8AL97_ORYSI.VLAAQPEQILLR.+2	675.909	48.64	372403	349243	328039	477373	474296	561851	486719	727964	426701	651802	447913	360233	387507	545724
381	tr|B8AL97|B8AL97_ORYSI.FPDEQVVGAAVGGYR.+2	782.891	48.65	148198	153374	135219	154107	162100	141051	165001	203005	173967	180949	181055	189051	179397	186928
382	tr|B8AL97|B8AL97_ORYSI.LFELTGDEC[CAM]R.+2	620.287	41.53	413916	423910	365292	449400	426192	438962	523474	466937	512050	426304	387158	367958	356761	397680
383	tr|B8AL97|B8AL97_ORYSI.GGGGGSGSEWEIKPSSLTGK.+3	630.978	40.17	84123.7	89318.5	88850.6	105809	111345	117440	102393	114213	75127.3	81260	76389.5	68414.3	79640.4	100448
384	tr|B8AL97|B8AL97_ORYSI.FSVLERFPDEQVVGAAVGGYR.+3	766.062	62.18	33401	77671.7	29252.6	49155.7	41163.6	64439.5	37176.1	49170.1	15703.1	55153.2	84386.7	29032.5	21986.2	38619.6
385	tr|B8AL97|B8AL97_ORYSI.[CRM]-VLAAQPEQILLR.+2	697.412	69.66	204835	211625	194453	239264	221357	201143	234782	168280	137055	159951	165477	178391	159773	152138
386	tr|B8ABA7|B8ABA7_ORYSI.ALEYADFDKFDR.+3	497.237	46.26	135702	143667	135983	147792	152352	147440	159488	221482	178133	173111	173702	154070	170219	180246
387	tr|B8ABA7|B8ABA7_ORYSI.LDQVQLLLK.+2	535.334	48.78	104142	118104	106688	125373	116846	108928	134626	153522	112757	125984	116342	125501	122954	120838
388	tr|B8ABA7|B8ABA7_ORYSI.[1Ac]-ASSGFSWTLPDHPK.+2	786.378	54.33	74522.5	75371.3	62209.1	83111.9	87289.9	77403.2	85071.2	104095	96076.5	94722.7	89742.9	123625	107689	101027
389	tr|B8ABA7|B8ABA7_ORYSI.LVDLALASGK.+2	493.798	39.95	103348	108161	101155	116796	113749	100780	125421	142349	167243	111482	104525	110926	104648	116099
390	tr|B8ABA7|B8ABA7_ORYSI.N[dAm]GGIQILT[CAM]SHTLQPVPVAIGGPGLHPGVK.+3	966.538	59.73	4029.51	33592.4	19580.1	13680.9	26144	17330	28264.8	2464.55	25125.8	2706.09	25738.3	2219.74	2059.11	2508.49
391	tr|B8ABA7|B8ABA7_ORYSI.NGGIQ[1Me]ILTSH[AAS]TLQPVPVAIGGPGLHPGVK.+3	966.55	62.44	3276.55	31803.4	18435.4	9565.62	22241.6	13190.7	31619.3	21320.6	23222.7	26135.5	23144.7	27586.8	15771.5	16535.1
392	tr|B8ABA7|B8ABA7_ORYSI.NGGIQILTSHTLQPVPVAIGGPGLHPGVK.+4	715.157	57.94	57074.4	60162.3	25797.5	65196.7	45024.4	44423.3	62266.3	24569.2	19924.7	30369.7	25997.5	43077.1	38120.9	25709.5
393	tr|B8B1F4|B8B1F4_ORYSI.STGDVLFDTTPNLVFK.+2	877.454	66.32	195907	221711	206926	232425	227993	213101	235830	261770	205213	226393	227577	237005	227819	226838
394	tr|B8B1F4|B8B1F4_ORYSI.YLELTSSLPPPGR.+2	715.388	45.7	218747	222596	141470	240200	244565	256096	143180	383152	249519	332118	271220	266120	235940	295207
395	tr|B8B1F4|B8B1F4_ORYSI.LELAGGGGGAAPELGPDVR.+2	868.452	44.5	91299.7	92543.4	80265.8	103718	103180	102223	103929	121399	90013.8	105201	97511.7	110378	104974	98190.1
396	tr|B8B1F4|B8B1F4_ORYSI.DFTLDPVNFPADR.+2	753.865	59.83	251748	238032	209337	249499	264540	230875	239050	255634	210230	234189	217872	240214	238976	8040.32
397	tr|B8B1F4|B8B1F4_ORYSI.NVADLEGVVAGYAK.+2	703.37	54.79	130605	157147	166533	150535	119938	136930	184211	159778	169021	158104	148901	159299	143321	160017
398	tr|B8B1F4|B8B1F4_ORYSI.GVLVSPVLEPGATTVTAYFPAGR.+3	768.086	69.05	105190	134825	87590.8	126407	120774	109932	147283	144604	94617.2	120603	127901	124908	98320.4	111767
399	tr|B8B1F4|B8B1F4_ORYSI.WEVPQDVIPR.+2	619.83	51.91	61493.9	63943.2	3131.79	81252.5	86352.3	69980.2	101008	92728.7	64505.5	82980.2	80434.7	77834	76267.7	85262.6
400	tr|B8B1F4|B8B1F4_ORYSI.PLFFSYPGDVETYGIDR.+2	988.476	69.01	86750.5	68557.6	52262	56127.9	79182.5	2200.75	15978.7	99388.2	69407.7	83528.2	18024.6	97611.6	94007.5	90288.8
401	tr|A2Y7R4|A2Y7R4_ORYSI.VAILGAAGGIGQPLALLMK.+2	897.039	79.74	94590.1	91702.6	2099.47	93850.2	73718.6	1246.54	86581.5	69126.4	44103.4	63880.8	59489.5	1647.16	962.202	349.595
402	tr|A2Y7R4|A2Y7R4_ORYSI.ANVPVTEVNVPVVGGHA.+2	829.947	45.99	885.169	2081.15	2251.11	4792.26	1702.89	7235.7	4371.02	47349.8	42074.5	57597.8	45590.2	4677.12	41193.5	24361.4
403	tr|A2Y7R4|A2Y7R4_ORYSI.NGVEEVLGLGQLSEFEK.+2	924.473	69.81	33994.4	23519.7	30769.6	30838.8	31023.2	28556.9	2281.94	24625.6	37515.2	22978.4	28488.7	40719.4	25275.6	27412.7
404	tr|A2Y7R4|A2Y7R4_ORYSI.VAILGAAGGIGQPLALLMK.+3	598.362	79.81	45662.3	38353.4	3369.4	51570.9	34089.4	45844.3	44842.5	31299	16331.4	2968.77	23029	35860.2	25894.7	26772.2
405	tr|A2Z2I6|A2Z2I6_ORYSI.EAEPEPAEPEAEPAKEEVAPEPAAAAEAEAK.+3	1053.16	36.52	406224	359612	332616	399656	448435	440164	413250	757469	526455	652981	594286	596149	578146	638416
406	tr|A2Z2I6|A2Z2I6_ORYSI.PAAEEVKEAEPEPAEPEAEPAKEEVAPEPAAAAEAEAKEAEPAAPV.+4	1162.31	42.12	26805	30020	26241.4	32739.6	30158.8	34136.4	39777.3	63757.2	25206.7	39114.5	45674.1	50274.4	44858.5	45926.2
407	tr|A2Z2I6|A2Z2I6_ORYSI.EAEPEPAEP[Oxi]EAE[KXX]PAKEEVAPEPAAAAEAEAK.+4	803.611	36.52	186706	168257	162691	190391	201111	199712	176835	337125	207380	274387	254629	269170	233934	278888
408	tr|A2Z2I6|A2Z2I6_ORYSI.[1Ac]-ATVEVETPTTVLAEEAPVEATPAAAAAEVEAPKEETPAAPAEAVAEEAAPAEAEVAETK.+5	1174.18	72.91	284253	374150	347515	393833	333660	327293	367907	549122	275961	328818	362772	399233	351448	315311
409	tr|A2Z2I6|A2Z2I6_ORYSI.EAEPAAPVAEEVKEEEAAPAPAAEEVKVEEAAPVAEPEAEKASE.+4	1125.29	49.23	31276.3	44229.7	48870	46789.9	38925.2	31063.5	45202.1	64419.7	44708.7	29562	47861.4	57076.2	52984.7	32010.3
410	tr|A2Z2I6|A2Z2I6_ORYSI.[1Ac]-ATVEVETPTTVLAEEAPVEATPAAAAAEVEAPKEE[KXX]TPAAP[Oxi]AEAVAEEAAPAEAEVAETK.+5	1184.97	72.93	282058	315019	314314	326220	300203	302869	327883	434156	285087	333490	346990	377905	312962	274373
411	tr|A2Z2I6|A2Z2I6_ORYSI.EETPAAPAEAVAEEAAPAEAEVAETK.+3	861.077	52.19	261634	264394	216480	239934	294678	247447	282316	245829	215492	232444	220341	227981	208973	201886
412	tr|A2Z2I6|A2Z2I6_ORYSI.EAEPEPAEPEAEP[Oxi]AKEE[KXX]VAPEPAAAAEAEAK.+5	643.09	36.51	78314.2	63789.8	72830.7	76783.1	78557.3	80860	70764.7	131174	88605.4	115469	100090	108425	91097.1	98201.9
413	tr|A2XCL6|A2XCL6_ORYSI.QSAPC[CAM]VLFFDELDSIATQR.+3	733.025	87.51	2042.13	2199.52	31236.4	1393.85	20733.8	13113.5	26450.6	37773.3	4880.95	32255.6	44047.1	3174.03	50216.2	5263.24
414	tr|A2XCL6|A2XCL6_ORYSI.LAEDVDLEHIAK.+3	451.573	38.25	5068.5	6913.39	5254.19	8445.62	7120.72	9863.84	11368.3	16248.3	13430.9	11159.8	9383.58	12098.8	9342.33	14052.8
415	tr|A2XKC1|A2XKC1_ORYSI.GTVFVVPSGHPIVVTSSR.+3	613.676	45.38	922274	937587	822053	919550	903966	921905	905808	1.13369e+06	699202	950013	913077	866990	829771	912649
416	tr|A2XKC1|A2XKC1_ORYSI.LLPPFHQASSLLR.+3	493.621	49.49	933611	1.00535e+06	869341	991851	922461	948584	906013	37894.4	64160.4	27597.6	52140.6	70635.7	69095.9	27593.6
417	tr|A2XKC1|A2XKC1_ORYSI.ELAFAASAR.+2	468.251	31.78	1.124e+06	1.20362e+06	1.04906e+06	1.22517e+06	1.25043e+06	1.19584e+06	1.33616e+06	1.14652e+06	1.34739e+06	957881	892998	958000	878196	958887
418	tr|A2XKC1|A2XKC1_ORYSI.VLDGEGEAEIVC[CAM]PHLSR.+3	627.644	42.02	292725	277825	259921	272199	342678	293166	299930	278809	276351	253708	274207	322146	279734	251560
419	tr|A2XKC1|A2XKC1_ORYSI.MYLAGMNSVLK.+2	613.817	50.6	470024	489664	368639	474930	484046	506952	499336	48440.5	50720.9	33095.6	14139.2	6494.79	28101.3	11505.2
420	tr|A2XKC1|A2XKC1_ORYSI.[CRM]-GTVFVVPSGHPIVVTSSR.+2	941.513	49.83	173462	12334.3	3813.71	1605.7	1908.63	6733.72	6971.52	1506.33	2473.52	11122.1	5504.62	172987	162930	8992.11
421	tr|A2XKC1|A2XKC1_ORYSI.QGDVFVAPAGTINYLANTDGR.+2	1090.04	59.07	51872.8	57291.4	32994	49367.5	44701.8	53907.8	51289.7	50132.8	35999.7	43728.7	41444.3	48352.2	1378.95	47660.7
422	tr|A2XKC1|A2XKC1_ORYSI.EVDELLNAQQESAFLAGPEK.+2	1094.54	58.68	143590	171796	116244	129566	138231	126585	175025	131077	131054	130498	130771	152874	108950	137565
423	tr|A2XT28|A2XT28_ORYSI.GFPRPLLDISAANFGK.+3	568.314	61.25	332963	282103	427249	274344	172672	308846	320280	110035	94616.2	106964	62223.1	147332	78898	61414.3
424	tr|A2XT28|A2XT28_ORYSI.PLLDISAANFGK.+2	623.346	54.67	97502	94304.2	85406.9	102055	107526	93864.8	107228	102333	82622.3	90851.3	94048.5	96624.1	84417.4	82786.3
425	tr|A2XT28|A2XT28_ORYSI.VGLTGYVGANPR.+2	602.328	35.98	202181	203854	173554	230253	246753	216454	234498	203607	202802	192691	183236	199417	190276	191594
426	tr|A2XT28|A2XT28_ORYSI.TPEEILGVVYGSGDPAK.+2	866.444	55.88	190942	162015	154584	171720	171321	142133	176159	142551	154693	147182	131789	177436	142769	130266
427	tr|A2XT28|A2XT28_ORYSI.GVKDEGLVVAPGQGPEGQTVGNIIAGDR.+3	911.81	51.78	133382	128695	116556	128690	141961	95306.7	101670	122792	136968	8954.21	98620.5	104432	88380.4	114217
428	tr|A2XT28|A2XT28_ORYSI.[CRM]-GFPRPLLDISAANFGK.+2	873.47	70.83	35097.8	62296.6	49506.3	68749	60647.5	4631.62	68134.6	36890.5	26662.6	1634.97	1242.55	12545.4	16905.7	3313.62
429	tr|A2XT28|A2XT28_ORYSI.PLLDISAAN[Dea]FGK.+2	623.837	53.94	3550.59	12202.9	523.464	54881	4107.69	43919.8	51424.1	15160.3	31485.2	46160.3	12531.3	41126.6	39334.5	3486.9
430	tr|A2XT28|A2XT28_ORYSI.FSLAYDR[Dea]TPEEILGVVYGSGDPAK.+3	862.431	72.87	121382	155676	134059	132954	140136	103978	150114	133550	77406.4	131291	157110	173786	147044	134142
431	tr|A2YS08|A2YS08_ORYSI.VVLVDNADFLK.+2	616.848	51.31	893086	947584	814105	989276	947733	874126	1.00421e+06	1.35663e+06	857617	1.13128e+06	1.05883e+06	1.0137e+06	1.00467e+06	1.09424e+06
432	tr|A2YS08|A2YS08_ORYSI.IASFLDPDGWK.+2	624.817	58.85	484220	476255	390924	490000	416292	452278	495578	624685	358644	515755	526156	552874	510200	530153
433	tr|A2YS08|A2YS08_ORYSI.[1Ac]-ASGSEAEKSPEVVLEWPKK.+3	705.032	46.2	135852	135982	115633	129111	126321	133659	140619	180468	151122	160271	147987	169733	155889	148305
434	tr|A2YS08|A2YS08_ORYSI.[1Ac]-ASGSEAEKSPEVVLEWPK.+2	992.997	54.55	57433.7	64661.3	56078.7	57662.9	66707.7	54617.9	75861.1	86794.4	68467.8	75476.5	74558.1	76457.6	75067.5	69512.1
435	tr|A2YS08|A2YS08_ORYSI.GPTPEPLC[CAM]QVMLR.+2	749.381	49.11	101038	96947.7	61128.5	137687	133413	173124	159453	227417	138607	211203	146478	119834	130296	179459
436	tr|A2YS08|A2YS08_ORYSI.SAEAVELVTK.+2	523.79	30.43	116195	123461	113786	134903	124636	106587	147372	182184	225430	134096	141320	151181	147232	144870
437	tr|A2YS08|A2YS08_ORYSI.[1Ac]-ASGSEAEKSPEVVLEWPKKDK.+4	589.806	42.66	26667.6	35721.3	28954.6	8369.78	3958.01	31129.2	2478.93	20057.7	19752.7	22200.7	28993.7	24299	24224.1	5456.62
438	tr|A2YS08|A2YS08_ORYSI.VVLVDNADFLKELQ.+2	801.941	66.84	10169.2	22649.2	18656.9	15620.4	6926.71	29524.8	30488.5	33079.1	20354	7487.38	31804.8	62256.5	25199	26271
439	tr|A2ZDY4|A2ZDY4_ORYSI.SQADYISVPVEGPYKPAHYR.+4	570.038	41.32	99723.4	96534.9	78120.2	97925.5	101168	88441	98896.8	177315	137407	179230	176453	188250	167823	155212
440	tr|A2ZDY4|A2ZDY4_ORYSI.VAVVC[CAM]GYGDVGK.+2	612.308	32.38	57178.7	58851.9	48014	2684.23	71276.2	58501	71059	152415	125418	125309	119693	129824	114323	107369
441	tr|A2ZDY4|A2ZDY4_ORYSI.LVGVSEETTTGVKR.+3	492.607	24.76	57646.1	60991.1	59306.8	59004.1	53490.4	57055.9	60865	107138	96007.9	85640	82696	78563.7	74017.9	81123
442	tr|A2ZDY4|A2ZDY4_ORYSI.LVGVSEETTTGVK.+2	660.356	28.95	78130.5	68416.2	63731.2	72278.8	72970.7	66103.1	70922	134630	141259	118377	132405	131986	113853	115715
443	tr|A2ZDY4|A2ZDY4_ORYSI.RLVGVSEETTTGVK.+3	492.607	25.1	8528.46	2410.54	18332.2	1675.12	4635.51	2080.27	5238.09	9917.79	1691.08	3431.46	7771.93	6478.96	9272.22	3273.28
444	tr|A2ZDY4|A2ZDY4_ORYSI.LYQMQETGALLFPAINVNDSVTK.+3	851.44	73.04	7500.36	4480.15	55350.4	3123.97	1649.69	48175.9	16890	100577	81856.7	102828	47294.2	3185.39	80604	14449.9
445	tr|A2ZDY4|A2ZDY4_ORYSI.VAVVC[CAM]GYGDVGKGC[CAM]AAALK.+3	632.322	37.31	5418.94	15633.8	15274.9	680.929	1289.14	18826.4	1538.39	12993	7094.83	850.445	2687.23	3019.74	9750.72	10369.4
446	tr|A2ZDY4|A2ZDY4_ORYSI.WVFPETNTGIIVLAEGR.+2	951.51	74.35	5497.26	650.302	3194.39	783.44	1702.63	2146.92	3776.68	2868.45	5202.95	3756.92	3452.01	1063.12	1309.98	1026.64
447	tr|A2XYC2|A2XYC2_ORYSI.GFANVDC[CAM]SYGLSPEELR.+2	957.438	52.06	103822	114215	97602.9	90035	102025	98299	111128	147726	130348	130500	128849	137891	124354	131283
448	tr|A2XYC2|A2XYC2_ORYSI.LGAAGLELLR.+2	506.811	49.46	76840.6	84915.6	67306.2	98825.7	84511	83499.5	109526	182043	144723	147647	95994.6	110862	116113	132176
449	tr|A2XYC2|A2XYC2_ORYSI.IPLC[CAM]DALIVR.+2	585.339	50.95	38489.8	50586.1	32476.8	55041.6	50573.2	52257.9	53051.1	83033.6	8890.9	80777.6	62959.9	55910.4	62768.8	61120.4
450	tr|A2XYC2|A2XYC2_ORYSI.AKIPLC[CAM]DALIVR.+3	456.939	45.95	46905.6	48154.5	40962.1	38586.4	39160.5	37169.5	45347.1	32713.2	31261.8	4892.67	31067.2	34574.6	32382.2	14590.3
451	tr|A2XYC2|A2XYC2_ORYSI.AAAAPAASTAAPSEPAAGAVPGKPTVLVAEK.+3	924.503	38.62	18238.7	11730.5	15676.9	14907.9	16000.9	16881.7	16599.5	37741.5	14703.9	29181.3	24317.3	20855.9	18380.7	23611.7
452	tr|A2XYC2|A2XYC2_ORYSI.GLIEPISSVFVNLVNADFTAK.+3	745.407	94.58	2948.6	2396.87	4864.95	8884.54	2449.34	1346.34	837.084	1149.17	3833.78	14746.2	13542.5	3294.43	909.857	3209.89
453	tr|B8BG13|B8BG13_ORYSI.LGADPDYILNGVPLEDFGNGHPDPNLTYAK.+3	1071.52	68.44	71650.8	76242.5	70858.5	76666.6	63239	73517.7	73017.7	69135.2	53848.8	59269.8	62688.5	61734.6	63961.7	23325.1
454	tr|B8BG13|B8BG13_ORYSI.VADKLNVPFFEVPTGWK.+3	649.684	69.04	78717.3	89988.8	67975.9	25949.1	57391.8	8338.25	33230.1	54636.3	6247.31	50894.8	61393.1	53197	42778.4	19448.7
455	tr|B8BG13|B8BG13_ORYSI.IYIEQFESDASK.+2	715.346	44.24	2722.46	6037.54	37137	41592.6	44504.5	45501.6	47218.4	59235.3	44898	58799	43520.4	44532.6	39982.5	43063.6
456	tr|B8BG13|B8BG13_ORYSI.FFGNLMDAGK.+2	550.266	48.64	38146.9	42364.6	31436.2	53521.9	57371	56212.7	61721.5	61202.4	54364.2	62050	9103.87	9277.46	47785.7	61548.7
457	tr|B8BG13|B8BG13_ORYSI.FVFDAMHAVTGAYADPIFVEK.+3	776.717	68.39	3319.88	143563	4499.57	130529	26385.8	131742	1753.14	5531.22	4128.56	3436.2	123768	133650	141901	4106.57
458	tr|B8BG13|B8BG13_ORYSI.FFVTPSDSVAIIAANAQAAIPYFQSGPK.+3	970.839	91.31	124225	115268	131869	78019.2	73068.5	52726.7	34857.1	2721.7	19172.8	2734.68	30931.7	25215.2	2251.41	2958.82
459	tr|B8BG13|B8BG13_ORYSI.FFVTPSDSVAIIAAN[Dea]AQAAIPYFQSGPK.+3	971.167	92.7	114670	111451	124749	76692.6	3678.39	52113.2	32459.4	3441.71	19306.2	3001.45	32410.9	5138.85	1669.97	1527.62
460	tr|B8BG13|B8BG13_ORYSI.YDYEEC[CAM]ESESANK.+2	812.309	22.69	8262.38	5996.23	2197.93	7474.21	7103.83	166.48	6560.85	8808.51	10337.2	6883.86	8094.19	6457.5	4129.12	7112.63
461	tr|A2XPB4|A2XPB4_ORYSI.AIELADPMENAGAALIR.+2	877.959	61.8	145164	140823	126535	129968	133605	137366	130526	197696	176924	172033	172078	172243	153449	169736
462	tr|A2XPB4|A2XPB4_ORYSI.EIIPLLEQTTQLR.+2	777.448	62.78	211041	227088	191270	226356	211328	208121	163339	321986	245805	259834	252751	282886	243054	265825
463	tr|A2XPB4|A2XPB4_ORYSI.AIELADPMEN[Dea]AGAALIR.+2	878.451	63.31	72233.3	78243.4	2951.07	3833.17	65714.7	60680.5	66262.4	12915.9	90519.1	8783.75	105328	10745.7	55984.8	94391.6
464	tr|A2XPB4|A2XPB4_ORYSI.NVVLDEFGSPK.+2	602.814	43.28	29930.7	8220.63	36105.1	38429.7	40427	39913.8	44512.2	60555.8	68986.9	52405.5	45771.2	45785.1	48417.2	51203.7
465	tr|A2XPB4|A2XPB4_ORYSI.HENLVQ[Dea]AGVIDPAK.+3	497.932	34.06	21438.7	12925.8	21465.8	21291.5	17209.6	1051.81	31674.3	31500.1	36772.8	4809.83	25160.9	2695.98	822.604	32021.6
466	tr|A2XT12|A2XT12_ORYSI.ANFLSADDFEPSLIPSK.+2	925.962	64.71	57644.4	93751.5	48070.4	86228.7	5456.05	64877.5	2892.12	101275	1598.73	85138.8	100056	97670.3	93972.7	80817
467	tr|A2XT12|A2XT12_ORYSI.LADIPFLEPYK.+2	653.358	64.39	162159	188960	148238	192283	193856	168519	202029	326654	3889.1	7741.58	289526	295779	6467.8	260584
468	tr|A2XT12|A2XT12_ORYSI.SDGHEDYGLLVSEK.+3	516.911	36.42	64983.2	68944.2	58455.1	82380	72962.7	72946.1	72461.4	110735	114949	106985	96011.1	103902	99132	103957
469	tr|A2XT12|A2XT12_ORYSI.LQSGLEC[CAM]GGAYLK.+2	698.351	37.77	33661.7	29069	26158.1	34141.4	4400.51	36311.6	36537	54686.9	51416.3	48869.4	37909.1	11964.6	45888.3	44774.9
470	tr|A2XT12|A2XT12_ORYSI.WHAPLIDNPNYK.+3	489.918	39.35	24542	24300.7	22130.9	31814.5	34137.4	33915.8	40184.2	6810.59	12100.8	11643.4	11238.7	7570.98	2121.38	6887.95
471	tr|A2XT12|A2XT12_ORYSI.AEEAAAAAGDGLSEFQK.+2	832.892	39.14	5193.57	5223.82	7434.42	1038.51	3348.23	9086.85	8352.62	15084.5	7700.93	15255.8	15660.8	12906.3	6167.69	15353.5
472	tr|A2XT12|A2XT12_ORYSI.LSHVYTAILKPDNEVR.+3	619.007	37.74	4564.39	18875.2	4298.67	17307.6	1641.23	1407.87	4616.32	10626.9	2868.4	5899.67	2775.5	12875	812.675	12428.7
473	tr|A2XT12|A2XT12_ORYSI.AEEAAAAAGDGLSEFQKK.+3	598.295	35.67	6478.16	4238.02	2395.08	2498.33	3923.14	6915.62	18693.8	18555.8	23012	6560.33	10068.3	1545.4	16250.4	12774.4
474	tr|A2YJG1|A2YJG1_ORYSI.C[CAM]SALNHMVGGIYR.+3	493.24	39.12	1.19569e+06	1.41311e+06	1.04048e+06	1.3726e+06	1.37903e+06	1.28677e+06	1.42258e+06	1.63677e+06	1.06172e+06	1.25673e+06	1.09157e+06	1.07759e+06	1.12874e+06	1.31003e+06
475	tr|A2YJG1|A2YJG1_ORYSI.C[CAM]SALN[dAm]HMVGGIYR.+2	730.842	51.89	465138	444591	359678	408394	415471	404933	414092	303777	321804	292852	272726	291025	286771	289427
476	tr|A2YJG1|A2YJG1_ORYSI.C[CAM]QPGMGYPMYSLPR.+2	828.87	48.81	518758	441271	393123	520161	535483	570702	499784	107654	59411.7	114204	79218.2	86832.7	84964.6	91203
477	tr|A2YJG1|A2YJG1_ORYSI.C[CAM]SALNHM[CRM]VGGIYR.+2	760.859	50.75	160876	161133	135046	156084	150637	156937	137597	96299	103238	111776	104248	110859	96697.7	110672
478	tr|A2YJG1|A2YJG1_ORYSI.C[CAM]S[1Ac]ALN[Dea]HMVGGIYR.+2	760.853	50.73	239534	243897	198851	225109	225896	252082	213881	171012	169043	178237	159362	149712	147129	168561
479	tr|A2YJG1|A2YJG1_ORYSI.AAASLPAFC[CAM]NVDIPNGTGGVC[CAM]YWLGYPR.+3	1009.48	76.82	674311	716344	638247	560171	517807	573027	601157	276185	207548	220371	234682	236765	229017	196481
480	tr|A2YJG1|A2YJG1_ORYSI.ELGATDVGHPMAEVFPGC[CAM]R.+2	1021.97	46.55	297693	310530	237283	317078	337117	323850	339033	422073	324093	350911	312321	333508	314705	342559
481	tr|A2YJG1|A2YJG1_ORYSI.C[CAM]QPGMGYPM[Oxi]YSLPR.+2	836.868	44.07	70047.5	61530.1	3628.54	64074.2	36730.6	86441.2	1031.96	25518.1	17857.7	24053.4	12667.4	21056.2	2404.65	2875.38
482	tr|A2XZQ4|A2XZQ4_ORYSI.VVVLNTANLPMVK.+2	699.413	52.04	195345	190176	172342	186931	189130	208693	197894	284550	212274	234908	211807	224118	200282	233699
483	tr|A2XZQ4|A2XZQ4_ORYSI.LSLNAGGLALPSFSDSGK.+2	867.457	62.4	231681	225004	237332	246603	199892	256017	245005	352384	191007	228762	196825	200591	187904	294957
484	tr|A2XZQ4|A2XZQ4_ORYSI.VLDTHVEGGNLFIVPR.+3	589.325	51.5	235802	234799	215931	232711	216692	215413	212521	347510	279269	286721	309967	305478	290517	303934
485	tr|A2XZQ4|A2XZQ4_ORYSI.EVGLGADLVR.+2	514.79	40.3	277866	258138	247376	274085	269685	271785	323334	428792	494230	389955	364046	373067	338560	355770
486	tr|A2XZQ4|A2XZQ4_ORYSI.AISPEVLEASFNATPEMEK.+2	1032	60.29	141404	150611	130562	135793	150321	133573	160217	197865	170313	174331	170976	192385	164857	173246
487	tr|A2XZQ4|A2XZQ4_ORYSI.VVVLNTAN[Dea]LPMVK.+2	699.905	52.06	88927.5	6715.31	3133.69	1797.91	74074.4	8533.76	15694.7	124818	72662.4	4752.63	16191.8	15534.7	12025.4	13454.9
488	tr|A2XZQ4|A2XZQ4_ORYSI.VVVLN[Dea]TANLPMVK.+2	699.905	50.5	106633	113407	5940.51	98471.8	102916	122388	91076.3	4781.79	102010	11082.1	1612.75	124352	9617.62	120741
489	tr|A2XZQ4|A2XZQ4_ORYSI.EGMALNC[CAM]LEAPLDVDIK.+2	944.463	64.53	34295.5	79958.5	69662.8	72549.9	81374.2	69320.5	79554.8	122297	94630.1	96283	92852.1	98690.4	87558.3	90284
490	tr|B8BCJ0|B8BCJ0_ORYSI.LYSAGSPVLQFNPNNFK.+2	948.486	59.15	124857	97973.3	83465.8	112124	127282	1729.48	134234	70091.1	52394.4	84991.1	89486.2	55032.5	37666.3	74201.2
491	tr|B8BCJ0|B8BCJ0_ORYSI.SAFQLDEITEFVK.+2	763.89	70.48	153515	127598	119017	120773	114662	115480	113615	143627	101329	96975	117601	123014	84723	108027
492	tr|B8BCJ0|B8BCJ0_ORYSI.VFVPGKPPVDYQGAR.+3	543.963	36.78	67404.2	63390.6	95108.8	76905.9	76128.3	85945.9	93163.6	78812.7	49361.3	66578.8	48269.9	46300.2	59220.3	58411
493	tr|B8BCJ0|B8BCJ0_ORYSI.SPVLQFNPNNFK.+2	702.867	50.55	30845.2	23223.9	1774.33	26448.2	1804.55	7595.81	25503.4	59830.6	36140.5	44935.9	37474.6	8320.53	35325.4	53226.6
494	tr|B8BCJ0|B8BCJ0_ORYSI.[CRM]-GVATVAALDADAHK.+2	691.357	44.9	42804.5	48184	41189.4	44989.3	48515	54336.8	49757	42493	36944.2	46436.5	48316	39437.2	33835.5	4960.34
495	tr|B8BCJ0|B8BCJ0_ORYSI.DVKPIVEFALSQVK.+3	524.971	68.44	34687.3	39221.2	68623	36712.6	1539.27	31499.8	16789.6	35266	10260.4	3248.31	1488.5	34258.4	28237.9	20964.8
496	tr|B8BCJ0|B8BCJ0_ORYSI.GVATVAALDADAHK.+3	446.905	31.4	39252.3	35111.1	41338.9	41795.7	45785	40260.6	45081.9	51829.1	44039.8	35512.6	31394	40819	34191.8	39889.2
497	tr|B8BCJ0|B8BCJ0_ORYSI.SAFQ[Dea]LDEITEFVK.+2	764.383	70.42	147792	135201	113168	112311	108058	118418	111767	137522	101020	92934.2	114499	113513	85453.7	108126
498	tr|A2YJG2|A2YJG2_ORYSI.QLAAIDSSWC[CAM]R.+2	653.814	42.23	670052	712262	590510	750241	731014	707075	874209	872872	825667	715990	658192	660706	632040	706246
499	tr|A2YJG2|A2YJG2_ORYSI.AAASLPAFC[CAM]NVDIPNGVGGVC[CAM]YWLPGTGY.+3	1009.48	85.55	679460	729528	661957	624027	640705	602116	26967.5	395526	300085	304166	318422	336614	309329	280356
500	tr|A2YJG2|A2YJG2_ORYSI.TPGQLC[CAM]QPGIGYPTYPLPR.+3	705.695	52.39	61222.3	57309.9	64042.4	75626.3	3682.44	74940.4	87780.5	53465	53114.4	45578.8	49148.7	7609.46	42189.9	50994.2
501	tr|A2YJG2|A2YJG2_ORYSI.[1Ac]-DHHQEQ[Dea]VVYTPGQLC[CAM]QPGIGYPTYPLPR.+3	1098.53	56.47	180934	194557	159351	184032	168461	159640	174189	123694	82238.9	124420	114311	114002	100003	106445
502	tr|A2YJG2|A2YJG2_ORYSI.[1Ac]-DHHQ[Dea]EQVVYTPGQLC[CAM]QPGIGYPTYPLPR.+3	1098.53	56.47	224727	233506	187301	219452	200042	193652	204866	129731	95452.6	153314	138751	140115	131377	128942
503	tr|A2YJG2|A2YJG2_ORYSI.[CRM]-QLAAIDSSWC[CAM]R.+2	675.317	56.89	327620	338033	316591	340447	337457	345378	363891	304247	269673	291404	276638	283587	265136	256412
504	tr|A5X300|A5X300_ORYSI.MIGTDAFQETPIVEVTR.+2	953.983	57.75	51893	2533.64	46386.4	51872.7	59824.2	58674.1	60815.1	82327.6	75956.8	70423.6	58576.4	72496.7	67264.9	73470.4
505	tr|A5X300|A5X300_ORYSI.LALQGLNALLDQSTTK.+2	843.475	65.8	62419.3	76109.4	71458.9	61440.1	63072.3	74984.9	79708	50765.2	40567	36717.3	34378.8	34680.5	31476.1	31406.8
506	tr|A5X300|A5X300_ORYSI.LPKPPATELLEQVLR.+3	568.673	67.31	17435.7	24540.3	11765.9	14559.6	4505.7	7167.2	11139.2	9256.6	10544.8	6424.43	4376.36	2794.39	4064.86	4907.26
507	tr|A5X300|A5X300_ORYSI.RPILYVGGGC[CAM]SASGDELR.+3	636.319	40.92	38131.1	33839.9	39695.6	24723.1	31130.6	11117.5	9666.32	19105.7	53215.7	8597.08	33926.9	1423.86	31340.1	16108.1
508	tr|A5X300|A5X300_ORYSI.DIQQQMAVPVWDTSMNLPGYIAR.+3	878.433	75.37	50456.1	2480.74	44613.7	2587.33	46890.8	32946.6	14597	37660.6	11324.4	33679.6	33477.7	35593.5	13211.9	33178.5
509	tr|A5X300|A5X300_ORYSI.IVHIDIDPAEIGK.+3	473.933	47.94	2393.55	2102.61	10177	12259.7	4935.33	9664.08	6918.37	32052.7	1455.31	12851.9	5474.63	11964.4	19739	3283.34
510	tr|A5X300|A5X300_ORYSI.HEQGEAFAASGYAR.+3	498.564	25.61	15495.2	411.811	12319.9	15996.6	18158.5	21582.4	21746.3	29156.5	48890.6	27464.7	22080.7	27261	28092.4	22318.3
511	tr|A2YYH2|A2YYH2_ORYSI.NLQEAADKYQNTNLYLK.+3	676.013	41.91	47765.5	53338.7	45112.7	54762	54822.4	53959.3	52259	70217.1	43185.6	54480.6	59122.7	58706.4	59133.5	57094.1
512	tr|A2YYH2|A2YYH2_ORYSI.FGTITSAVVMR.+2	591.321	44.02	109417	105651	92868.4	101248	100750	102679	95288.1	130922	107474	105831	101572	96292.5	93121.2	102536
513	tr|A2YYH2|A2YYH2_ORYSI.DAAASQPVPIGALATALANAAPDQQR.+3	839.773	74.01	204169	202579	197974	207031	196455	174284	205501	144624	102004	117818	108812	124274	91065	93912.5
514	tr|A2YYH2|A2YYH2_ORYSI.KFDDKEWYVGR.+3	481.574	35.84	5434.14	27138.7	17250.7	10432.5	16464.9	17531.9	10273.2	20538	1766.62	16639.6	31540.7	28426.5	2848.32	5857.38
515	tr|A2YYH2|A2YYH2_ORYSI.NLSENTTEDDLKEIFGK.+3	651.653	58.49	46591.2	24582.3	43413.4	24955.9	3571.67	8391.96	29657.9	74972.2	20276.2	6867.38	5857.37	47769.2	31820.5	43751.8
516	tr|A2YYH2|A2YYH2_ORYSI.DAAASQ[Dea]PVPIGALATALANAAPDQQR.+3	840.101	73.99	186300	182487	180362	187123	180698	155126	186636	128668	103279	109443	98171.5	108778	68736	89141.6
517	tr|B8BCQ3|B8BCQ3_ORYSI.ELVSNASDALDKLR.+3	510.942	43.98	86195.6	89704.4	77382	117518	95352.8	104962	100247	202130	97868.5	156797	144949	134242	132423	123133
518	tr|B8BCQ3|B8BCQ3_ORYSI.GVVDSNDLPLNVSR.+2	742.889	43.77	29268.5	35895.9	28789.7	44481.4	2583.06	65572.9	41463.1	124953	75621.9	117718	80015.8	58020.4	63136.1	84640.8
519	tr|B8BCQ3|B8BCQ3_ORYSI.AIYYIATDSLQSAK.+2	772.404	45.67	154300	138369	135311	136886	130113	124704	148202	139018	148054	130647	145472	121715	128719	125258
520	tr|B8BCQ3|B8BCQ3_ORYSI.AQTLGDTSSLEFMR.+2	778.375	49.1	68103.2	50241.7	65682.8	58301.9	58505.8	59837.9	70949.8	80843.7	70255.6	79811.9	86182.8	87631.2	75388.2	62735.8
521	tr|B8BCQ3|B8BCQ3_ORYSI.VFISDDFDGELFPR.+2	828.899	67.68	43129.1	48305.6	7460.52	36236.7	38100.1	39051.5	47791	54168.2	36408.6	61283.5	59974.9	62907.4	46495.6	69749.1
522	tr|B8BCQ3|B8BCQ3_ORYSI.NYSQFVSFPIYTWQEK.+2	1018.99	71.05	61086	58433.6	2218.39	28036.7	45639.3	49659.9	51505.8	57709.1	28491.9	58062.3	46314	51751.3	5798.5	56432.2
523	tr|B8BPH6|B8BPH6_ORYSI.FPLFVTENVLQK.+2	717.903	63.67	3547.91	18027.3	21156.8	25493.8	20526.1	25063.8	19956.9	146378	85070.5	116007	117182	132206	104947	132701
524	tr|B8BPH6|B8BPH6_ORYSI.IYEEFLAVPVSK.+2	697.882	53.41	75854.8	75679.4	72960.3	89092.6	80001.5	79374	81327.9	113069	94533	114622	111695	110624	110545	124303
525	tr|B8BPH6|B8BPH6_ORYSI.LILAPWC[CAM]DEEEVEK.+2	865.919	56.84	50965.4	42070.4	37749.9	50824.4	46610.9	43513.8	45543.1	58358.5	53050.9	60911.2	46818.6	58980.5	54539.5	54900.7
526	tr|B8BPH6|B8BPH6_ORYSI.LILAPWC[CAM]DEEEVEKDVK.+3	691.678	55.89	41505.3	47885.7	37889.1	48490.5	37511.1	29047.4	3732.85	72786.1	34019.8	59149.8	63695.5	51457.1	55895.7	21168
527	tr|B8BPH6|B8BPH6_ORYSI.TLC[CAM]TPFEQ[Dea]PDLPEGTTC[CAM]FASGKPAK.+3	918.431	47.84	26821	17427.4	12922.7	23838.2	15851.9	3509.08	1829.39	9477.13	4421.02	21475.9	21886.9	9865.2	6731.84	4214.01
528	tr|B8BPH6|B8BPH6_ORYSI.VAPLQVIVIPVPYK.+2	768.482	65.37	65942	70409.4	54441.4	168.441	67816.9	65784.1	68750.4	3636.19	421.429	43245.3	41663	23303.2	40213.4	46438.1
529	tr|A2Y534|A2Y534_ORYSI.VAPEDHPVLLTEAPLNPK.+3	647.354	43.73	91107.7	141318	125826	178436	172990	180168	151541	396768	149863	265365	185465	90679.6	173654	195007
530	tr|A2Y534|A2Y534_ORYSI.GYSLTTSAER.+2	542.767	25.68	27399.8	26972.2	27508.4	29527.3	27206.3	29448.4	33853.2	29129.5	36727.7	21950.1	27337.9	22749.2	28371.8	26607.3
531	tr|A2WTW6|A2WTW6_ORYSI.FSPNTFQPTIVSGSWDR.+2	969.971	57.88	157481	172883	140504	170490	160924	141736	196626	311217	211659	256803	252791	279697	262799	262114
532	tr|A2WTW6|A2WTW6_ORYSI.HIVQDLKPEIPVSK.+3	534.979	34.84	58451.5	65862.6	61900.3	62525	71400.1	73505.4	61223.5	179575	81769.9	120792	103061	94552.2	114184	137353
533	tr|A2WTW6|A2WTW6_ORYSI.LWDLSTGVTTR.+2	624.833	48.56	201067	215377	198786	257494	196729	185382	172717	127098	279756	183400	326073	269035	346125	212471
534	tr|A2WTW6|A2WTW6_ORYSI.LWDLSTGVTTR[Dea].+2	625.325	48.61	94414.1	44106.5	3159.12	10076.4	91049.4	8900.32	16179.4	50982.5	44227.5	8822.48	72694.5	59590.6	62022.9	83881.1
535	tr|A2WTW6|A2WTW6_ORYSI.LYSLDAGSIIHSLC[CAM].+2	774.89	65.6	3154.05	6255.45	60378.3	4008.52	2830.62	3943.15	39825.1	35548.5	34830.7	24710.8	25576.3	22549.6	17158.8	1163.29
536	tr|A2WTW6|A2WTW6_ORYSI.YTIGGDLGGGEGHNGWVSC[CAM]VR.+2	1096	46.49	6810.28	11300	6298.62	621.658	1150.45	4457.21	8721.7	15844.2	16295.9	2548.31	672.647	1196.56	14726.9	2486.96
537	tr|A2WTW6|A2WTW6_ORYSI.LYSLDAGSIIHSL.+2	694.875	68.41	21387.9	21641	1999.2	2921.59	30518.9	7576.32	5156.49	19393.3	3834.29	23567.5	3777.65	36025.9	2285.59	1745.46
538	tr|B8AY53|B8AY53_ORYSI.EIVGNVDGVQIR.+2	649.857	40.85	82582.2	81794.7	75880.7	94481.6	96902.7	96898.3	110500	149465	111249	120468	98499	101980	108634	116511
539	tr|B8AY53|B8AY53_ORYSI.SFRPSEPSFAY.+2	644.304	44.26	42998.2	7147.34	50300	53475.5	46047	61616.2	57507.9	76932.4	56302.9	66539.7	48646.1	49693.2	37275.4	61864.1
540	tr|B8AY53|B8AY53_ORYSI.NAYFDEYDYR.+2	678.281	41.75	21499.1	19031.4	1622.18	21498.5	23604.1	35299.6	28567	40553.6	45044.5	32047.3	24781.2	23644.9	23412.3	34354.7
541	tr|B8AY53|B8AY53_ORYSI.ELGEGSASVSPVSGLSSSR.+2	903.447	38.8	38209.1	36605.6	27661.1	41833.6	35577.7	1870.31	36502.1	49772	43387.1	52745.9	33536.7	35157	36451.6	35379.1
542	tr|B8AY53|B8AY53_ORYSI.EVDVSAGAAEAPQPEDK.+2	856.902	27.98	18981.4	22801.6	22598.4	27618.3	28903.5	24985.5	28701.8	35181.6	37945.2	32952.1	31991.9	29649.1	31851.2	27448.9
543	tr|B8AY53|B8AY53_ORYSI.LSLAEGIR.+2	429.756	36.54	33052.6	33018.7	32120	38665.6	40638.5	33791.2	44141.7	44465.8	48448.1	31712.8	30980.1	32267	31999.3	29004.3
544	tr|B8AY53|B8AY53_ORYSI.SPPLPFLLSSLLQSR.+2	827.98	94.49	31090.8	26566.3	23066	16881	2897.97	1657.82	3016.94	1661.78	2129.19	1441.87	2074.41	2211.64	2253.76	1491.83
545	tr|A2ZBV5|A2ZBV5_ORYSI.DDVNKPC[CAM]HLTSFVGYK.+3	627.305	37.61	16569.3	14413.8	14795.2	15556.2	19327.1	7786.08	19348.3	35750.2	25380.7	23645.8	11573.1	23325.6	20479.4	4826.17
546	tr|A2ZBV5|A2ZBV5_ORYSI.[CRM]-VIVHTQIR.+2	504.801	37.49	26854.4	32105.5	18002.9	31906.9	24424.4	25276.4	28525	9175.64	6690.57	2428.48	30250.8	32144.3	29408.7	31757.6
547	tr|B8B1A6|B8B1A6_ORYSI.LLAQLVEAEMNKR.+3	505.617	54.14	38713.8	40218.1	30022.3	39334.2	38557	39300.7	35082.4	37245.1	25724.2	34143.8	32999.3	38577.9	31856.8	35303
548	tr|B8B1A6|B8B1A6_ORYSI.TAAVPDATVITEHPLVR.+3	597.332	44.09	79981.1	67472.1	69221.7	89604.4	93216.9	102685	2938.49	158952	101444	135148	76790.5	75591.2	81512.8	113350
549	tr|B8B1A6|B8B1A6_ORYSI.LIGFLGGTDGLFAQK.+2	768.925	69.76	94190.3	97874.6	97096	4740.75	1403.17	86226.4	75892.7	99794.7	83173.6	97196.1	90566.4	89520	78718.6	90564.5
550	tr|B8B1A6|B8B1A6_ORYSI.ALYRPDLPPC[CAM]LQ.+2	721.877	49.35	13697.7	6054.86	6160.86	2023.8	4792.91	5754.42	5214.38	110133	3992.6	62721.2	7869.34	75014	18635.5	97023.4
551	tr|B8B1A6|B8B1A6_ORYSI.[1Ac]-GSVAMDSDYGVPR.+2	698.314	43.04	91027.1	74345.2	85279.5	79202.1	88586	98347.8	89873.9	113860	96714.8	98409.7	102549	95234.4	79067.9	95336.4
552	tr|B8B1A6|B8B1A6_ORYSI.KTAAVPDATVITEHPLVR.+4	480.274	39.55	9576.51	9083.12	10665.5	11796.4	4040.4	11733.6	8286.47	15545.6	11672	11512.5	12253.6	8865.38	1579.93	10642
553	tr|A2ZH90|A2ZH90_ORYSI.AAEEANVYDDLVK.+2	718.849	43.55	37381	35136.1	20639	35897.5	40391.5	10945.6	49902.7	86953.6	60416.3	75967	45681.3	60494.3	61948.5	59670.7
554	tr|A2ZH90|A2ZH90_ORYSI.ADDATHFLDVIR.+3	458.233	50.75	62053.4	68054.6	52638.9	66044.2	61756.4	60029	67180.8	102625	81899.7	85534.2	86121.6	79206.6	80653.3	82024.4
555	tr|A2ZH90|A2ZH90_ORYSI.EAAELAAESPQGLLR.+2	777.91	45.33	52065.7	48872.6	48986.7	59920.8	64484.3	55391.7	60551.3	109415	78301.9	94080.3	85839.6	81735.6	82516.5	80132.1
556	tr|A2ZH90|A2ZH90_ORYSI.VVGNENPSTLIC[CAM]FASK.+2	868.438	51.34	34273.2	4829.3	33097.7	2234.46	1006.53	51160.6	39152.4	69819.7	3000.51	67866.2	57012.5	59669.8	57955	44428.9
557	tr|A2ZH90|A2ZH90_ORYSI.EGLVSEAIESFIR.+2	725.383	81.99	21137.8	2968.77	1473.34	3174.9	2673.1	13791.1	6614.15	4615.59	2169.18	25526.9	35216.1	4018.54	49312.9	46204.8
558	tr|A2ZH90|A2ZH90_ORYSI.LHVIELGAQPGKPGFSK.+4	445.254	38.12	22002.6	23801.4	29764	25403.8	19999.7	25239.5	23078.8	39504.1	28935.2	29161.4	30733.5	31791.2	36661.3	27069.6
559	tr|A2ZH90|A2ZH90_ORYSI.GNLQIVVQAAK.+2	570.84	39.88	12085.8	5832.93	17991.1	8803.08	9724.62	17219.2	8980.34	6443.91	3842.7	19834.9	16980.7	29263.1	10897.4	4087.32
560	tr|D0TZR9|D0TZR9_ORYSI.LYDPVGGEHANIFGAGLK.+3	619.988	51.33	85394.3	97026.4	75262.1	83209	83214.3	75911.3	78872.4	133565	92468.4	110485	112870	106153	100544	96372.7
561	tr|D0TZR9|D0TZR9_ORYSI.DDVPLIGFIGR.+2	601.332	65.37	304022	325125	321008	322917	331813	217136	335842	420990	375400	400109	326883	405911	251552	379857
562	tr|D0TZR9|D0TZR9_ORYSI.TTEGGWGLHDIIR.+3	485.584	46.63	50957	60266.4	42422.2	46470.8	50541.3	45229.8	42994.4	60270.4	56162.4	47396.6	56523.5	61727.5	46132.7	46224.9
563	tr|D0TZR9|D0TZR9_ORYSI.LIEALGHC[CAM]LETYR.+3	525.605	46.18	45066.8	47351.3	38542.5	52733.5	56580.3	43133.4	55021.2	52145.3	48906.4	34324.6	43040	55286.5	49530.8	36644.7
564	tr|D0TZR9|D0TZR9_ORYSI.SSPIPAVEEETWDFKK.+3	621.644	48.74	48716.8	53442	47655.6	53756.9	50103.2	41440.7	54173.4	69599.2	51006	55118.5	59425.4	63252.5	57028.2	57151.5
565	tr|D0TZR9|D0TZR9_ORYSI.TTEGGWGLHDIIR.+2	727.873	45.01	871.897	15525.5	2389.01	4969.73	5088.25	12140.8	3423.7	2283.53	16885.2	11706.3	14167.1	16432.7	2841.87	1344.61
566	tr|D0TZR9|D0TZR9_ORYSI.YGDYAEAQDVGIR.+2	728.839	36.79	27538.8	1198.47	24857.3	28017.3	24050.7	24719.2	27108.1	41951.1	44790	36402.1	29819.2	26850.5	28031.9	33028.5
567	tr|D0TZR9|D0TZR9_ORYSI.YGDYAEAQ[Dea]DVGIR.+2	729.331	36.77	19969.8	22538.9	323.972	23488.2	3769.54	22006.4	6684.77	30688	24846.9	33583	17450.1	4414.29	22317.5	23964.8
568	tr|B8BCI1|B8BCI1_ORYSI.LDIDPESITWR.+2	672.843	57.01	188989	198673	181259	195972	197990	171790	189704	230792	2609.58	217852	185168	206443	188996	167549
569	tr|B8BCI1|B8BCI1_ORYSI.GAVDLGLAVQR.+2	549.817	40.74	201951	188330	181832	192422	195913	193930	182112	207226	203927	178478	177660	168343	172654	134703
570	tr|B8BCI1|B8BCI1_ORYSI.FLYPLESGIK.+2	583.826	51.15	62729.6	57490	53485.5	86362.4	77634.8	84647.7	93589.1	142935	109337	135227	86342.1	87078.4	80175.6	115087
571	tr|B8BCI1|B8BCI1_ORYSI.GAPSGFVLPIR.+2	557.324	51.04	33368.4	2945.08	1538.26	34615	37557.7	40676	49324.4	62475	51766.1	904.523	30847.3	6050.28	36872.1	46444
572	tr|B8BCI1|B8BCI1_ORYSI.FYGASGVEYSEQAEK.+2	832.875	35.09	47435.8	39884.3	45249.8	47291.4	49259.7	54001.6	58840.7	62286.8	55258.6	49513.8	50512.2	51431.7	49025.3	48771.6
573	tr|B8BCI1|B8BCI1_ORYSI.NNLLAAAIDTR.+2	586.325	46.75	18539.6	8437.69	11048.2	34921	6036.33	5738.52	22880.5	92646.2	116714	74982.5	59733.5	74391.2	18885.2	91342.2
574	tr|B8BCI1|B8BCI1_ORYSI.FASDTEAEMDVVR.+2	735.332	38.65	51293.1	52836.7	41550.4	54853.1	55878.4	53438.3	52652.6	52228.7	73962.2	62610.2	47698.1	50279.6	61217.9	60098.2
575	tr|B8AWV4|B8AWV4_ORYSI.NTVEGITGIISK.+2	616.348	44.37	106646	106743	98286.6	125889	128041	139818	146548	202398	173221	170746	139196	130674	135097	163890
576	tr|A2YB91|A2YB91_ORYSI.SPFALADGPASSAAGNPGEIAK.+2	1014.51	46.15	38547	27242.4	31553	42231.3	41391	55412.3	38905.8	86370.9	58001.8	75870.2	63751.3	56136.3	49041.4	53389.7
577	tr|A2YB91|A2YB91_ORYSI.[1Ac]-AAAAVAANGGGDGAQASNAPAPTR.+3	703.342	31.69	124907	113020	120007	116727	108327	116597	117386	164586	140488	132733	127470	120403	112641	107734
578	tr|A2YB91|A2YB91_ORYSI.EVPTSFGFDTAC[CAM]K.+2	729.832	44.1	34541.4	42568.2	27546.3	40728.7	35311	45206.9	55750.3	77432.9	71116.7	67685	55483.6	44427.6	52749.6	57718.9
579	tr|A2YB91|A2YB91_ORYSI.TIQEQLLLER.+2	621.856	45.37	59399.1	66943.7	62296.9	2371.79	70958.9	74563.7	67093.3	79130.3	77532.9	68294.2	79509.2	91241	74300.8	84751
580	tr|A2YB91|A2YB91_ORYSI.SPFALADGPASSAAGNPGEIAK.+3	676.673	46.15	64601.7	4412.53	59544	16910.5	100171	83345.7	6316.13	128705	110246	90668.2	89817.4	74552.1	96464.5	97300.4
581	tr|A2YB91|A2YB91_ORYSI.[1Ac]-AAAAVAAN[Dea]GGGDGAQASNAPAPTR.+3	703.67	31.69	66296	61467.7	66535.1	70992.6	63356.8	70317.1	60712.7	93193.6	71555.3	78778.4	73587.6	66926	62417.6	63753.1
582	tr|A2YB91|A2YB91_ORYSI.[1Ac]-AAAAVAANGGGDGAQASNAPAPTR.+2	1054.51	31.73	22319.7	18274.4	20484.2	20878.7	13748	23450.1	22145.6	30831.7	24861.7	29272.5	22345.5	22818.6	22532.2	24587.6
583	tr|A2YB91|A2YB91_ORYSI.LFPNLFGQPSVSLVPSPEPASTR.+3	814.101	75.79	55659	3746.08	4061.95	14659.7	77871.5	14284.6	3270.89	2604.83	61642.7	3290.96	4973.76	32969	2630.71	48171.3
584	tr|A2WLE4|A2WLE4_ORYSI.NAVESYVYDMR.+2	673.806	45.66	50688.5	54629.4	36382.1	58365.4	57748.9	57455.8	63875.7	100487	74603.6	74740.1	81084	66085.5	67298.2	80935.1
585	tr|A2WLE4|A2WLE4_ORYSI.GC[CAM]ALEC[CAM]AILSPTFK.+2	783.886	56.48	45574.7	7402.6	32469.3	15718.9	2251.08	48139.5	46544.1	78693.2	56761.2	63612.5	65533.1	74978.1	56823.6	63187.8
586	tr|A2WLE4|A2WLE4_ORYSI.ILTDFFGKEPR.+3	441.575	46.38	32951.1	39969.7	27719.5	39478.9	36995	39936.9	43758.5	87739.3	51331.6	60613.6	56985.5	52712.9	55910.3	64743.6
587	tr|A2WLE4|A2WLE4_ORYSI.AVLDAATIAGLC[CAM]PLR.+2	770.929	61.72	36978.1	63248.3	42635.9	57326.9	51542.3	5234.53	58300.9	106226	87519.4	80563.7	77325.7	69004.9	82357.1	80705.9
588	tr|A2WLE4|A2WLE4_ORYSI.VLSANPESPMHIEC[CAM]LMDEK.+3	734.008	54.05	99127.2	30001.1	11660.8	100403	69291.1	132873	9685.68	69060.9	20718.8	11525.7	30014.2	115657	103188	5477.36
589	tr|A2WLE4|A2WLE4_ORYSI.FIGTAGAASSTMNPK.+2	726.861	30.72	1373.22	10545.5	2868.43	9695.74	8187.48	224.477	1072.43	16970.1	13010.3	14253	13439	13234.5	12388.3	13602.1
590	tr|A2WLE4|A2WLE4_ORYSI.EYEMALQDR.+2	577.761	34.26	3913.78	8307.38	4827.38	3700.47	9859.29	11800.3	14079.1	9788.37	21498.9	12002.6	2871.91	15694.5	5116.64	14691.6
591	tr|A2WLE4|A2WLE4_ORYSI.VFTPTQLMAMVLSNLK.+3	598.328	103.37	9825.24	8282.31	7458.86	7495.97	9713.83	11771.6	9225.14	4698.72	5396.01	7766.09	4733.51	7172.33	2909.16	3685.85
592	tr|A2XIT7|A2XIT7_ORYSI.VGPTTPLPDLVTIHAPK.+3	586.005	51.84	125365	127204	121280	127097	126340	122119	116016	164876	138253	155295	115823	130184	123703	140304
593	tr|A2XIT7|A2XIT7_ORYSI.FNFPENGVELYAEK.+2	828.899	55.54	16963.4	82600.6	3650.34	51990.2	116527	55836.6	34783.1	106752	175405	94240.6	156333	5048.49	172451	188001
594	tr|A2XIT7|A2XIT7_ORYSI.ELAEDGYSGVEVR.+2	712.339	35.03	175075	138489	147607	151868	151960	159851	165382	306934	294354	268271	204453	239070	248765	241935
595	tr|A2XIT7|A2XIT7_ORYSI.GLC[CAM]AIAQAESLR.+2	644.837	43.81	195374	196844	155839	204334	200800	213713	223605	377574	282910	314783	264778	265440	257804	309720
596	tr|A2XIT7|A2XIT7_ORYSI.EEEELRPPVLIAEA.+2	797.92	54.28	152060	146136	126848	130712	157951	134721	136923	195843	141256	176453	164574	163229	170715	176940
597	tr|A2XIT7|A2XIT7_ORYSI.[CRM]-GLC[CAM]AIAQAESLR.+2	666.341	61.26	74509.3	80314.9	81716.6	96610.8	85468.6	98890.5	89716.8	106454	89548.8	122659	99795.9	107068	95029.3	103350
598	tr|A2XIT7|A2XIT7_ORYSI.DGYMISSGQPVNEYIDSAVR.+2	1101.01	54.14	5667.18	8856.26	1808.43	2747.43	5116.77	10037.8	2553.5	940.913	5327.52	15553.3	16962	14251.5	2310	2953.96
599	tr|A2XIT7|A2XIT7_ORYSI.GC[CAM]EVIVSGK.+2	474.745	18.82	6180.87	2139.57	2648.11	3791.16	8173.97	8195.52	4603.86	12428.3	19138.8	7384.29	3148.04	2517.76	7837.52	9708.78
600	tr|A2X0V4|A2X0V4_ORYSI.GIYAYGFEKPSAIQQR.+3	609.984	41.63	152675	181055	147935	163783	147738	171307	162777	185116	115112	170587	136069	134064	133615	153134
601	tr|A2X0V4|A2X0V4_ORYSI.ILASGVHVVVGTPGR.+3	487.956	36.79	138882	112832	134371	130061	104657	109021	121096	143426	192683	164203	154946	172130	136956	127117
602	tr|A2X0V4|A2X0V4_ORYSI.GVAINFVTR.+2	488.782	41.38	104322	116834	84311.5	131474	147215	124179	125068	207829	173946	163125	182595	166549	161535	159708
603	tr|A2X0V4|A2X0V4_ORYSI.[CRM]-GIYAYGFEKPSAIQQR.+2	935.976	50.66	42990.7	47325.1	37691.9	47926.1	41679.3	46717.6	44687.3	49525.2	43450.9	40054.7	38737	41307.7	37852.7	44869.5
604	tr|A2X0V4|A2X0V4_ORYSI.RDELTLEGIK.+2	587.327	36.54	419.333	31117.3	1836.56	17055.1	25808.6	27507.9	42701	44947	55369.9	39772.8	33422.3	34719.3	45885.6	45519.5
605	tr|A2X0V4|A2X0V4_ORYSI.[CRM]-MFVLDEADEMLSR.+2	799.863	91.38	38110.4	23690.8	4013.77	34144.8	30554.2	29450.2	37381.3	2366.92	30202.6	1828.16	36979	36510.2	37157.4	35531.9
606	tr|A2X0V4|A2X0V4_ORYSI.[CRM]-MLFDIQR.+2	483.247	65.11	14071.6	19050.6	22625.8	13459.2	19546.9	11900.7	20648.3	35447	25961.8	28143.3	34061.4	29129.5	27656.4	29771.8
607	tr|A2XDL4|A2XDL4_ORYSI.ATSSIFPLQNVFVR.+2	789.936	70.31	655324	686743	589244	662945	644866	611334	654175	464522	221213	430563	393023	409895	358122	385669
608	tr|A2XDL4|A2XDL4_ORYSI.MVEIMANQASSC[CAM]DLK.+2	848.889	40.23	27131.8	24830.5	21960.3	21178.4	20661.7	8214.82	26356.2	14827.9	35979.7	30475.9	25595.8	8239.93	25352.9	1810.27
609	tr|B8AM29|B8AM29_ORYSI.IFVPEGQPLESEPNEPLR.+2	1026.03	49.37	167270	154366	91223.6	168300	178636	167756	179540	276672	205282	254629	245880	255538	236481	255723
610	tr|B8AM29|B8AM29_ORYSI.NWNYTGLVDAIHNGEGK.+3	629.971	56.06	94795.7	75274.5	73402.1	91716.6	89526.9	82248.2	94712.6	136550	105172	129767	138303	142214	114288	121883
611	tr|B8AM29|B8AM29_ORYSI.ISC[CAM]NLPGLPHPTFSR.+3	565.959	46.35	783.734	2785.74	7770.82	24758.6	24675.9	3042.26	6900.13	188741	137417	158884	144434	160710	159318	173282
612	tr|B8AM29|B8AM29_ORYSI.LVGC[CAM]C[CAM]NELNAGYAADGYAR.+2	1037.46	41.14	45288.8	42202.5	42268.5	46743.4	46863.6	48586.1	55554.1	77282.3	78104.2	69406.8	63860.9	68802.1	61850.4	68289.3
613	tr|B8AM29|B8AM29_ORYSI.IFVPEGQPLESEPN[Dea]EPLR.+3	684.681	49.35	53167	2900.31	53402.3	85073.4	68400.2	70325.9	56769.6	132100	9738.48	101310	18057	82326.8	68285.1	84706.8
614	tr|B8AM29|B8AM29_ORYSI.TIGLPDFSQELR.+2	688.364	59.61	9887.52	4365.33	6342.69	7519.05	13909.3	7597.46	8058.73	126535	104906	123843	117357	129777	2757.05	121399
615	tr|B8APD5|B8APD5_ORYSI.ALVEGPFLDVLR.+2	664.882	68.38	392668	416297	352649	402858	374352	376813	417386	460740	348226	308050	361194	399743	366641	310016
616	tr|B8APD5|B8APD5_ORYSI.LPADTPYSQFAYK.+2	750.872	44.38	22320.9	20393.1	25433	22454.5	14709.1	31238	2259.53	94121.5	14868.4	51670.8	59590	62248.4	64868.8	75277.1
617	tr|B8APD5|B8APD5_ORYSI.NITGLVEAYAK.+2	589.824	50.71	108511	98955.2	97825.9	93103.8	94409.7	94153.9	113021	146894	125018	104989	115911	121568	95734.4	102949
618	tr|B8APD5|B8APD5_ORYSI.FDVWPYLEK.+2	598.803	63.66	125471	130872	96119.7	112711	127745	94190.2	124027	172247	128470	144044	159638	123933	128202	144109
619	tr|B8APD5|B8APD5_ORYSI.NELVALLSK.+2	493.798	51.62	46071.8	10380.7	35450.8	61566.9	67606.1	60871.8	67503.4	110618	94555	105279	73712	57898.5	97474.1	93449.1
620	tr|B8APD5|B8APD5_ORYSI.FNIVSPGADMSIYFPYTEK.+2	1090.02	73.25	27066.3	3533.21	33712.7	783.833	27544.8	29957.3	3533.34	22123.8	2297.17	602.611	32586.5	1566.58	22458.7	23382
621	tr|B8APD5|B8APD5_ORYSI.HILDALDEVQSSGGR.+2	798.903	39.82	1668.97	9553.4	9671.75	7542.74	1554.62	2040.92	8684.98	1802.76	6266.36	6365.31	3947.64	10159.7	3778.16	12708.8
622	tr|B8A7W4|B8A7W4_ORYSI.MVGVVVDSPE[1Me]K.+2	587.313	41.51	70474.4	78441.2	66007.6	80323.9	77389.6	82524.4	84740.6	103901	92143.7	16972.9	84025.7	83679.7	79478.6	84881.6
623	tr|B8A7W4|B8A7W4_ORYSI.NEASTPTDVEVETVDLQHDK.+3	743.017	39.36	12416.6	1339.65	10748.8	11813.3	684.025	16124.9	13453.6	21137.4	18506.8	12853.4	10925.2	14264.6	5741.76	2197.21
624	tr|B8AD25|B8AD25_ORYSI.MVDIPLC[CAM]HIPEPVR.+3	559.293	51.16	141281	155232	118465	146674	142294	122425	138160	156125	112074	151541	99782.9	135595	119205	122794
625	tr|B8AD25|B8AD25_ORYSI.QAAQQLLPLC[CAM]VK.+2	684.887	46.7	11224	5173.8	1386.53	3465.66	2528.36	4756.09	12659.3	13593	5204.2	8258.28	1207.01	1732.75	4702.6	10782.4
626	tr|B8AD25|B8AD25_ORYSI.KQGAAALPSAAAPDLGFLPNGGGK.+3	736.731	51.4	34320.6	42014.9	34237.6	36417.1	47711	45594.6	43812.6	4905.23	74338	6176.82	17357.9	1856.38	36077.9	7572.24
627	tr|B8AD25|B8AD25_ORYSI.GILLNGAVR.+2	456.785	37.05	61737.4	38208.3	45874.1	70924.6	65800.7	72188.4	84938.5	29933.3	39646.1	26747.9	2354.73	23224.8	28695.8	28655.6
628	tr|B8AD25|B8AD25_ORYSI.[CRM]-QAAQQLLPLC[CAM]VK.+2	706.39	61.24	2128.04	2482.08	31760.4	31072.5	1424.83	35543.4	36178.4	4833.63	1776.77	31711.3	1436.48	4683.92	5785.83	844.844
629	tr|A2ZAA7|A2ZAA7_ORYSI.GDFAVDIGR.+2	475.24	38.9	565561	655395	502841	663219	663396	619185	803180	763877	857221	689566	588723	613593	609645	678876
630	tr|A2ZAA7|A2ZAA7_ORYSI.GLIGEVIGR.+2	457.277	45.38	303368	377767	233989	397499	398531	388868	457387	567453	412485	435543	372465	354817	357518	414525
631	tr|A2ZAA7|A2ZAA7_ORYSI.SNQHPWIYEV.+2	636.804	48.63	193144	248673	137433	232829	230112	213002	280668	296574	238101	245834	216011	206545	231937	225495
632	tr|A2ZAA7|A2ZAA7_ORYSI.LVGATNPLAAEPGTIR.+2	790.444	43.1	88156.2	78215.9	70424.6	100795	99662.2	112121	111003	199752	120950	174404	121509	110041	109896	132208
633	tr|A2ZAA7|A2ZAA7_ORYSI.[1Ac]-ALEQTFIMIKPDGVQR.+2	944.504	66.46	248009	219875	205103	192421	170505	208292	230435	219724	197898	191193	170915	182043	184766	203081
634	tr|A2ZAA7|A2ZAA7_ORYSI.M[Oxi]ALEQTFIM[DTM]IKPDGVQR.+3	649.012	56.65	80091.1	110638	81349.7	111927	96801.9	99730.2	111951	10936.9	108799	105911	107147	105028	74693.7	122503
635	tr|A2ZAA7|A2ZAA7_ORYSI.KLVGATNPLAAEPGTIR.+3	569.997	38.7	44429.3	45388.7	47548.7	51008.1	54573.9	62006.2	55463.6	84340.4	39540.9	53055	44465.6	36900.2	36648.1	57800.8
636	tr|A2ZAA7|A2ZAA7_ORYSI.[CRM]-GLIGEVIGR.+2	478.78	66.44	113606	127188	122796	138394	123007	141308	138529	129434	114024	108236	81612.7	110116	104595	103557
637	tr|B8AGV6|B8AGV6_ORYSI.LADLVGVTLGPK.+2	591.858	49.83	434961	460130	380611	445497	433717	454832	478352	635884	487911	502999	492778	484703	470753	463304
638	tr|B8AGV6|B8AGV6_ORYSI.EVELEDPVENIGAK.+2	771.388	45.21	242238	183465	175693	230109	191094	226794	18132.9	404724	278215	330165	279440	259315	280566	284211
639	tr|B8AGV6|B8AGV6_ORYSI.NQIEVAEQEYEKEK.+3	579.616	37.21	10331.2	15798.7	11642.8	1610.79	10595	17335.9	17114.5	36807.7	20781.8	23388	23645.4	22223.5	20438.2	25981.2
640	tr|B8AGV6|B8AGV6_ORYSI.LRVEDALNATK.+3	410.567	33.54	52176.8	59646.1	47642.1	56832.2	58717.1	60677.4	72057.9	101376	83312.4	68237.2	58386.2	63695.5	70116.3	67360.9
641	tr|B8AGV6|B8AGV6_ORYSI.VVAAGANPVQITR.+2	648.375	31.35	38409.8	35881	36685.5	42506.1	43820.9	44596.9	46704.5	44308.5	44024.4	40575.4	30632.5	31963.8	34098.9	35730.6
642	tr|B8AGV6|B8AGV6_ORYSI.[CRM]-LADLVGVTLGPK.+2	613.361	79.94	69094.8	86151.3	69750.5	92912.5	80754.6	81365.8	95219.2	92615.6	79711	67643.7	78106.7	86734.1	85099.6	74793.4
643	tr|B8AGV6|B8AGV6_ORYSI.DLITILEDAIR.+2	636.364	98.7	8530.91	10360.6	10262.1	7386.61	8213.52	3703.36	9556.93	6504.65	2643.26	4556.86	2051.06	8316.4	10809.9	9125.27
644	tr|B8AGV6|B8AGV6_ORYSI.NAGVNGSVVTEK.+2	587.807	18.37	4729.26	7415.14	2675.32	7853.23	8022.89	4881.76	11880.1	11960.9	15232.9	7714.51	7850.12	5207.34	9356.48	11861.2
645	tr|B8A8L8|B8A8L8_ORYSI.NLVATGKPESFGGPFLVPSYR.+3	746.063	56.77	80236.6	86416.7	68746.9	39852.4	61874.7	77200.2	81484.2	99810.4	76519.5	9284.74	80233.4	86353.2	1916.16	71895.9
646	tr|B8A8L8|B8A8L8_ORYSI.NASSSTGNITLSVTK.+2	740.386	33.05	50185.3	52488.3	49124.7	60075.9	50904.6	54340.7	66367.3	67914.9	74138.7	61284.4	51806.2	55522	54846.9	52350.9
647	tr|B8A8L8|B8A8L8_ORYSI.GTGTANQC[CAM]PTVEGGVDSFAFK.+2	1071.99	47.94	31150.7	30865.1	28789.6	27704.4	34924	39997.4	34282.8	54136.5	38693.3	15417.5	46729.6	46757	44659.8	1872.25
648	tr|B8A8L8|B8A8L8_ORYSI.VPFLFTIK.+2	482.797	62.8	83190.9	101337	95726.2	90848.3	63334.7	90126.7	79039	10962.5	1309.42	10831.7	13902.7	11187.1	1807.26	9842.64
649	tr|B8A8L8|B8A8L8_ORYSI.KFC[CAM]LEPTSFTVK.+2	728.879	46.48	14160.3	40368.6	1698.73	4035.31	15444.5	15321.1	9480.96	4490.75	19378.2	30669.7	1729.76	10450.6	11437.2	14293.7
650	tr|B8A8L8|B8A8L8_ORYSI.DGIDYAAVTVQ[Dea]LPGGER.+2	881.436	57.32	816.281	1970.14	26880.5	42844.6	45392	9681.84	32705.4	3884.85	20531.5	5361.56	3123.64	46610.8	52161.7	27244.9
651	tr|A2ZFU3|A2ZFU3_ORYSI.IFEGEALLR.+2	524.295	46.26	428626	486683	358638	481623	488322	459999	547205	678671	602760	610486	536860	567809	558342	595821
652	tr|A2ZFU3|A2ZFU3_ORYSI.HLLTLDEKNPR.+3	445.918	25.36	17795.5	28985.3	19260	25552.7	5401.74	31469.1	34335.8	47521.9	63713.7	25192.1	25382.6	20439.3	14462.4	36937.5
653	tr|A2ZFU3|A2ZFU3_ORYSI.NPRRIFEGEALLR.+3	524.299	46.25	577804	657443	483538	650172	654356	619550	733947	902823	822579	808933	726445	753603	744811	806667
654	tr|A2ZFU3|A2ZFU3_ORYSI.[CRM]-LVGEYGLR.+2	475.259	52.52	20872.3	15446.1	18333.5	18827.9	1095.68	20346.3	28473.9	26526.9	46622	3642.09	27384	17792	4055.76	4811.39
655	tr|A2YJF9|A2YJF9_ORYSI.ELGATEAGHPMAEVFPGC[CAM]R.+3	676.98	43.07	279237	236009	286333	13623.9	264167	293698	568938	979856	522650	908217	776439	698742	620891	713805
656	tr|A2YJF9|A2YJF9_ORYSI.DHHQVYSPGEQC[CAM]RPGISYPTY.+4	623.533	36.39	3058.34	3979.24	5110.03	4074.72	3695.57	4641.64	8456.62	45116.2	23940.4	22220.3	43292.4	44685.4	30037.1	26200.9
657	tr|A2YJF9|A2YJF9_ORYSI.AAASLPAFC[CAM]NVDIPNGPGGVC[CAM]YWLGYPR.+3	1008.15	78.22	621285	676889	257679	525177	203385	536513	573154	174640	109121	206938	151776	224613	213285	135018
658	tr|A2YJF9|A2YJF9_ORYSI.AAASLPAFC[CAM]N[Dea]VDIPNGPGGVC[CAM]YWLGYPR.+3	1008.48	78.15	478739	522041	446317	175789	156844	192064	428820	126080	80683.2	108661	131694	160588	110225	107106
659	tr|A2YJF9|A2YJF9_ORYSI.GAASAADEQVWQDC[CAM]C[CAM]R.+2	912.375	34.63	34590.6	37842.9	34718.4	38535	34371.3	31331.6	47222.5	57821.3	73355.4	52025.1	46384.7	49408	43170.9	54729
660	tr|A2YJF9|A2YJF9_ORYSI.[CRM]-ELGATEAGHPMAEVFPGC[CAM]R.+2	1036.47	54.93	219710	218232	45621.5	52681.5	214475	213468	221363	197649	50989.9	179326	53801	67931.5	60527.2	57425.7
661	tr|Q1KL27|Q1KL27_ORYSI.VIPEFMC[CAM]QGGDFTR.+2	828.879	52	1.29029e+06	1.20037e+06	1.09665e+06	1.25843e+06	1.22964e+06	1.29608e+06	1.23025e+06	1.73204e+06	1.33959e+06	1.61753e+06	1.51593e+06	1.46465e+06	1.37815e+06	1.49249e+06
662	tr|Q1KL27|Q1KL27_ORYSI.VFFDMTVGGAPAGR.+2	712.853	53.68	270452	398011	547713	440538	391025	509103	459306	491222	311828	460506	437239	397132	401969	388813
663	tr|Q1KL27|Q1KL27_ORYSI.IVMELYAK.+2	483.77	40.04	484790	255084	702755	273939	278862	316277	219921	140523	588498	172327	310702	323528	161487	129191
664	tr|Q1KL27|Q1KL27_ORYSI.IC[CAM]TVPC[CAM]SWLDGK.+2	718.339	48.88	43386	36406.5	40959	59721.9	62974.2	72317	13799	159709	103116	128237	104918	94289	106875	139720
665	tr|Q1KL27|Q1KL27_ORYSI.[CRM]-GGSTAKPVVIADC[CAM]GQLS.+2	851.925	41.97	51886.5	50727.7	51425.4	56255	52513.4	64763.6	62616.9	70500.4	49175.8	69447.5	56591.9	51455.9	48070.8	51158
666	tr|Q1KL27|Q1KL27_ORYSI.VFFDM[Oxi]TVGGAPAGR.+2	720.851	42.6	26782	9364.39	18847.8	34065.7	2362.39	20031.5	4696.12	48094.5	24745.8	7016.92	35171.8	5282.19	34352.7	39225.3
667	tr|Q1KL27|Q1KL27_ORYSI.GGST[1Me]AK[AAS]PVVIADC[CAM]GQLS.+2	850.438	37.16	21940.2	21205.7	3514.53	33356.6	33750.1	30499.6	38834.9	41750.4	29282.3	35539.9	37530.5	41623.4	29779.8	31895.4
668	tr|Q1KL27|Q1KL27_ORYSI.[CRM]-VFFDMTVGGAPAGR.+2	734.356	77.53	94520.4	1775.55	11055.2	114523	5741.62	11360.3	3146.79	136248	121924	163104	145493	149684	137970	117054
669	tr|A2XD19|A2XD19_ORYSI.GIGNGLPLGAVVTTPEIANVLAQK.+3	778.113	75.84	96448.5	17069.5	14516.5	83839.1	101561	89416.2	111475	79222.6	48465.2	60323.1	53130.8	57848.9	45410.2	54183.9
670	tr|A2XD19|A2XD19_ORYSI.IQFNTFGGNPVC[CAM]SVGGLAVLK.+2	1089.57	69.16	37124.7	38982.4	33530.4	32999.4	31404.8	33469.8	30047.6	34115	29497.8	33523.3	30450.5	1494.09	22954.3	27583.7
671	tr|A2XD19|A2XD19_ORYSI.YPIPQGEIHHVMNPDPYR.+4	541.516	42.94	25918.4	11021.3	21575.5	20520.6	988.313	17925.9	3682.18	13407.5	21283	6551.99	25936.4	20992.6	17335	6772.24
672	tr|A2XD19|A2XD19_ORYSI.EVEEQINYGTSGR.+2	741.347	27.07	40887.6	29477.2	33858.5	39640	44974.9	35962.1	48491.5	63888.9	60207.7	50268.9	47386.6	46781.8	47909.6	48794.5
673	tr|A2XD19|A2XD19_ORYSI.HEIIGDVR.+2	469.756	21.46	1596.59	7760.72	9005.38	5269.63	10840.7	1832.83	17922.6	10621.2	26784.3	8677.25	695.829	2847.58	8518.57	12129.4
674	tr|A2XD19|A2XD19_ORYSI.VSSSEAAPAEKVPAR.+3	500.267	18.09	5805.94	1399.94	4865.96	5929.24	5471.03	5922	6477.89	6935.98	9874.55	6808.55	5789.8	6243.06	6726.86	3408.71
675	tr|B8B2F2|B8B2F2_ORYSI.C[CAM]DVIVINTPLTEK.+2	751.4	49.87	210481	234141	189661	239998	238254	229474	252282	378786	249494	252095	251983	257606	245788	257763
676	tr|B8B2F2|B8B2F2_ORYSI.C[CAM]DVIVIN[Dea]TPLTEK.+2	751.892	49.87	150708	2713.42	143211	157583	154827	155046	147728	221687	145867	5995.22	5493.18	2888.99	161581	1979.26
677	tr|B8B2F2|B8B2F2_ORYSI.[CRM]-LKPFNC[CAM]NLLYHDR.+3	578.291	53.13	43347.5	53677.6	24579.1	45768	44927.8	40042	42212.8	7556.67	9572.69	2888.12	4674.17	9081.82	6916.56	6562.48
678	tr|B8B2F2|B8B2F2_ORYSI.ISGTTIDAQLR.+2	587.825	34.15	105133	100457	80399.1	115013	115015	118152	128373	115723	125151	104494	92629.3	113755	84465.7	97741.2
679	tr|B8B2F2|B8B2F2_ORYSI.GEDFPVQNYIVK.+2	704.859	45.76	28148.8	25375	23036.6	1624.36	3031.15	37496.1	40675.8	13360.8	20058.9	20200.7	2842.45	3885.34	2621.88	22562.6
680	tr|B8B2F2|B8B2F2_ORYSI.MTPHISGTTIDAQLR.+3	547.619	39.05	4719.71	2917.75	5039.57	17481.1	4038.01	3733.09	7556.34	55519.5	46774.9	39486.1	49632.3	42298.3	43090	6753.07
681	tr|B8B2F2|B8B2F2_ORYSI.GHHYIVTDDKEGLNSELEK.+4	546.77	34.09	8792.52	1282.14	16152.2	1043.67	3983.63	3458.03	4076.35	10813.4	7197.49	5174.22	11899.7	2865.92	6616.88	7076.29
682	tr|B8B2F2|B8B2F2_ORYSI.[CRM]-GHHYIVTDDKEGLNSELEK.+4	557.521	34.68	37691.8	45062	39043.3	40221.4	46920.8	42630.6	49578.8	66600.6	2154.43	5606.44	45069.7	52402.8	53709.2	54812.4
683	tr|A2Z8U8|A2Z8U8_ORYSI.IPADLIINAEK.+2	598.848	44.83	27408.3	35410.2	2376.94	37725	41316	38623.1	42449.7	52933.7	43079	42773.8	34253.6	44434.8	45874	3881.97
684	tr|A2Z8U8|A2Z8U8_ORYSI.LSDEIAAEMFK.+2	627.308	52.19	37624.9	9953.62	30299.5	32908.4	35105.7	30993.9	32953.3	43263	40234.8	37079.5	39426.8	43368	43896.7	38352.8
685	tr|A2Z8U8|A2Z8U8_ORYSI.AYATEVLSDGHLDDEK.+3	588.276	38.2	23891.6	27925.5	25182.8	25691.7	23317.9	18403.7	27856	39408.2	26958.7	39054.9	31940.6	2828.56	27929	30306
686	tr|A2Z8U8|A2Z8U8_ORYSI.LDNALVQAVALLR.+2	698.42	75.53	6628.33	74463.9	77081	73125.1	61826.1	73646.3	90242	100973	68879.2	75956	85172.6	61321.9	72795.4	82170.3
687	tr|A2Z8U8|A2Z8U8_ORYSI.AYATEVLSDGHLDDEK.+2	881.91	34.57	5050.9	3582.72	4793.39	8513.58	3775.03	3418.41	8129.77	2846.59	14191.2	14144.1	2702.06	1627.42	12640.4	11995.6
688	tr|A2XG88|A2XG88_ORYSI.IKDEEGNPAFALVNK.+3	548.958	39.67	122831	132137	118691	159402	153621	160527	162089	251754	185896	183951	144547	130226	151157	201192
689	tr|A2XG88|A2XG88_ORYSI.ILPWGDEAYAGGSANAPR.+2	922.95	47.97	216489	250910	216964	224277	246791	241812	238292	323031	220851	255068	293460	193487	279155	209592
690	tr|A2XG88|A2XG88_ORYSI.LAPFNPEYPDESVLWTESGDVGK.+3	850.739	66.61	256928	306311	278120	283517	279186	272210	290199	393245	306635	299937	310614	328712	278087	308704
691	tr|A2XG88|A2XG88_ORYSI.ADEGYC[CAM]VAVR.+2	570.261	27.17	124250	138207	130474	155477	141057	132256	173223	200538	274486	170290	149662	173969	173750	182078
692	tr|A2XG88|A2XG88_ORYSI.ILPWGDEAYAGGSANAPR.+3	615.636	48.04	119025	126379	113117	139358	107590	120999	149332	179809	4014.91	72135.8	153698	153499	141462	8070.34
693	tr|A2XG88|A2XG88_ORYSI.HSNSIKDEEGYPAFALVNR.+3	716.355	46.51	19280.6	8177.05	37778.1	2579.35	1949.36	12406.5	6985.09	22119.6	10168.5	3354.71	4299.62	18301	1878.23	5434.24
694	tr|A2XG88|A2XG88_ORYSI.LVPYNPGYQ[Dea]DESVLWTESR.+3	752.027	56.13	92654.4	9291.91	63177.9	72710.2	96817.2	97124.2	81393.5	3462.23	94530	3183.16	137880	128659	120195	105825
695	tr|A2XG88|A2XG88_ORYSI.EGNVVLAPTNPR.+2	633.844	28.4	34459.9	13464.6	28324	29324.8	29422.4	39576	32704.6	42389.4	73582.1	45460	43082.6	38445.5	40652.1	43957.2
696	tr|A2YH08|A2YH08_ORYSI.ELISNASDALDKIR.+3	515.614	43.99	62944.6	70669.8	38226.9	91520.8	73528.3	80415.9	76339.7	157175	76034.3	125500	114421	103259	106932	91486.1
697	tr|A2YH08|A2YH08_ORYSI.LASLDEYISR.+2	583.806	44.95	75525.3	73605	64944	77750.1	76830.3	87121.9	99236.5	160513	142287	126027	107263	106169	106588	130128
698	tr|A2YH08|A2YH08_ORYSI.IGGVPHGLSTDSEVVQR.+3	584.308	34.58	39994.5	41914.4	33360.4	41131.8	38698.4	42234.6	42958.7	64368.8	49044.1	56418.8	50581.4	46068.6	43923.8	55102.8
699	tr|A2YH08|A2YH08_ORYSI.ETTTEWELLNDVK.+2	789.388	55.5	1878.21	46891.1	4661	32604.1	21091	13618.8	47581.4	81987.8	4152.57	69917.4	65923.9	25270.5	61206.9	57191.8
700	tr|A2YH08|A2YH08_ORYSI.VFISDEFDELLPK.+2	776.401	72.59	8781.18	51556.9	5472.95	51044.6	47505.9	42470.6	55302	68070.3	30700.5	65411.5	42583.5	54871.6	3445.09	50064.2
701	tr|A2YH08|A2YH08_ORYSI.FLALTDKEVLGEGDTAK.+3	602.988	45.59	24217	32864.7	27191.2	15545.9	21943.3	18390.4	8209.6	32878.2	31022.6	27557.3	7511.66	36392.5	3889.97	23515.1
702	tr|A2YH08|A2YH08_ORYSI.ADGSFAISEDTWNEPLGR.+2	982.953	54.41	1534.91	23424.2	2373.67	17085.6	20088.3	1215.77	5765.56	14765.9	19049.2	26568.2	25415.8	1713.53	22984	6144.85
703	tr|A2YH08|A2YH08_ORYSI.LSDTPC[CAM]VVVTSK.+2	653.34	31.43	19487.5	21393.8	19966.7	27604.7	26667.1	28684	35041.9	42355.2	43393.9	33684.6	30053.9	29920.8	30654.5	32669.9
704	tr|A2YTB2|A2YTB2_ORYSI.TVPLTSSGYHFFVGAAPGSC[CAM]DKGER.+4	660.818	47.33	10407.3	6426.74	9941.47	4336.9	6991.83	5356.7	4849.91	82925.5	126168	67646.5	101237	107946	93091.5	82045.8
705	tr|A2YTB2|A2YTB2_ORYSI.DDYNHC[CAM]GTGSPVATHKPTGGAATVPLTSSGY.+4	780.36	36.83	14408.7	11777.2	238.065	19469.8	19135.3	22251.2	14651.3	14315.2	1273.35	13410.4	9757.14	8585.75	1345.33	10138.3
706	tr|A2YTB2|A2YTB2_ORYSI.VIVLVMSEK.+2	509.304	45.57	183583	49631.1	128816	8958.68	79221.1	35160.8	31731.1	24412.9	92871.3	67201.1	95628.8	6251.07	22531.2	64472.7
707	tr|A2YTB2|A2YTB2_ORYSI.[CRM]-FHIGDNLVFK.+2	616.825	63.27	43455.7	50378.9	44936.7	4462.16	43353.6	41647.3	24957.4	32014.5	32525.2	5480.12	40364	6975.94	6260.52	4906.96
708	tr|A2YTB2|A2YTB2_ORYSI.RDHVVGGNNGGGWKVPAQPDALNR.+4	629.323	39.32	27818.2	25692.9	60501.8	5381.99	28472.2	6522.51	11172.1	17170	16403.9	1400.08	22856.5	20790.8	33257.4	1469.63
709	tr|A2YTB2|A2YTB2_ORYSI.RDHVVGGNN[Dea]GGGWKVPAQPDALNR.+4	629.569	37.01	32444.6	28366.5	57723.2	1927.29	10446.9	39268.3	9442.03	7198.51	15909.4	30353	22223.6	24357.2	24827.5	17707.1
710	tr|A2ZJA1|A2ZJA1_ORYSI.[CRM]-EVGADAVAHGC[CAM]TGK.+2	707.823	29.05	814.929	3712.12	1033.19	4656.51	1245.02	3917.03	3172.44	1491.68	5697.95	5021.15	2918.93	5306.36	2352.89	6023.48
711	tr|B8AY77|B8AY77_ORYSI.VVVESGAVPIFVK.+2	672.4	49.89	100381	117575	100999	140555	123708	139808	133464	222963	123375	184850	155774	143608	147507	165757
712	tr|B8AY77|B8AY77_ORYSI.DGLPAAAAAAAAASPLLAHSSALQQK.+3	801.099	63.95	57009.3	59335.1	42943.3	49952.3	48090.3	46822.5	35876.8	12483.2	16144.4	3374.99	3932.19	4785.38	2989.48	8902.62
713	tr|B8AY77|B8AY77_ORYSI.SPPIEEVINTGVVPR.+2	803.944	53.05	58268.1	63136.7	53259.5	23486.7	68192.1	67771.8	69723.4	76978.9	6795.4	66457.6	73792.8	75654.4	73588.6	74503.5
714	tr|B8AY77|B8AY77_ORYSI.EQAVWALGNVAGDSPK.+2	821.415	49.16	72076.7	48844.3	59553.4	61459.8	80370	60040.7	3816.1	109698	77288.7	117105	98488.5	76610.9	71298.9	80764.7
715	tr|B8AY77|B8AY77_ORYSI.DLVLASGGLYPLLQQLNEHAK.+3	760.418	78.95	16098.4	1953.1	2827.48	7625.42	2323.53	12184.3	11733.4	15945.5	4529.77	3137.07	6751.52	10564	5558.7	1080.83
716	tr|B8AY77|B8AY77_ORYSI.EQAVWALGN[Dea]VAGDSPK.+2	821.907	46.6	6281.24	19141.7	38466.1	33262.3	3781.94	47406.7	1109.87	1397.72	21058.6	4838.48	14131.4	32647	3034.83	18095.1
717	tr|B8BFZ6|B8BFZ6_ORYSI.VLDWLTPSIAPLK.+2	726.927	69.83	71298.4	69318.8	60593.6	71838.1	70819.1	63513.3	78407.9	111343	85970.3	90797	84406.7	103307	85952.4	91495.6
718	tr|B8BFZ6|B8BFZ6_ORYSI.EAMEVATQIASMK.+2	704.844	45.62	57589.8	40498.5	38233.1	9536.32	42250	34724.6	45107.2	53721.4	59135.9	61972.3	45541.8	43657.3	42494	40478
719	tr|B8BFZ6|B8BFZ6_ORYSI.TLSFAIADGSQPGNEGR.+2	860.418	44.1	4338.9	4562.41	7298.77	50640.3	47916.6	42524.3	58647.9	69257.6	58869.8	62003.6	67661.3	66599.5	49985.1	65992
720	tr|B8BFZ6|B8BFZ6_ORYSI.EGFDAAMEEAR.+2	613.261	33.72	3381.27	14773.1	14795	16902.6	27906.4	18251.4	25588.6	9604.79	33607.7	26390.5	22185	3651.83	24067.8	23030.3
721	tr|B8B8F2|B8B8F2_ORYSI.QLAAIDDSFC[CAM]R.+2	648.306	40.99	552126	565723	496748	621590	568087	613454	708828	708672	704413	640455	574788	555097	564584	606005
722	tr|B8B8F2|B8B8F2_ORYSI.GQVVYTPGQLC[CAM]AAGR.+2	788.899	37.57	320730	324764	299480	365461	366365	393467	428845	274779	262464	224113	193615	191284	173908	209660
723	tr|B8B8F2|B8B8F2_ORYSI.VAASLPAFC[CAM]NVDIPIGIGGVC[CAM]Y.+2	1147.07	82.79	339121	341269	251218	325288	339909	276874	364111	249337	226290	236975	238581	260687	251804	251254
724	tr|B8B8F2|B8B8F2_ORYSI.ELGAPAKGQPMDEVFPGC[CAM]R.+3	686.996	43.09	45977.4	92325.3	45508	108432	111950	110803	36527.9	106360	61059.8	120861	50811.5	83964.2	111660	125796
725	tr|B8B8F2|B8B8F2_ORYSI.[PGQ]-QLAAIDDSFC[CAM]R.+2	639.793	58.01	161266	147799	150535	151900	150648	157904	156646	167178	151521	142167	146655	148187	145006	154638
726	tr|B8B8F2|B8B8F2_ORYSI.[CRM]-GQPMDEVFPGC[CAM]R.+2	718.308	46.59	7559.58	11163.9	19443.3	1597.76	4367.24	8345.82	6773.76	5230.17	53313.6	80697.4	93574.2	83238.7	63401.8	64577.9
727	tr|B8B8F2|B8B8F2_ORYSI.[PGQ]-QC[CAM]AGGAVDEQVR.+2	636.785	25.44	50149.5	45603.8	45680.3	56243.7	50626	52499.5	59916.4	59104.5	60519.3	60626.1	43060.8	53410.9	49199.1	43134
728	tr|B8B8F2|B8B8F2_ORYSI.[CRM]-QC[CAM]AGGAVDEQVR.+2	666.802	24.03	48645.7	39045.3	45474.2	50903.1	5006.18	44660.3	47879.2	53336	42963.2	49294.9	38721.4	29290.4	36155.4	42345
729	tr|A2XHR6|A2XHR6_ORYSI.HTPGTFTNQLQTSFSEPR.+3	683.333	43	245375	172764	282244	187692	198767	184411	131907	96531.4	299302	90118.8	155955	197815	126273	109973
730	tr|A2XHR6|A2XHR6_ORYSI.HTPGTFTN[Dea]QLQTSFSEPR.+3	683.661	43.69	204616	154514	244829	154292	169165	164951	114233	51464.1	256724	93252	140593	169208	109945	86285.1
731	tr|A2XHR6|A2XHR6_ORYSI.ESALGNIPTIAFC[CAM]DTDSPMR.+2	1098.01	63.9	83028	80378.1	62297.8	82511.6	80866.4	55787.6	75504	102470	106639	92722.6	101564	112302	99863.5	101382
732	tr|A2XHR6|A2XHR6_ORYSI.[CRM]-FAQYTGAHAIAGR.+2	703.352	43.94	43615.5	40161.1	37246.2	46419.6	1668.48	53514	45268.2	59602.7	2301.55	44920.5	4312.16	28162.4	29038.4	36909.9
733	tr|A2XHR6|A2XHR6_ORYSI.VIVAIENPQDIIVQSAR.+2	933.028	58.66	36055	57508	56246.1	56565.7	61529.7	47245.5	72607.3	105687	66346.3	73003.8	51526.2	91038.3	71067.8	94131.8
734	tr|A2XHR6|A2XHR6_ORYSI.[CRM]-HTPGTFTNQLQTSFSEPR.+2	1046	49.46	12124.7	6818.76	10440.8	11647	6329.53	2932.45	1945.91	19124.7	10799.9	13841.7	1901.77	1649.77	2379.95	13180.6
735	tr|A2XHR6|A2XHR6_ORYSI.VIVAIENPQDIIVQSARPY.+2	1063.09	64.88	31301.7	45233.4	37864.7	2395.35	29033.4	38709.8	40897.2	45469.2	57887.9	42306.3	48115.3	51726	43186.3	56314.6
736	tr|A2XHR6|A2XHR6_ORYSI.HTPGTFTNQLQ[Dea]TSFSEPR.+3	683.661	42.52	188968	130306	227582	136805	161261	151338	117099	54680.1	235221	77102.5	131127	143790	84197	91358.9
737	tr|A2WWV4|A2WWV4_ORYSI.WLVTNVSPAVAESTR.+2	815.433	48.64	168138	186215	155430	194466	213992	234051	283897	266632	170807	237500	201168	197361	191977	223028
738	tr|A2WWV4|A2WWV4_ORYSI.VIAC[CAM]IGETLEQR.+2	694.864	42.15	299320	275755	316286	278111	309916	281242	307457	271530	272293	227825	231491	229963	245438	219498
739	tr|A2WWV4|A2WWV4_ORYSI.KWLVTNVSPAVAESTR.+3	586.656	42.77	43676.1	58324.2	54644.4	48470.8	3190.48	46619.3	68837.7	58450.5	7286.56	45857.2	31854.2	36667.4	48777.8	25674.4
740	tr|A2WWV4|A2WWV4_ORYSI.W[FRT]LVTNVSPAVAESTR.+2	821.433	51.54	125346	96907.4	83002.8	128972	119406	109357	89124.7	130894	79894.3	91994.6	99715.5	114413	110760	93022.2
741	tr|A2WWV4|A2WWV4_ORYSI.EAGTTMEVVAAQTK.+2	718.359	31.42	58432.1	47954.3	56917.9	48735.1	49154.2	55047.3	50455.9	53737.1	50593	50953.2	40947.5	41996.6	45442.5	41917.7
742	tr|A2WWV4|A2WWV4_ORYSI.WLVTN[Dea]VSPAVAESTR.+2	815.925	48.63	157912	172068	143042	183935	192300	201888	245956	240325	146269	211749	183458	175426	168339	198050
743	tr|A2XGF3|A2XGF3_ORYSI.ALLGTELAAAFGVPEK.+2	793.943	73.71	108929	139676	144614	130390	132405	118668	122916	91072.5	3560.84	99761.6	97827.7	66294.3	105105	5899.8
744	tr|A2XGF3|A2XGF3_ORYSI.NHPQFLVGGSSVLR.+3	504.276	41.87	211484	119239	272392	138491	136496	124899	131502	66353	241728	77871.6	135636	133025	85760.2	59311.4
745	tr|A2XGF3|A2XGF3_ORYSI.[CRM]-NHPQFLVGGSSVLR.+2	777.413	48.7	3285.76	25437	24913.9	20343.2	9619.56	19423	4082.87	19207.9	13070.2	3339.46	4981.4	7888.78	26288.9	1108.44
746	tr|A2XGF3|A2XGF3_ORYSI.[CRM]-ALLGTELAAAFGVPEK.+2	815.446	94.22	58579	3038.09	50424.3	62615.3	60540.2	62609	70071.4	1290	2639.89	39553.9	54569.9	55844.4	39794.9	33331.4
747	tr|A2XGF3|A2XGF3_ORYSI.[CRM]-AGDVFYIPR.+2	540.777	58.43	18190.3	18725.3	36023.3	21455	24082.9	26296.1	22044.9	30450.3	30149.8	30945.3	24608	20040.4	21916.7	19533.9
748	tr|A2XN63|A2XN63_ORYSI.SPFQEYTDLLAKPTK.+3	579.973	53.65	124299	123005	104392	102692	113179	124587	120391	185545	114880	136491	153465	161539	143418	56166.6
749	tr|A2XN63|A2XN63_ORYSI.IEEIYLHSLPVK.+3	480.941	45.06	141456	162871	120929	179162	173421	159593	156874	146507	91275.6	124088	117067	124475	114852	118673
750	tr|A2XN63|A2XN63_ORYSI.ALMIDAPVENVEA.+2	686.345	54.53	68923.3	50065.2	63585.9	61678.3	61737.8	63452.1	59194.6	105702	85428.2	80628.4	79503	69566	78725.5	77366.6
751	tr|A2XN63|A2XN63_ORYSI.SPFQ[Dea]EYTDLLAKPTK.+3	580.302	56.64	82151.1	83369.1	81322.2	84053.6	10361.3	87193.5	83953.9	3285.79	86226.3	91643.7	107565	94559.3	97796.5	2643.21
752	tr|A2XN63|A2XN63_ORYSI.[CRM]-SPFQEYTDLLAKPTK.+2	890.959	67.83	57351.3	36001.2	52569	55725.8	55085.9	58329	50965.5	63057.3	60570	58834.5	58261.4	69539.2	52284.3	42853.4
753	tr|A2XN63|A2XN63_ORYSI.IEEIYLHSLPVK.+2	720.909	47.97	25000.3	26183.2	14156.9	23655.4	31835.7	25435.8	26693.1	1828.47	17218.1	20540.6	3442.14	821.633	19301.3	15928.7
754	tr|A2XN63|A2XN63_ORYSI.EHQIVETLVPGLK.+3	488.28	45.82	21090.1	17615.3	17880.9	22056.7	4936.56	16428.4	25954.9	20776	29048.5	21834.6	24058	31933.5	25283.7	24193.3
755	tr|B8AXB4|B8AXB4_ORYSI.LIDVQNKPDWFLK.+3	539.3	52.5	471137	530521	430855	493737	476157	444313	474073	535960	364543	421343	459468	450221	402952	332413
756	tr|B8AXB4|B8AXB4_ORYSI.YPTPSLVTPPEYASVGSK.+2	946.986	48.69	174214	168475	140519	208944	203958	214958	214125	237617	173377	218471	211469	212904	192226	206828
757	tr|B8AXB4|B8AXB4_ORYSI.AAVGHPDTLGDC[CAM]PFSQR.+3	609.953	34.66	80526.7	78332.5	81116.8	98351.2	91022.2	103863	102933	121338	104611	101206	84599.6	83949.3	78560.2	92607.5
758	tr|B8AXB4|B8AXB4_ORYSI.W[FRT]IPDSDVITQVIEEK.+2	892.459	69.02	210524	242113	203024	203623	245740	229580	309812	249310	164097	222807	224632	239564	163192	227535
759	tr|B8AXB4|B8AXB4_ORYSI.[CRM]-LIDVQNKPDWFLK.+2	829.949	70.24	33601.6	45909.3	41493.9	35728.9	35213.9	38480.7	43497.6	35676.2	29825.7	38482.2	35454.1	44401.5	48696.1	28817.8
760	tr|B8AXB4|B8AXB4_ORYSI.ALLTELQALEEHLK.+2	804.454	71.12	20470.3	19922.6	17953.3	4870.48	6576.23	12840.8	16794.4	8001.65	1814.99	7167.26	1269.02	9682.96	6534.75	5881.98
761	tr|B8AXB4|B8AXB4_ORYSI.IFSC[CAM]FITFLK.+2	638.344	74.74	53274.3	50980.6	61118.7	37227.6	5710.64	41451	25783	25206.7	17039.1	31432.1	43075.3	34233.8	2787.63	26642.7
762	tr|B8AXB4|B8AXB4_ORYSI.[CRM]-ALLTELQALEEHLK.+2	825.957	93.91	2054.67	23394.2	4124.8	878.796	5801.21	1968.14	1286.5	7806.64	4307.06	1390.2	2343.51	15221.8	4277.47	1275.68
763	tr|D3DF43|D3DF43_ORYSI.TAIAIDTILNQK.+2	650.877	52.31	174588	171501	166083	175386	171105	173876	183498	303434	280710	241167	6367.09	274173	247841	232079
764	tr|D3DF43|D3DF43_ORYSI.AILSTINPELLK.+2	656.398	54.61	275685	302366	263715	343478	336393	344320	362197	653097	492640	542639	520352	506832	488566	524122
765	tr|D3DF43|D3DF43_ORYSI.AAELTTLLESR.+2	602.333	50	249480	245033	215222	203664	284807	198229	234177	594462	400315	505173	446198	440431	439520	436562
766	tr|D3DF43|D3DF43_ORYSI.EAFPGDVFYLHSR.+3	513.253	52.27	32315.8	48065.3	54468.6	55478.6	41494.1	53672.1	4559.7	83753.7	1572.76	62734.4	69819	81841.6	51932.7	53071.7
767	tr|D3DF43|D3DF43_ORYSI.VVDALGVPIDGK.+2	591.84	42.85	30263.1	37568.6	28197.3	39279.1	38941.4	43846	51506.4	76258.6	78221.3	69237.6	51284.9	52460	56959.5	55871.3
768	tr|D3DF43|D3DF43_ORYSI.[CRM]-TAIAIDTILNQK.+2	672.38	70.74	1478.34	61309.6	42671.5	1868.73	1923.19	56947.8	54136.2	85964.8	80472	56381.4	74068	69944.8	72700.5	55449.1
769	tr|D3DF43|D3DF43_ORYSI.[CRM]-AILSTINPELLK.+2	677.901	75.88	60224.4	65570.8	67609.8	76087.6	60064	65019.9	67324.4	103955	69085	94525	87474.5	91837.8	81459.5	73758.8
770	tr|D3DF43|D3DF43_ORYSI.[CRM]-AAELTTLLESR.+2	623.836	74.07	39615.2	41048.1	36206.5	44288.3	39357.2	41953.5	44447	71798	55991.3	72299.3	62934.7	62709.1	66796.1	61534.9
771	tr|A2WZV1|A2WZV1_ORYSI.EVISILMQR.+2	544.81	49.97	205464	176884	172665	180673	163211	163126	169735	293142	230601	213649	240836	256121	235466	240644
772	tr|A2WZV1|A2WZV1_ORYSI.FDVGNVVMVTGGR.+2	675.845	51.65	90829	89310.8	87183.7	79790.7	86720.2	78087.3	4811.11	155978	138505	136673	130418	141994	140622	117643
773	tr|A2WZV1|A2WZV1_ORYSI.LGNVFTIGK.+2	474.779	42.87	33234.8	32671.3	29198.1	32082.2	29257.1	32362.6	40974.4	46252	68686.8	35754.7	30494.8	33184.3	26509.9	34840.8
774	tr|A2WZV1|A2WZV1_ORYSI.LSIIEEQR.+2	494.277	31.89	83927.8	101041	88492.2	80596.8	96384.3	79287.1	104590	96848.7	142581	87109	87673.4	82781.3	85130.5	85389.2
775	tr|A2WZV1|A2WZV1_ORYSI.[CRM]-EVISILMQR.+2	566.313	78.87	1436.44	2690.14	24859.9	41800.2	28777.4	23540.7	39287.4	45260.6	43868.7	37847.5	45857.2	55854.1	37428.5	38868.2
776	tr|A2WZV1|A2WZV1_ORYSI.DAAAQAAANA.+2	437.207	17.1	1577.43	2473.3	2872.32	512.877	188.715	710.733	1123.83	2005.93	7887.18	1601.66	1269.36	705.858	1891.68	2500.36
777	tr|B8AGY8|B8AGY8_ORYSI.FDVSKLEPVIAKPHSPDNR.+4	538.04	43.01	19507.9	10690.3	17655.8	16696.9	9404.46	10827.9	6594.01	6589.28	16208.6	8455.04	17299.3	18840.1	17891.1	8221.21
778	tr|B8AGY8|B8AGY8_ORYSI.VWMDIYSIPVPGAGGK.+2	845.437	67.97	79136.3	70595.6	63587	60236.7	2487.8	67040.9	65493.8	67241.9	61201.2	74642.5	69180.2	59930.9	69834.8	2393.11
779	tr|B8AGY8|B8AGY8_ORYSI.MNEPMVC[CAM]VSTTNR.+2	769.842	33.93	23235.8	19974.2	19606	21169.6	21027.1	21765	24217.5	32969	30671.2	25674.8	21227.3	21566.9	20362.8	21757.7
780	tr|B8AYR2|B8AYR2_ORYSI.DITEVIAAGR.+2	522.788	42.4	401137	388448	351538	428795	392371	400935	456183	449709	522090	418021	379719	372023	359584	364019
781	tr|B8AYR2|B8AYR2_ORYSI.LEFLLSELEGK.+2	639.353	68.68	580148	604391	589903	618431	536617	518892	619667	595385	503209	448179	486427	524145	479289	448084
782	tr|B8AYR2|B8AYR2_ORYSI.NILESVGVEANDER.+2	772.881	45.35	395367	377062	354582	336729	382693	360466	413693	352891	340367	310766	311269	331376	332778	264748
783	tr|B8AYR2|B8AYR2_ORYSI.FASVPSGGGGGIAVAAPTAAGGGAAPAEEAK.+3	866.105	42.59	206669	205285	186515	226334	230714	216963	229598	177737	130168	140057	141798	159933	136822	150507
784	tr|B8AYR2|B8AYR2_ORYSI.FASVPSGGGGGIAVAAPTAAGGGAAPAEEAKKEEK.+4	778.399	37.46	94081.7	109089	89587.1	115121	95133.4	115477	113701	92263.7	50651.1	66522.1	71229.2	64530	71047.8	67059.9
785	tr|B8AYR2|B8AYR2_ORYSI.[CRM]-DITEVIAAGR.+2	544.291	53.91	67188.8	71701.2	67019.3	75397.7	82313.3	81592.6	85025	84309.6	67113.5	76656	64547.8	50697.7	58959.3	60159.1
786	tr|B8AYR2|B8AYR2_ORYSI.EKFASVPSGGGGGIAVAAPTAAGGGAAPAEEAK.+3	951.817	39.98	35896.1	40652.3	26179.4	27261.2	34105	2592.38	36952.3	29505.2	999.355	27544.3	28745.9	8823.72	14482.2	6739.36
787	tr|B8AYR2|B8AYR2_ORYSI.[CRM]-LEFLLSELEGK.+2	660.856	104.84	14199.8	21725.3	12273.1	16454.1	18164.7	12655.9	18232.6	16265.3	10491.1	12668.7	15272.2	13884.8	15121.8	16676.4
788	tr|B8B7Y3|B8B7Y3_ORYSI.AESLDDAIQIVNR.+2	722.375	49.22	106529	119828	107324	112911	112972	116873	117083	124048	144760	140676	144033	132065	137003	131298
789	tr|B8B7Y3|B8B7Y3_ORYSI.ADEHVDVTNPATQEVVSR.+3	656.32	32.47	56546.8	67648.3	61425.1	64923.3	60152.5	74462.4	73848.2	106191	76874.4	81983.7	74761.8	67371	69610.4	78336.4
790	tr|B8B7Y3|B8B7Y3_ORYSI.LLIGGEFVESR.+2	610.338	49.36	160877	121912	219229	127392	117711	108928	113890	44279.7	117039	24050.2	65400.7	90267.5	67428.3	53529.4
791	tr|B8B7Y3|B8B7Y3_ORYSI.DIVVPNFEN[Dea]GNFVGPTLLADVK.+3	787.077	78.93	78437.5	84235.5	82074.3	81737.4	77769.7	71012.2	70660.1	109137	70038.4	83224	82747.5	77578	77378.9	79538.2
792	tr|B8B7Y3|B8B7Y3_ORYSI.DIVVPNFENGNFVGPTLLADVK.+3	786.75	78.93	81168.7	91283.2	83768.2	93066	80995.6	72038.2	77875.8	112972	69494.8	81738.1	85190.7	83843.1	78715.6	89083.2
793	tr|B8B7Y3|B8B7Y3_ORYSI.DIVVPNFENGNFVGPTLLADVK.+2	1179.62	78.94	36849.2	39877.1	31794.6	35209.2	31880.2	32292.2	38025.9	49579.7	36525.4	34385.4	36094.7	44092.5	43035.7	16585.8
794	tr|B8B7Y3|B8B7Y3_ORYSI.LAENITTEQGK.+2	602.314	21.32	2870.78	188.633	420.136	9081.85	1513.68	1655.87	8493.82	7337.38	9508.51	6508.27	2570.88	6657.33	5187.9	4806.5
795	tr|A2Y3I6|A2Y3I6_ORYSI.ELDLSSSDVVTK.+2	646.833	37.41	110419	112598	102729	117564	116858	108312	117081	168482	167810	147764	150421	145561	151852	142378
796	tr|A2Y3I6|A2Y3I6_ORYSI.YKDAADIINNALK.+2	724.891	46.91	16361.5	17472.8	11609.4	8846.21	12585	8896.82	11523.6	4039.96	24194.6	9972.44	16749.7	15607.4	10596.7	1267.3
797	tr|A2Y3I6|A2Y3I6_ORYSI.DAADIINNALK.+2	579.312	51.11	40647.2	33415.1	29666.5	37983	1520.75	53244.3	12410.8	68803.8	92782.2	77942.6	66942.6	56093.1	53075	77075.5
798	tr|A2Y3I6|A2Y3I6_ORYSI.YKDAADIINNALK.+3	483.596	46.67	66907.2	74774.8	63829.9	44658.3	52091.5	42262.3	44217.8	24963.5	71257.6	49791.8	50898.7	61999.1	41510.1	27118.4
799	tr|A2Y3I6|A2Y3I6_ORYSI.VVLSVSNADTK.+2	566.814	27.25	20051.3	22697.2	24840.8	28743.8	28384.4	22872.4	27534.1	23410.3	56446.8	37963.1	39629.4	47921.6	34801.9	37761.1
800	tr|D0TZF9|D0TZF9_ORYSI.WEPLVDTGKPAPYDFLTDDLPDR.+3	887.434	70.78	55679.7	61371.7	42739.3	52548.4	50313.7	49001	67955.4	77293.5	11921.6	65211.2	70891.5	70454.1	42847.7	73087
801	tr|D0TZF9|D0TZF9_ORYSI.GEFYNYSGC[CAM]GNTFNC[CAM]NHPVVR.+3	831.355	41.65	30501.9	30040.2	23533.2	29094.4	30579.4	29143.4	29186.4	50196.2	34092.2	42551.6	41168.2	37074.8	42408.6	41215
802	tr|D0TZF9|D0TZF9_ORYSI.KQC[CAM]ESLGLADFPTAQR.+3	607.637	43.08	19702.4	25908.6	5308.7	28225.3	26936	13745.8	10208.2	13649.2	17640.6	151432	22298.4	22698.5	31212.5	6627.43
803	tr|D0TZF9|D0TZF9_ORYSI.QC[CAM]ESLGLADFPTAQR.+2	846.904	47.95	38550.5	28545.2	29915.7	2416.1	38690.3	50601.6	46958.1	90811.3	67575.6	82702	57240.9	45245.6	62114.3	77818.9
804	tr|D0TZF9|D0TZF9_ORYSI.HSSSNVEHPGTYIGAISK.+3	628.646	29.52	855.125	12806.7	13605.5	13234.1	15997	16402.6	18284.3	25451.5	23227.4	22110.3	19072.5	22281.2	17813.5	16715
805	tr|D0TZF9|D0TZF9_ORYSI.STFDWQGDLPLR.+2	717.854	56.37	36875.9	1475.53	10411.4	4616.05	12453.9	6856.31	19243.1	12526.9	72651.6	52864.5	4444.61	55915.7	9597.77	46398.3
806	tr|D0TZF9|D0TZF9_ORYSI.[CRM]-GGNNNTYC[CAM]HDHYVNYFR.+3	725.301	38.23	2431.42	2426.21	1788.92	3035.29	11364.2	3313.49	11240	17301.6	2347.49	2133.5	31291.8	3146.4	1809.98	2236.86
807	tr|A2YCP9|A2YCP9_ORYSI.VC[CAM]DLC[CAM]SITLNK.+2	661.826	44.63	5932.6	31949.5	31347.5	11462.1	7365.06	37708.6	7997.58	9314.35	130896	136227	109428	103213	3374.9	104369
808	tr|A2YCP9|A2YCP9_ORYSI.FATSFEMPGFR.+2	645.303	57.13	74613	76565.5	57558.6	53512.5	58850	52348.8	63594.1	58392.4	57594.2	63075	55088.3	63943.2	61241.3	63854.5
809	tr|B8AE83|B8AE83_ORYSI.IPVLETPDGPVFESNAIAR.+2	1013.04	60.43	36671.9	73077.2	61906	68745.9	68876.7	46761	77555.4	52002.4	97336.7	102855	101920	94545	100456	83496.5
810	tr|B8AE83|B8AE83_ORYSI.VSAMIEDLEPFEGESLLDAK.+2	1097.04	72.87	83941.8	86490.2	55146.5	69592.2	73219	60108.5	82616.4	118711	101531	97082.4	99863.6	110843	2934.92	109274
811	tr|B8AE83|B8AE83_ORYSI.[1Ac]-ALVLHAGSGNK.+2	554.809	34.62	23521.8	26422.3	24677.5	40837.9	37267.8	29513.6	48208.3	64602.5	73735.7	48985.2	42683.5	53518	38647.3	43227.8
812	tr|B8AE83|B8AE83_ORYSI.IPVLETPDGPVFESN[Dea]AIAR.+3	676.021	61.43	41162.5	54676.4	54063	6764.69	32837.2	43130.9	54614.8	11931.8	17740	56624.4	58355.6	66313.7	57733.4	43002.5
813	tr|B8ATU3|B8ATU3_ORYSI.EANNFLWPFK.+2	633.319	68.23	197800	198670	155060	159344	184941	159248	177178	266981	165800	234670	202248	210311	209656	205405
814	tr|B8ATU3|B8ATU3_ORYSI.QIFNGVFLK.+2	533.308	52.15	85098.8	98056.3	65260.3	108370	100268	96337.7	132037	188438	123458	122681	115411	111229	117148	147655
815	tr|B8ATU3|B8ATU3_ORYSI.RVEPYVAYGYPNLK.+3	556.963	42.05	364654	469328	328972	428486	381028	402315	439369	285243	172249	210883	198511	196434	201130	198220
816	tr|B8ATU3|B8ATU3_ORYSI.RVEPYVAYGYPN[Dea]LK.+3	557.291	42.05	253777	334832	237455	296944	258774	286013	294448	195599	113034	150691	146654	143410	139872	135027
817	tr|B8ATU3|B8ATU3_ORYSI.[CRM]-RVEPYVAYGYPNLK.+2	856.444	52.4	3894.81	8679.4	21221.3	28746	28639.3	9270.95	21756.8	2218.47	1560.27	17741.6	10390.7	2067.54	3063.76	9502.63
818	tr|B8ATU3|B8ATU3_ORYSI.NHYVEGGDAGNRENYINELIR.+4	609.044	45.99	19486.9	2040.54	28526.5	1078.88	12657.4	3726.82	2750.65	7451.99	4197.49	3222.33	2391.11	3810.38	4940.96	2806.02
819	tr|B8ATU3|B8ATU3_ORYSI.EEVWAAASK.+2	495.748	28.48	74556.8	85456.4	4799.67	11968.5	89159.6	24496.5	111243	44403.4	33052.8	65804.5	32247.8	33799.8	33170.9	74416.3
820	tr|A2XUA6|A2XUA6_ORYSI.TVDSEELTVEER.+2	703.836	31.02	79767.2	91287.5	82397.6	88672.2	82548.6	98753.2	81361.6	126140	132912	103356	111573	120433	96001.9	105156
821	tr|A2XUA6|A2XUA6_ORYSI.AAQDIALAELPPTHPIR.+3	605.004	45.1	22029.6	9434.39	32436.6	4135.7	892.703	13140.1	35018.1	60733.9	9665.56	69054.5	5320.7	3526.12	38566.9	27515.3
822	tr|A2XUA6|A2XUA6_ORYSI.[1Ac]-SAQAELSR.+2	452.23	23.35	3351.88	4100.97	1157.53	973.07	3479.72	1465.82	3216.3	7000.99	7583.78	2082.79	6886.67	7369.1	7855.09	3389.42
823	tr|A2WYB3|A2WYB3_ORYSI.QTLDLGSTGLLPLEVR.+2	856.483	66.94	68203.8	50926.8	2327.64	81724.3	75142.3	73861.4	88740	87550	66108.2	12389.7	64755.5	9221.5	61494.3	66064.3
824	tr|A2WYB3|A2WYB3_ORYSI.TMISSSWGAPAAFR.+2	741.364	52.23	64713.8	53691.9	8839.25	3639.14	58453.4	56041.1	64012.3	66789.6	55415	55359.7	66435.8	51479.4	48133.7	50271.4
825	tr|A2WYB3|A2WYB3_ORYSI.WDEQFYGQDLVK.+2	764.359	54	21046.7	2552.2	43909.7	27311.6	43980.9	3210.21	49907.5	9552.09	41257.8	12853.6	30062.2	23938.4	40888.9	47601.5
826	tr|A2ZAT1|A2ZAT1_ORYSI.ITC[CAM]GQVNSAVGPC[CAM]LTYAR.+2	983.977	41.78	437111	421483	370224	413375	420183	491428	495915	467251	323320	397367	348715	333852	342743	373374
827	tr|A2ZAT1|A2ZAT1_ORYSI.[CAM]-ITC[CAM]GQVNSAVGP[Oxi]C[CAM]LTYAR.+2	1020.49	41.38	227924	207827	179197	204035	220808	235678	246460	293441	232389	266991	227138	232004	232317	251580
828	tr|A2ZAT1|A2ZAT1_ORYSI.[CAM]-ITC[CAM]GQVNSAVGPC[CAM]LTYAR[Oxi].+2	1020.49	41.37	214831	195604	167271	190970	203756	219041	227812	274335	218465	247225	210184	215153	215482	234770
829	tr|A2ZAT1|A2ZAT1_ORYSI.TISASIDC[CAM]SR.+2	555.266	23.82	287992	306521	272386	355615	326568	305083	376598	384829	463416	343341	330370	383299	331375	348108
830	tr|A2ZAT1|A2ZAT1_ORYSI.ITC[CAM]GQVNSAVGPC[CAM]LTY.+2	870.408	48.32	83729.9	58439.6	68627	78621.7	71123.9	85651.1	88267.5	86945.3	54822.3	76176.1	62137.2	58058.7	66729.9	63535.8
831	tr|A2ZAT1|A2ZAT1_ORYSI.[CRM]-ITC[CAM]GQVNSAVGPC[CAM]LTYAR.+2	1005.48	53.68	67568.2	70595.3	67509.3	62974.8	55928.8	66697.8	68025.6	58410.1	48438.9	54962.7	47036.8	44590.5	47015.7	40358.5
832	tr|A2ZAT1|A2ZAT1_ORYSI.[CRM]-TISASIDC[CAM]SR.+2	576.769	34.35	90408.7	90490.1	85964	110338	106555	97105.3	102424	106582	99358.2	86118.2	92960.5	107969	94557.3	85547.3
833	tr|A2ZAT1|A2ZAT1_ORYSI.TAC[CAM]NC[CAM]LKNAARGIKGLNAGNAASIPSK.+3	919.813	40.92	86348.5	85346.6	84554.7	114927	94917.7	133922	98872	387877	187375	308051	255161	189958	205437	291893
834	tr|B8B107|B8B107_ORYSI.LYDDLTTGFR.+2	600.798	45.4	42497.6	39446.7	32046.2	44975.1	38004.2	38960.7	50221.8	85555.6	74629.6	70522.9	49996.7	57346.2	41205.3	72095
835	tr|B8B107|B8B107_ORYSI.LAEMPADSGYPAYLAAR.+2	898.438	48.92	971.729	18545.1	16963.9	24784.7	21268	29788.3	22355.1	45573.4	33995.8	46283.6	37828.6	37162.3	35146.5	35147.8
836	tr|B8B107|B8B107_ORYSI.VGNDNLIGEIIR.+2	656.865	52.85	1035.45	3763.22	3349	2323.3	11260.5	26274.7	2189.1	4694.68	32631.3	35331.4	40847.2	41573.3	2849.77	15283.8
837	tr|B8B107|B8B107_ORYSI.NIIHFNTLANQAVER.+3	580.644	44.26	38088.3	43659.4	32658.1	38781.5	43817.6	29972.3	41707.6	26248.7	7409.26	18955.6	25070.7	26237.4	1891.54	15678.8
838	tr|A2Z2Q9|A2Z2Q9_ORYSI.DWLAGAGAGLVEPVAR.+2	791.423	60.08	231026	261348	210975	233119	249692	250806	245964	231717	186309	246065	235202	231835	207090	224779
839	tr|A2Z2Q9|A2Z2Q9_ORYSI.SVAGVDLPVQPLH.+2	666.37	48.8	34675.3	4306.12	7853.73	1237.47	1697.56	16580.1	1113.95	73111.6	42012.7	61416.8	43869.5	37556.2	74736.3	46262.1
840	tr|A2Z2Q9|A2Z2Q9_ORYSI.TAAEAGVELR.+2	508.772	24.12	76473.7	65150.9	101431	114330	96418.1	95108.4	129737	140188	200808	126486	121398	100940	98109.8	81343
841	tr|A2Z2Q9|A2Z2Q9_ORYSI.LPEGWTAATSEIGGVMK.+2	873.94	59.62	10783.5	10811.2	4011.77	14759.4	22215.6	3616.69	6640.07	16629.4	21873.4	20826.5	22424.3	19714.9	2016.65	3597.93
842	tr|B8AEZ3|B8AEZ3_ORYSI.DIPTSLC[CAM]DLPQAVR.+2	792.906	54.23	25014.8	13108	9330.4	26110.7	28089.7	23521.6	14244	150194	112854	141553	149673	132721	112989	124946
843	tr|B8AEZ3|B8AEZ3_ORYSI.LIAELTATNEK.+2	601.835	34.28	33005.9	29374.9	32066.3	12996.3	31261.2	31738.2	34124.8	168591	144533	140616	127597	132920	130894	127114
844	tr|B8AEZ3|B8AEZ3_ORYSI.[AAS]-IIQPQGLLVPR.+2	630.395	61.81	6.79619e+06	6.16933e+06	6.82882e+06	8.40278e+06	7.70145e+06	8.56451e+06	8.44867e+06	6.67691e+06	5.00434e+06	6.37078e+06	5.78908e+06	5.64867e+06	5.40813e+06	5.20838e+06
845	tr|B8AEZ3|B8AEZ3_ORYSI.LKEELATANTNNESLR.+3	601.646	27.47	1230.34	2020.71	820.709	2919.24	2295.17	874.684	1473.7	15874.7	2995.76	13036.9	11880.7	8660.6	3321.25	1704.35
846	tr|B8AEZ3|B8AEZ3_ORYSI.VQQVYGSSIEQHPR.+3	543.278	24.3	860.983	1382.57	1112.72	324.478	2679.59	1136.04	361.715	3227.75	3120.67	2702.53	994.156	1676.22	1251.47	616.636
847	tr|A2XWM8|A2XWM8_ORYSI.LLTLLDYYDTK.+2	679.366	63	307003	317381	264456	313114	312611	273947	331275	366321	274613	313945	326257	324767	322183	324970
848	tr|A2XWM8|A2XWM8_ORYSI.LTSAELVTLLQYH.+2	744.409	70.56	34264.9	4022.36	11835.3	11572.5	14816.5	4766.15	6952.32	122945	98728.1	85056.1	98735.5	93869.6	108673	93867.5
849	tr|A2XWM8|A2XWM8_ORYSI.LLTLLDYYDTKK.+3	495.945	54.6	18892.8	17523.5	14854	16052.2	16590.6	17409.6	19062.7	14575.9	15294	13981.3	17301.6	20034.3	17828.4	17165.5
850	tr|A2XWM8|A2XWM8_ORYSI.LTSAELVTLLQYH.+3	496.608	70.49	7586.63	3395.34	1383.11	6409.07	8502.92	1820.42	2228.28	22750.4	26589.1	26921.2	14537.6	16314	27552.2	11759.2
851	tr|A2X7E9|A2X7E9_ORYSI.IAVITQGADPVVVAEDGQVK.+2	1005.05	48.69	69507.9	64714.5	59446.2	65594.6	64073.2	62777.2	72471.8	112602	100569	93491.2	96249.5	93692.1	96356.2	94347.2
852	tr|A2X7E9|A2X7E9_ORYSI.AGC[CAM]YAANVIIQR.+2	668.346	37.66	80741.4	76868.6	76918.7	72544.8	69055.2	71007.1	70305.2	17128.5	6484.54	1799.66	15033.7	18988.8	6998	15820.7
853	tr|A2X7E9|A2X7E9_ORYSI.LVDTNGAGDAFVGGFLSQLVQQK.+3	788.745	82.53	6451.45	43134.6	41124.6	19812.3	7603.2	7119.94	29446.7	36859.2	2302.78	31655.8	27361	32041.6	2158.71	33442.9
854	tr|A2X7E9|A2X7E9_ORYSI.LVDTNGAGDAFVGGFLSQ[Dea]LVQQK.+3	789.073	82.53	31215.3	34753.2	3644.64	34413.5	25145	35326.7	40587.8	28608.6	22640.7	4725.25	16468.7	6693.44	23409.9	27960.3
855	tr|B8B7B6|B8B7B6_ORYSI.[1Ac]-AEETPIETPAAPVLGEPMDLMTALQLVMK.+3	1046.53	104.88	38507	29318.3	25068.4	28330.2	31406	27594.2	1214.35	24862.6	34317.2	3560.79	28965.3	29556.3	27035.6	28287.8
856	tr|A2XA53|A2XA53_ORYSI.APNGDAWVETTDGK.+2	730.836	32.52	3871.72	6534.54	6290.62	10093.8	251.746	5174.65	836.352	15186.4	5948.06	13230.7	2511.96	11208.4	8803	6042.03
857	tr|A2Y650|A2Y650_ORYSI.FSLAPLVPR.+2	500.303	54.52	142039	166480	113083	184517	178297	188274	208311	298921	209442	256462	214900	173243	203604	232135
858	tr|A2Y650|A2Y650_ORYSI.ELDYLVGAVSSPK.+2	689.367	48.05	96260.7	89042.3	69893.6	115734	93982.3	116024	100289	176266	140236	155225	135156	132717	147055	117074
859	tr|A2Y650|A2Y650_ORYSI.LVSELPNGSVLLLENVR.+2	926.531	66.64	45437.6	3339.17	23653.7	26017.7	5906.98	44781.2	41647.1	43210.6	35706	39397.2	30304.1	42194.4	40766	34922.6
860	tr|B8BHB9|B8BHB9_ORYSI.NVVIEQSYGSPK.+2	660.843	29.52	24660.1	12476.4	2657.8	27723.7	18563.6	460.316	29205.3	23702.8	3181.68	4321.38	700.975	4360.6	465.527	2517.6
861	tr|A2XS59|A2XS59_ORYSI.SAIVQVDAAPFK.+2	623.346	43.46	181578	202512	154450	243725	218583	193694	262887	463672	396751	415820	405989	438569	384783	400549
862	tr|A2XS59|A2XS59_ORYSI.ILDVVYNASN[Dea]NELVR.+2	860.449	50.72	85344.9	1515.3	63942.8	1777.92	70549.2	119277	74168.9	148663	101088	124017	124629	118904	8167.27	5629.85
863	tr|A2XS59|A2XS59_ORYSI.ILDVVYN[Dea]ASNNELVR.+2	860.449	50.71	61700.6	54783	64067.7	62758.6	60189.5	65572.5	72227.6	126941	112542	117272	109673	106347	105396	107810
864	tr|A2XS59|A2XS59_ORYSI.ILDVVYNASNNELVR.+2	859.957	50.71	137948	132977	126483	129649	126412	135866	146969	215679	237242	237181	238486	231864	227561	241653
865	tr|A2XS59|A2XS59_ORYSI.YLTHYGVDIGR.+3	431.891	35.84	44357.1	56603.8	36222.4	46803.2	69248.7	46583.8	57435.4	154030	114166	114152	102393	96470	110008	121543
866	tr|A2XS59|A2XS59_ORYSI.SAIVQVDAAPFKQW.+2	780.414	58.24	8229.58	6490.18	6383.37	15366.9	8512.52	17225.3	5217.55	48325.8	26303.9	9311.88	51356.5	37643.4	4766.35	49202
867	tr|B8AHM8|B8AHM8_ORYSI.SSMDAFSQILK.+2	613.808	54.61	70385.8	74319.5	58943.4	75009.2	75901.5	76929.8	77887.7	158221	131896	139523	128016	124406	124953	129954
868	tr|B8AHM8|B8AHM8_ORYSI.TIKDEGFASLWR.+3	474.917	51.61	59372	55060.4	59429.5	48708.3	46945.6	34758	29191	55912.3	76785.2	21460.5	66767.1	87575.9	61299.5	2644.93
869	tr|B8AHM8|B8AHM8_ORYSI.TIKDEGFASLWR.+2	711.872	50.83	28081.4	17669.4	26773.9	23333.7	10142.6	15145.4	24574.3	19411.2	43670.2	18015.2	35721.5	28502.7	6878.77	17983.2
870	tr|B8AHM8|B8AHM8_ORYSI.DEGFASLWR.+2	540.759	57.36	31049.6	29587.7	26147.7	31276.9	30078.4	30945.7	25799.9	75537	73433.6	70736.1	69870.3	51942.9	65404.3	77078.3
871	tr|B8B4R4|B8B4R4_ORYSI.FYAISAEYPEFSNKDK.+3	636.972	46.21	108823	122107	108796	105765	107292	113052	113613	138762	92118.3	121656	131570	125851	117356	121230
872	tr|B8B4R4|B8B4R4_ORYSI.APMIDNPDFKDDPYIYAFDSLK.+3	859.073	69.96	37281.3	5533.64	5467.14	2288.05	24214.3	24702.7	26042.6	47630.4	29100.4	33670.1	43757.5	45059.5	38355.6	2430.2
873	tr|B8B4R4|B8B4R4_ORYSI.FYAISAEYPEFSNK.+2	833.393	52.03	100649	95032	82115.8	108649	101409	87220.2	104675	120104	104728	115994	116148	138116	115907	119356
874	tr|B8B4R4|B8B4R4_ORYSI.FYAISAEYPEFSNKDK.+2	954.954	49.77	12463.9	18134.1	3136.39	784.755	191.449	2465.67	15838	2738.63	5661.19	688.064	16138.8	18421.3	5647.87	21082.2
875	tr|B8B4R4|B8B4R4_ORYSI.APMIDN[Dea]PDFKDDPYIYAFDSLK.+3	859.402	69.98	7342.77	48262.5	37369.9	5432.93	29945.2	40906.3	32967.6	68151.5	45171.4	49941.9	52731.6	55011.8	6721.18	51480.5
876	tr|B8AI10|B8AI10_ORYSI.LLINGNFVDAASGK.+2	709.886	49.44	155945	144575	131133	115394	126151	118341	75110.6	133468	68592.9	160916	101574	144658	151271	130180
877	tr|B8AI10|B8AI10_ORYSI.SNLKPVTLELGGK.+3	452.601	37.28	21078.6	20594.7	12063.4	21656.4	26497.5	22553	33650.6	39716.1	32579.3	1819.11	10798.2	22292.9	24756.7	26230.3
878	tr|B8AI10|B8AI10_ORYSI.SGVDSGATLVAGGDR.+2	681.336	29.06	18308.9	17473.3	11486.3	6976.39	17907.7	15026.8	14342	15497.4	20379	13813	16927.2	20049.3	13199.2	14534.3
879	tr|B8AJZ3|B8AJZ3_ORYSI.ELGDFPLPIALVENSGR.+2	913.986	78.08	417893	441175	367278	399252	373944	380527	423362	460357	370008	395246	411886	425374	393075	398239
880	tr|B8AJZ3|B8AJZ3_ORYSI.EWVGLQQFPAATQTK.+2	852.441	51.5	106190	96693.8	78453.7	114663	105068	129708	112696	158545	100395	141184	122422	111361	116986	111911
881	tr|B8AJZ3|B8AJZ3_ORYSI.ELGDFPLPIALVEN[Dea]SGR.+2	914.478	78.06	215312	243242	213731	183037	196285	216518	243904	238833	185350	238886	231692	215636	208102	218112
882	tr|B8AJZ3|B8AJZ3_ORYSI.AIHADISNGKLDDWEQR.+4	492.745	38.14	19881.7	27463.9	785.898	22917	17854	19437.2	27552.4	37753.7	17361.4	22507.8	20878.9	25547	19278.5	23400.2
883	tr|B8AJZ3|B8AJZ3_ORYSI.AIHADISN[Dea]GKLDDWEQR.+4	492.991	38.12	17633.1	22620.6	10618.3	21486.3	16616.7	19509.6	23603.9	31612.4	19132.8	21561.8	17782.8	20086.9	18964.5	18665.6
884	tr|B8AJZ3|B8AJZ3_ORYSI.VATVSAFQSEGLRPMM.+2	862.429	52.6	11437.3	6208.45	28722.7	18332.7	5393.54	2895.84	32710.9	1576.07	4851.31	14617.4	14832.2	11949.7	12131	23853.5
885	tr|B8AJZ3|B8AJZ3_ORYSI.[CRM]-EITTVVSNGSK.+2	589.307	38.49	26630.1	23121.2	20533.6	38375	23382.5	23661.9	29868.5	38026.5	38057.9	33882.4	22142.1	23650.7	27118.5	27878.5
886	tr|A2YUN0|A2YUN0_ORYSI.SLQGEVHLNIPASK.+3	498.276	39.63	118878	97374.1	129699	93254.5	84267.4	100994	87252.4	93345.7	110500	87316.9	96692	71905.7	68881.9	74597.5
887	tr|A2YUN0|A2YUN0_ORYSI.SFGYEVVSGELK.+2	657.832	48.01	161465	193386	184949	153717	135669	153092	165887	186945	218108	116945	186419	156088	130633	111651
888	tr|A2YUN0|A2YUN0_ORYSI.INPEMLSGAEYLEGDGSPGSLR.+2	1146.54	58.76	100086	98966.1	89343.1	87557	80602.6	85675.2	99994.3	102274	90761.6	99569.4	105280	92574.1	96239	107713
889	tr|A2YUN0|A2YUN0_ORYSI.[CRM]-SFGYEVVSGELK.+2	679.335	60.56	37836.8	3423.85	38960.6	47067.5	28685.2	31331.2	39982.8	34671.2	20524.4	35737.9	4298.39	30852.5	20677.3	37489
890	tr|A2YUN0|A2YUN0_ORYSI.AEFEPITPTSPPPEK.+2	820.414	38.9	45789.7	40995.6	30987.7	52627.2	2243.88	58534	48644.1	71667.8	59412.9	31405.8	48923.3	53469.1	43122.5	60597.8
891	tr|A2YUN0|A2YUN0_ORYSI.AWEM[Oxi]FTNNETLGK.+2	778.856	43.79	2884.63	11737.1	1971.96	1679.54	10439	9742.67	2260.76	20596.4	2028.32	4271.76	2800.79	8466.83	2759.45	12377.3
892	tr|B8ADM6|B8ADM6_ORYSI.GVSSTAINSFIR.+2	626.338	45.77	38372.2	35759.1	6950.15	43606.4	42283.4	52199.5	46306.8	75247.5	65450.5	59211.5	47415.3	40392	36017	52698.3
893	tr|B8ADM6|B8ADM6_ORYSI.TAVLGDKFQFER.+3	470.917	41.94	3259.62	1934.78	7690.9	2298.8	1713.34	5688.3	9151.29	57635	49047.6	43520.9	47529.7	48886.2	44665.5	8719.93
894	tr|B8ADM6|B8ADM6_ORYSI.YHINVGNLC[CAM]GQVR.+3	510.593	40.77	6298.47	44502.3	25695.2	2328.37	8282.19	1902.02	68631.3	5169.96	18429.2	40442.6	7237.73	4965.87	31336.3	7458.39
895	tr|B8ADM6|B8ADM6_ORYSI.HNMEAILEQR.+3	414.208	33.17	9313.85	6775.47	2348.18	11462.5	5133.95	9070.72	15209.3	22013.1	16181.2	11293.9	9340.71	7198.87	12365.6	12402.6
896	tr|B8ADM6|B8ADM6_ORYSI.SAALPLEALLALGLDQR.+3	584.34	94.09	8716.83	1567.03	8013.29	6008.06	1597.19	5035.06	2489.25	2322.78	1312.14	1493.82	1284.31	7834.55	1058.38	9058.11
897	tr|A2YPM1|A2YPM1_ORYSI.VFAAVPSKPGAEFPNAAR.+3	610.328	39.6	267783	242017	283021	304899	284790	356346	285822	556355	274855	414571	283997	260930	272071	365920
898	tr|A2YPM1|A2YPM1_ORYSI.[1Ac]-AVTFTDLHTADGLK.+2	765.894	51.56	113310	111753	112881	130279	8207.76	145876	134862	188737	133616	168293	149259	141915	146671	161201
899	tr|A2YPM1|A2YPM1_ORYSI.AVGVNLPGGGAASSAAAAAPAAK.+2	940.005	38.38	15306.6	13411	13168.9	18987.6	16004.2	20658.5	7203.45	22468.9	11112	18813.7	11276.8	7506.53	10038.7	12893.3
900	tr|A2YPM1|A2YPM1_ORYSI.AVTFTDLHTADGLK.+3	496.928	40.94	68008.2	78698.3	80217.4	86031.1	77949.9	90394.6	85824.3	114481	82898.7	94102.2	70143.4	68829.1	69787.2	85548.3
901	tr|A2YPM1|A2YPM1_ORYSI.[CRM]-AVTFTDLHTADGLK.+2	766.391	51.56	111153	111569	113290	124006	129047	144548	133062	189672	137049	160137	153728	142370	148645	167455
902	tr|A2YPM1|A2YPM1_ORYSI.SVQMEGLTWGASK.+2	697.343	45.72	77488.3	67879.8	65080.2	74140.4	76852.5	87440.8	87708.2	114668	93196.2	90421.7	79960.5	71184.2	72022.4	90702.9
903	tr|A2YPM1|A2YPM1_ORYSI.[CRM]-VFAAVPSKPGAEFPNAAR.+2	936.492	53.81	94343.8	66689	64064.8	67480.9	67162.3	74315.1	8003.38	91577.8	86661.1	82226.8	75581.9	75164.2	79317.3	70663
904	tr|A2YPM1|A2YPM1_ORYSI.[CRM]-WYDTVAAALASR.+2	683.841	85.88	47574.7	49247	38155.5	34884	1927.88	35800.7	2093.52	36906.3	16351.9	1866.87	36684.3	30928.4	37550.6	39297.4
905	tr|B8BHC3|B8BHC3_ORYSI.ALWFSPPTNDGYTGTGVYGPLPR.+3	822.741	69.77	62967.9	71151.6	60552.4	56050.8	62843.7	63494.4	66767.3	57948.3	34921.6	42487.9	48862.4	42327.7	40869.8	34554.3
906	tr|B8BHC3|B8BHC3_ORYSI.SLAEFFTDFGYVPR.+2	824.904	77.38	20341.3	25296.4	27498.1	3166.59	7510.38	23854.3	3120.93	2270.92	2636.77	1797.05	3592.06	26159.5	2224.58	3177.49
907	tr|B8BHC3|B8BHC3_ORYSI.VSPDGLLQQSSTVADSALFTFADGITESIPR.+3	1074.88	102.55	9307.55	1353.2	4741.6	12219.6	3401.72	4095.37	2221.74	780.963	1999.11	6290.63	682.941	5949.8	1730.84	6025.1
908	tr|B8B879|B8B879_ORYSI.YAIPISIAGR.+2	530.811	46.64	42022.3	10620.2	37152.6	51954.2	2585.81	55193.7	58474.2	110490	79519.6	96667.2	71518.5	56861.1	66833.2	80671.1
909	tr|B8B879|B8B879_ORYSI.SGATPILVATDVAAR.+2	721.404	45.5	54649.9	54971.3	50551	44621.5	61302.4	60516.5	3331.33	77917.1	66150.2	77499.7	82922.5	55200.7	57099.9	85231.1
910	tr|B8B879|B8B879_ORYSI.GVEILVATPGR.+2	556.327	42.55	62533.3	60244.5	54489.4	57100.7	59008.3	57508.4	64097.6	281833	86720.7	72308	82648.3	76574.5	222467	276762
911	tr|B8B879|B8B879_ORYSI.TAYPLALILSPTR.+2	708.417	66.6	51295.6	59776.7	47048.5	52625.7	54524	51823.8	2829.53	13996.3	17114.4	233.701	10384.4	349.796	1818.48	10901.4
912	tr|B8B879|B8B879_ORYSI.[CRM]-VEILVATPGR.+2	549.319	37.9	6159.52	7216.53	14089.8	9891.48	22774.3	6429.09	9724.74	2166.14	38370.9	8631.62	30516.7	1798.35	9148.38	8977.31
913	tr|B8B879|B8B879_ORYSI.VGSSTDLIVQR.+2	587.825	28.44	8067.54	9804.17	7468.4	9497	141.787	1703.51	11953.1	302.006	14342.5	11983	3342.49	10068.1	7697.28	11055.5
914	tr|B8B879|B8B879_ORYSI.DLMAC[CAM]AQTGSGK.+2	619.779	23.71	6715.68	2463.92	6904.64	8094.45	8585.11	3444.56	1928.81	2738.35	25481.9	4023.78	11039.1	13138.6	15563	9684.76
915	tr|A2YWR4|A2YWR4_ORYSI.YYSLAEFNR.+2	581.78	44.45	136586	130422	109230	164877	159288	163643	204550	229291	204044	190922	141896	124430	136418	184533
916	tr|A2YWR4|A2YWR4_ORYSI.DGITVFVPK.+2	488.279	46.39	100122	108515	83555.2	117338	121668	123224	149138	150547	171463	116368	108444	102913	111666	134612
917	tr|A2YWR4|A2YWR4_ORYSI.DAAFASLAR.+2	461.243	36.44	61597	59648.6	66162.5	64921.3	56585.5	63554.4	76672.2	73141.4	98498.2	58930.1	60832.7	1503.14	56574.4	66356.6
918	tr|B8BBF4|B8BBF4_ORYSI.NILTTLPKPGGGEYGK.+3	548.97	42.6	52486	961.639	24864.2	30451.7	37930.7	30221.7	35900.2	62534.2	17491.8	3445.64	18372.9	29655.4	7804.06	4238.47
919	tr|B8BBF4|B8BBF4_ORYSI.VLLQDFTGVPAVVDLAAMR.+2	1008.05	81.5	156569	143557	125529	114086	138399	129669	132158	147438	139585	149527	147206	156907	150344	150834
920	tr|B8BBF4|B8BBF4_ORYSI.NC[CAM]DNFQVNQNDVEK.+2	862.371	29.57	3387.13	4548.47	3746.31	5938.99	3482	5763	4973.8	8326.15	7508.74	7138.34	3143.36	3717.66	5684.47	5633.46
921	tr|B8BBF4|B8BBF4_ORYSI.LQNGVTATDLVLTVTQMLR.+2	1037.07	94.72	4272.01	848.68	5354.71	1355.99	1207.81	1119	1146.6	4007.1	3260.95	3223.85	2761.68	894.004	3429.88	3765.84
922	tr|B8AQ38|B8AQ38_ORYSI.MLDIVALEK.+2	516.294	50.91	20848.6	23100.5	559.564	25889	22453.8	24532.7	21524.8	31382.3	25637.8	18374.6	21310.5	24434.5	24285.6	25402.5
923	tr|B8AQ38|B8AQ38_ORYSI.MLDINLFR.+2	511.279	61.11	25174.7	32070.4	27970.2	25552	33628.1	20080.3	26006.8	57782.6	53341	45570.2	42647	30614	26949.7	44338.7
924	tr|B8AQ38|B8AQ38_ORYSI.ELVSC[CAM]SNC[CAM]TDFQAR.+2	843.864	33.15	13219.8	11120.1	12457.7	12405	8816.18	9710.63	11916.6	18861.6	17404.4	14186	15529.7	10938.1	15951.9	14157.5
925	tr|B8AQ38|B8AQ38_ORYSI.EIGLPYQLVSIVSGALNDAAAK.+3	743.742	101.5	3494.13	3733.83	923.382	4241.98	2613.21	12689.8	1058.3	4846.6	7827.2	1829.35	15216.3	26728.7	11850	5522.19
926	tr|A2ZD01|A2ZD01_ORYSI.IFLPEGLLDR.+2	586.837	62.86	331638	323330	284860	316418	317484	306446	337537	531814	425913	423903	433068	435899	410921	398181
927	tr|A2ZD01|A2ZD01_ORYSI.SEVPEYLNGEVPGDYGYDPFGLSK.+3	878.074	65.73	40717	49941	37089.5	39897.9	23206.6	30259	44956.9	4172.82	34558.7	53853.6	42690.2	47925.9	42137.5	44740.2
928	tr|A2ZD01|A2ZD01_ORYSI.HLSDPFGNN[Dea]LLTVISGAAER.+3	704.696	71.07	11921.5	13435.3	4688.77	2573.08	5719.79	5620.9	19483.2	6236.65	5239.94	1390.13	21628.1	3499.24	4868.02	17039
929	tr|B8B332|B8B332_ORYSI.LLNPTELIDPK.+2	626.861	54.74	82294.8	1676.64	63991.3	91826.8	4683.68	110220	115971	163043	2485.07	142191	99882.8	130715	141243	131616
930	tr|B8B332|B8B332_ORYSI.VTFAGYSGEPEASLNAK.+2	870.926	43.41	21226.8	16770.3	40792.9	32751.8	51877.5	45869.9	9108.92	69690.2	4933.82	2060.98	48656.4	1727.52	57530.2	3942.62
931	tr|B8B332|B8B332_ORYSI.NAEVDVTVAK.+2	523.28	23.61	5089.73	19075.8	14103.1	17475.7	597.863	17618.8	25371.2	36584.2	42011.8	29008.2	23173.9	24973.5	25022	18407.8
932	tr|A2XSR2|A2XSR2_ORYSI.INEGIPAGILEK.+2	627.359	45.18	40914	30179.9	28124	40276.2	37073.7	45485.7	37688.8	97911.9	58922.9	86995	49144.9	44523.3	45284.5	66235.7
933	tr|A2XSR2|A2XSR2_ORYSI.LGLPDAGLISYGEMVDQGR.+2	995.999	67.8	15987.5	68207.1	6109.41	10417.7	1323.1	1462.78	8387.1	19335.6	4348.76	17598.7	21675.4	37080.1	12847.2	10735.3
934	tr|A2XUS0|A2XUS0_ORYSI.LLEEYNTGGDLGEAC[CAM]QC[CAM]IR.+2	1099.5	48.27	17786	12396.4	12391.7	6712.7	13227.7	1176.73	18874.5	2241.71	20757.6	42872	5572.97	22207.9	14165.4	19551
935	tr|A2XUS0|A2XUS0_ORYSI.GIEVLQVAEK.+2	543.314	42.15	16626.1	21337.6	21228.4	27854.5	31099.4	22956.1	24181.8	16641.7	30627.5	21050.3	21520.1	21035.9	4955.57	20729.6
936	tr|A2XUS0|A2XUS0_ORYSI.SYLSAPHHAELVER.+4	402.959	29.2	6865.23	1869.67	8515.38	3307.87	1192.9	8892.9	7557.29	8872.8	7845.98	2089.48	2793.74	8360.67	4314.56	6370.87
937	tr|B8AM03|B8AM03_ORYSI.FIYC[CAM]VEDLVVNHK.+3	545.945	54.05	120112	91545.5	116901	92416.4	102682	99305.4	81863	91592	57092.2	100642	90380.6	96259.6	81523.1	78030.7
938	tr|B8AM03|B8AM03_ORYSI.DGLLDAVDLSLVPYGNAR.+2	944.494	76.52	117298	141357	117632	133301	139584	134175	149180	162195	112743	110814	97778.2	120221	142165	112283
939	tr|B8AM03|B8AM03_ORYSI.LNLDPKPVTDC[CAM]YKGER.+4	476.994	32.96	25886.3	26910.2	32189.3	28798.6	28648.7	35444.6	31643.8	45910.9	26864.1	25638.6	24207.2	21184.5	24779.2	29737
940	tr|B8AM03|B8AM03_ORYSI.ISC[CAM]QHGSEEC[CAM]FLNTVEAC[CAM]AIDAWPDLR.+3	1060.14	84.61	7877.97	7562.45	4182.56	5542.48	7130.42	3967.44	4586.09	4776.35	2285.9	4712.28	11663	573.043	3738.46	4649.29
941	tr|B8AM03|B8AM03_ORYSI.[CRM]-DGLLDAVDLSLVPYGNAR.+2	965.997	83.87	19159.3	29182.7	19573.7	33390.5	28458	38370.7	34521.4	33061.3	4444.96	41515.7	19799.1	2471.16	3346.27	18730
942	tr|B8AM03|B8AM03_ORYSI.VC[CAM]EGLARPPT.+2	550.282	25.69	7740.32	11012.1	1231.76	7195.77	11067.3	10853.7	2544.94	12171.7	13307.7	8559.02	2368.84	11612.9	5676.93	7714.35
943	tr|W8QQX9|W8QQX9_ORYSI.AAVIGDTIGDPLK.+2	635.356	44.89	43865.4	37914	37706.9	47751.9	43441.7	54023.9	45512	142401	109681	107792	74565.2	72096.1	84999.1	94746.9
944	tr|W8QQX9|W8QQX9_ORYSI.AADVGADLVGKVER.+3	467.256	37.06	55821.6	53909.2	63593.4	54047.6	49957.1	55285.7	56849.7	113519	108037	99417.4	94147.3	93269.8	85892	84741
945	tr|W8QQX9|W8QQX9_ORYSI.QFDEIPGLAEGLAAPDYATC[CAM]VR.+3	798.386	66.9	56541.9	67305.5	58525.1	68824.5	64747.7	67778.8	67377.7	159503	102198	117967	124166	132936	111377	108516
946	tr|W8QQX9|W8QQX9_ORYSI.TDALDAAGNTTAAIGK.+2	745.378	35.43	32434.6	27285.6	29344.8	26828.5	19887.5	27710	37695.3	75128.4	59078.2	50940.4	49834.3	51777.1	49306.3	56926.9
947	tr|W8QQX9|W8QQX9_ORYSI.QFDEIPGLAEGLAAPDYATC[CAM]VR.+2	1197.08	66.89	1189.32	1646.68	14190.6	11942.4	18158.8	2458.61	18047.9	34100	1406.6	31108.8	29425.2	35045.1	31536	31730.4
948	tr|W8QQX9|W8QQX9_ORYSI.[CRM]-AAVIGDTIGDPLK.+2	656.859	60.84	30446.7	26788.4	29398.3	33040.5	2864.79	27581.2	27677.8	47187.7	38785.1	51032.5	40811.4	39104.5	36146.9	33534.3
949	tr|W8QQX9|W8QQX9_ORYSI.YIEAGATEEAR.+2	605.291	20.24	23332	26895.6	29803.3	23781.9	20321.6	27429.4	2012.43	57432.2	57551.3	45575.7	56702.3	46766.7	37391.6	41411.5
950	tr|A2WNV6|A2WNV6_ORYSI.MLDFDFLC[CAM]GR.+2	637.289	69.48	37220.4	34862.1	24234.1	27778	31860.9	28259.1	36262.3	56074	38976.3	42510	51933.3	50670.1	51745.2	43475.1
951	tr|A2WNV6|A2WNV6_ORYSI.NLTPYEFVEGMK.+2	714.347	59.72	1789.4	8285.45	20491.3	26879.6	2500.07	24516.1	2648.19	41925.8	33337.9	36811.9	43296.9	2369.03	3019.63	4574.48
952	tr|A2WNV6|A2WNV6_ORYSI.DLVSSLVSGLLTIGPR.+2	813.975	101.04	2155.68	14156.7	8737.28	11166.5	15282.5	11420.6	13613.9	367.692	859.519	11257.2	14256	17443.1	13228.5	1586.81
953	tr|B8BNQ4|B8BNQ4_ORYSI.AQITALIDK.+2	486.79	36.01	25799.1	30788.7	1745.06	35572.8	29592	17569.8	31367.8	54871.3	50235	45947.4	33705.2	41231.5	35778.3	43280.9
954	tr|B8BNQ4|B8BNQ4_ORYSI.AIDLIDEAGSR.+2	580.301	40.14	6528.34	14544.4	12225.3	4992.71	11201.7	11986.8	16700.6	24952.3	23223.1	7024.98	23057.1	17220	17088.5	19720.3
955	tr|B8BNQ4|B8BNQ4_ORYSI.LDEMIVFR.+2	511.771	48.76	32710.5	17043	22480.4	5992.6	5861.48	10208.2	20619	2650.67	36273.6	11858.4	36728	2783.79	29187.6	20901.2
956	tr|A2XUF3|A2XUF3_ORYSI.YTEGVPMVTFAK.+2	671.839	46.71	118512	107258	20199.9	138770	141568	173227	127374	436181	301321	368067	261662	234469	271021	353765
957	tr|A2XUF3|A2XUF3_ORYSI.SVVDGELVSFYK.+2	671.848	52.37	167755	168875	151254	187026	185798	164205	166961	317124	290837	301378	293942	336498	278141	274783
958	tr|A2XUF3|A2XUF3_ORYSI.TFHDLDDYLLKN.+2	747.367	51.3	6685.37	6619.35	2986.42	12618.9	15053.9	15595.8	6438.44	26747.9	7234.13	8404.14	10171	5924.72	41322.5	7005.21
959	tr|A2XUF3|A2XUF3_ORYSI.TFHDLDDYLLKN.+3	498.58	51.81	39942.8	1096.45	26738.4	10853.3	43611.3	19134.3	47284.2	104289	40985.8	91439.8	1923.45	91522.9	66685.7	85592.9
960	tr|A2XUF3|A2XUF3_ORYSI.[CRM]-YTEGVPMVTFAK.+2	693.342	61.02	29185.5	37238.2	7508.63	43967.6	30767.2	37130.8	31546.7	76587.3	3153.91	73772.2	67220.3	16427.6	49691.5	55380.8
961	tr|A2XUF3|A2XUF3_ORYSI.SPADKLWTALR.+3	419.903	48.58	30796.5	47567.3	36214.9	33364.4	29254.1	26514.1	27251	5672.08	4433.02	666.536	4288.59	7561.95	3935.48	8063.12
962	tr|A2XIT5|A2XIT5_ORYSI.AGDSTAEELATATQVQGDYMPIAR.+2	1248.09	56.87	22557.4	23105	17232.6	13551.9	4070.37	17943.4	25809.2	32134.1	1727.03	14653.3	20080.5	27026.5	28682.5	33055.9
963	tr|A2YGV2|A2YGV2_ORYSI.IIPSFMIQGGDFTLGDGR.+2	962.485	70.46	266316	284652	274307	255562	257181	228232	255249	252264	176171	224562	208289	247981	176992	141556
964	tr|A2YGV2|A2YGV2_ORYSI.IIPSFMIQGGDFTLGDGR.+3	641.993	70.42	74906.2	56049	52759	60634.6	71637.5	1747.41	51180.6	78718.2	31048.1	17261.3	41548.5	54013.6	1772.33	51130.5
965	tr|A2YGV2|A2YGV2_ORYSI.DTNGSQFFITTVTTSWLDGK.+2	1109.54	84.4	22272	1416.42	29098.2	1400.08	3199.49	20066.7	11575.6	13365.8	8107.63	5984.38	24061.6	13815.5	2896.73	3448.57
966	tr|A2XMV2|A2XMV2_ORYSI.[1Ac]-SLIAGEDFQHILR.+2	770.909	65.79	937204	963957	887435	934571	903094	916128	956878	1.03298e+06	757599	879571	870229	919837	852169	844671
967	tr|A2XMV2|A2XMV2_ORYSI.VPDWFLNR.+2	523.774	52.65	158188	187434	138168	213259	210864	222128	271955	375725	309664	333558	246107	205936	234356	323470
968	tr|A2XMV2|A2XMV2_ORYSI.FSQVVSNALDMK.+2	669.84	44.66	217225	217766	225673	195697	233747	261930	243131	273618	252149	250622	199089	246472	195066	215667
969	tr|A2XMV2|A2XMV2_ORYSI.[CRM]-FSQVVSNALDMK.+2	691.343	77.76	71581.1	74246	64857.9	66854.6	74106.8	61702.1	71407.3	58770	47893.1	57944.2	52783.6	45504.3	44076.2	55272.9
970	tr|A2XMV2|A2XMV2_ORYSI.FSQVVSNALDM[Oxi]K.+2	677.837	38.15	3179.93	31710.8	22605	34349.1	2893.17	1876.48	8715.82	35141.3	4928.18	39011.2	6351.02	1151.73	26991.9	29099.8
971	tr|B8B8K0|B8B8K0_ORYSI.[1Ac]-AVSFTNVSSEAGHK.+2	738.36	38.82	225658	216764	204735	233346	232720	223285	244368	250015	266429	250207	202657	230857	207643	225301
972	tr|B8B8K0|B8B8K0_ORYSI.VESTAVPSASTPDVADAK.+2	872.934	30.72	35206.8	1600.12	29955.7	2686.87	974.406	557.751	2469.05	63623.6	73726.2	51345.6	3403.72	43692.3	1234.29	51716.4
973	tr|B8B8K0|B8B8K0_ORYSI.[1Ac]-AVSFTNVSSEAGHK.+3	492.576	41.12	6552.77	9572.75	11745.3	22852.6	26580.7	4634.95	7098.34	38843.8	31161.9	25408.4	1147.92	6198.96	9701.02	2470.36
974	tr|B8B8K0|B8B8K0_ORYSI.LSGVTADGQGVK.+2	566.304	19.91	8856.94	5315.68	8217.79	8341.78	4517.38	10281.4	13950.9	5746	22770.7	1141.51	8034.63	7561.79	1176	2647.11
975	tr|A2YPV2|A2YPV2_ORYSI.VTVTSDGAFSK.+2	556.285	26.81	25537.8	5337.65	28326.4	28646.3	37129.7	26104.2	27450.5	41737.4	39257.5	35289.5	37306	42102.3	28959.6	35861.2
976	tr|A2XX38|A2XX38_ORYSI.VSVVPSAAALVIK.+2	627.395	52.28	447987	496415	408728	497224	508949	453057	31673.3	36535.2	3253.75	31050.9	1162.62	1433.34	28454	26743.5
977	tr|A2XX38|A2XX38_ORYSI.VTGGEVGAASSLAPK.+2	672.362	31.18	137700	122912	134995	136114	131541	144553	137065	191848	175140	151761	146126	153708	136376	149665
978	tr|A2XX38|A2XX38_ORYSI.DLQQEISDGEVEIPSA.+2	865.41	60.83	64676.5	77828.6	64201.3	71872	71853.5	58916.3	70309.5	97552.9	57931.4	59499.7	74371	74324.8	74634	70716.8
979	tr|A2XX38|A2XX38_ORYSI.[CRM]-VTGGEVGAASSLAPK.+2	693.865	43.7	3990.98	4346	22305.5	34663.5	35605.6	35989.9	34397.7	56480.2	37857.2	40819.8	36859.8	41026.5	33101.2	34321.1
980	tr|A2XM46|A2XM46_ORYSI.LGPQLEILAPIKY.+2	727.934	66.77	238843	266294	227861	227515	219826	225065	230742	268227	148959	232260	217683	209544	213929	217228
981	tr|A2XM46|A2XM46_ORYSI.C[CAM]EEIC[CAM]MSGGLVR.+2	705.812	40.54	80995.6	75704.2	72279.8	58403.6	70046.6	52829.3	42268.3	76312.2	111015	86014.6	51124.4	117958	73240.5	71170.3
982	tr|A2XUU7|A2XUU7_ORYSI.EYKPDIDIVSNASC[CAM]TTNC[CAM]LAPLAK.+3	894.103	52.79	160619	169335	156746	158802	190051	174125	167035	263216	195691	238009	219641	228102	214677	213161
983	tr|A2XUU7|A2XUU7_ORYSI.EYKPDIDIVSN[Dea]ASC[CAM]TTNC[CAM]LAPLAK.+3	894.431	52.79	156554	173230	157933	159813	157242	146332	163970	220918	160760	191202	193067	195376	179296	175012
984	tr|A2XUU7|A2XUU7_ORYSI.LVSWYDNEWGYSSR.+2	881.397	56.7	165844	135531	184111	121294	167832	152550	175331	172723	138416	208322	115758	195408	167111	150309
985	tr|A2XUU7|A2XUU7_ORYSI.NPEEIPWGETGAEFVVESTGVFTDKDK.+3	994.473	112.76	403.245	45329.4	8308.19	36664.6	49183.6	0	7713.27	2127.19	23173.4	38977.5	46700.9	53499.4	52175.3	55574.1
986	tr|A2YQV0|A2YQV0_ORYSI.RVDSEAGHTELYDDRDGQLPC[CAM]AGVAAAR.+4	758.109	35.92	31983.4	39405.3	31271.4	36493.2	36336.8	38934.5	40476.3	37926.9	8185.7	31850.6	29499.3	30958	39117.8	36078.5
987	tr|A2YQV0|A2YQV0_ORYSI.RVDSEAGHTELYDDRDGQLPC[CAM]AGVAAAR.+5	606.688	35.93	65649.5	73524	64647.1	70170.3	68808.9	63651.8	74700.7	75461.4	41577.6	54727.6	60184.9	57624.2	57485.9	53798.4
988	tr|A2YQV0|A2YQV0_ORYSI.ITVLNSQKLPVLK.+3	484.976	46.43	33741.5	39786.3	35260.7	30482.1	36044.3	49169.6	39380.4	3678.24	5114.72	2047.11	5703.77	4864.75	7540.85	3825.49
989	tr|A2YQV0|A2YQV0_ORYSI.RVDSEAGHTELYDDRDGQ[Dea]LPC[CAM]AGVAAAR.+5	606.885	35.93	69553	73938	63861.5	65835.8	67237.2	71879.8	73198.2	76854	41337.7	59340.6	62116.5	64814.7	61247.4	51624.6
990	tr|A2YQV0|A2YQV0_ORYSI.AAAAAGNGIDEAVC[CAM]LMK.+2	831.403	47.66	32386.6	21250.1	22147.9	20343.9	10562.2	14403.1	4568.76	5225.55	25635.5	3758.95	21097	24246.1	18968.1	1823.24
991	tr|A2YQV0|A2YQV0_ORYSI.[CRM]-GMPADVLANAFGVSR.+2	774.385	78.29	45283.5	35668.4	2092.23	4615.57	4458.88	31091	38381.9	57964.1	30666.5	32772.3	36527.3	3034.63	32637	28716.5
992	tr|A2ZJQ0|A2ZJQ0_ORYSI.LPMFGC[CAM]TDATQVLK.+2	790.894	53.95	268820	248399	223670	265035	273002	259103	273330	466052	342433	384098	384868	394556	384423	401064
993	tr|A2ZJQ0|A2ZJQ0_ORYSI.FETLSYLPPLTVEDLLK.+2	989.543	84.62	573562	529418	432991	3768.7	557371	478767	581319	773452	513004	618661	660643	728978	708231	726179
994	tr|A2ZJQ0|A2ZJQ0_ORYSI.LPMFGC[CAM]TDATQ[Dea]VLK.+2	791.386	51.8	5349.57	5208.1	129523	7545.77	3985.39	6975.33	467.369	3904.94	143609	235918	220674	201820	187978	181240
995	tr|A2ZJQ0|A2ZJQ0_ORYSI.LPM[Oxi]FGC[CAM]TDATQVLK.+2	798.892	48.62	137955	3995.39	7348.71	13394.6	2018.17	7321.66	1247.01	95046.7	76518.6	87654.3	33976	75621.6	73457.1	79684
996	tr|A2ZJQ0|A2ZJQ0_ORYSI.LPPLTVEDLLK.+2	619.374	66.67	5107.09	52529.2	44062.8	3653.3	3678.94	52282.6	8465.04	160743	116778	124645	116672	1525.02	137986	131259
997	tr|A2ZJQ0|A2ZJQ0_ORYSI.KLPMFGC[CAM]TDATQVLK.+3	570.297	48.28	38608.6	20190.4	36270.8	18959.2	24072.5	47162.7	49651	48277.5	33986.1	28228.9	40644.2	36302.9	28383.6	40589
998	tr|A2ZJQ0|A2ZJQ0_ORYSI.[+1K]-LPMFGC[CAM]TDATQVLK.+3	570.297	48.32	39628.6	42320.6	38273.2	34703.1	3643.8	43629.4	38979.1	45140.6	34642.4	29595.2	4379.66	36876.9	28558.4	39189.8
999	tr|A2ZJQ0|A2ZJQ0_ORYSI.SKWVPC[CAM]LEFSK.+3	460.904	47.89	4005.29	7342.91	21312.8	35497.3	3198.81	15213.9	7953.28	6983.92	31854.5	9801.64	13885.1	1611.53	23854.8	23637.5
1000	tr|A2XU83|A2XU83_ORYSI.VVDLADIVANQWK.+2	735.901	68.76	284528	254693	220819	237613	2456.53	239923	261807	48881.5	372202	288059	351155	310186	341559	323593
1001	tr|A2XU83|A2XU83_ORYSI.AVALVLPNLK.+2	519.34	52.29	87530.9	113090	83836.6	103996	109820	119058	133620	205283	136909	158730	117679	103728	112212	143056
1002	tr|A2XU83|A2XU83_ORYSI.TLAEEVNQAFR.+2	639.328	47.86	96230.2	103086	55373.1	97407.2	81253.9	97184.6	106984	119799	72581	92654.2	124951	100809	88731.2	96554.4
1003	tr|A2XU83|A2XU83_ORYSI.VVDLADIVAN[Dea]QWK.+2	736.393	71.06	7400.85	13160.2	13106.8	13449.3	31987.3	29857.1	18971.2	20788.6	21774.4	2071.05	3700.05	37887	4624.5	7195.16
1004	tr|A2YNL0|A2YNL0_ORYSI.VKEGVEVPQLVEK.+3	485.28	36.43	82533.1	99994.7	95481.8	107845	123133	133464	128420	96762.5	107685	3889	61727	68948.7	75189.8	84210.6
1005	tr|A2XVD7|A2XVD7_ORYSI.LVPLLTEAGAIASSAK.+2	770.951	64.86	380052	361330	381585	431872	430285	324150	371783	481400	450584	381097	418273	431269	426444	387647
1006	tr|A2XVD7|A2XVD7_ORYSI.LVPLLTEAGAIASSAK.+3	514.303	64.87	159737	191068	169349	195460	187065	163668	194952	187308	130959	164416	132082	133240	133505	133620
1007	tr|A2XVD7|A2XVD7_ORYSI.AIELDGESDGSELQSALAEWTGQR.+3	854.737	76.7	145052	170188	166445	177288	156435	155860	180279	148657	109423	134108	152358	142454	130693	126609
1008	tr|A2XVD7|A2XVD7_ORYSI.[CRM]-LVPLLTEAGAIASSAK.+2	792.454	97.5	96865.8	108559	93083.9	106647	100151	89794.7	96783.3	77844.2	65129.8	66613.4	71372	95933.1	1847.34	69689.2
1009	tr|A2XVD7|A2XVD7_ORYSI.AKETVASAPVVVYSK.+3	516.959	29.49	18554.5	10468	17125.3	22658.7	20359.5	20532	25673.6	14809	20117.9	7202.73	800.561	10090	10330.8	13830.7
1010	tr|A2XB46|A2XB46_ORYSI.NQVSDNYYRPDLTKPALAR.+4	556.039	37.83	162714	155440	162336	179293	173166	196116	145030	294182	127526	225405	184114	161497	165799	216800
1011	tr|A2XB46|A2XB46_ORYSI.[1Ac]-ATVPEPLIWEIVKK.+2	832.985	75.28	282828	257099	249537	280263	253396	270510	250675	333672	258357	246521	294523	300923	181872	264945
1012	tr|A2XB46|A2XB46_ORYSI.TVTIQPSGGKDAAVVLSTTK.+3	658.369	38.17	63211.6	73948.9	65374.7	61092.7	59347.3	71066.3	61240.6	103170	58755.3	78175.5	63395.9	53466.2	62557.5	69191
1013	tr|A2XB46|A2XB46_ORYSI.DAAVVLSTTK.+2	502.785	26.14	133106	156691	153059	173135	149680	141341	174978	198143	235420	162145	154841	174761	156226	174387
1014	tr|A2XB46|A2XB46_ORYSI.[CRM]-DAAVVLSTTK.+2	524.288	39.65	71095.9	79414.5	73277.5	94183.5	85770.3	87066.2	100066	102314	108436	90552.9	83843.7	81193.8	76832.9	78153.3
1015	tr|A2XI59|A2XI59_ORYSI.MELPEWVDIVK.+2	679.855	70.68	662045	678636	601024	612826	610473	572263	614871	691525	558248	614703	578702	638743	587064	621192
1016	tr|A2XI59|A2XI59_ORYSI.FKELPPYDPDWYYTR.+3	663.984	54.42	102289	98205.6	36596.3	117896	72697.2	101613	80393	169066	34650	128388	77665	104679	99109.8	110084
1017	tr|A2XI59|A2XI59_ORYSI.DVNPHEFVK.+2	542.775	28.88	8382.49	5926.7	547.592	11677.3	12161.8	10109.3	13102.7	9949.37	27767.9	9475.39	1073.32	1467.97	1679.61	3222.47
1018	tr|A2XI59|A2XI59_ORYSI.DLDQVAGR.+2	437.225	20.93	4356.76	1451.43	3773.29	1336.61	7897.04	1300.42	9310.76	9634.49	21922.6	4076.77	5247.14	4483.5	4730.55	6745.92
1019	tr|B8AGR5|B8AGR5_ORYSI.VFEVGPVFR.+2	525.293	49.73	34929.7	52834	22562.6	46268.7	70521.7	64399.6	57013.9	138799	106990	106035	80366.7	77790.5	84791.5	102433
1020	tr|B8AGR5|B8AGR5_ORYSI.ATTQQVEIQVR.+2	636.849	28.94	18562.2	15064.8	17586.1	11304.6	12660.7	9471.83	3356.77	30454	44660.7	24320.7	29740	32167.7	25609.1	21816.5
1021	tr|A2YAN2|A2YAN2_ORYSI.VFIAGDSAGANIAHNVAMR.+3	638.66	43.46	57270.2	57678.8	57833.4	64116	59404	57330.4	57378.7	44861	33609.6	42245.6	40245.4	36742.6	33115	26847.6
1022	tr|A2YAN2|A2YAN2_ORYSI.LLGTDTVAASLDEPTGVASK.+2	973.01	48.26	74753.6	68136.2	69238.7	74445.6	74067.1	72578.9	77982.4	75188.6	65288.2	59407.5	58445.1	61977	64954.5	57829.9
1023	tr|A2YAN2|A2YAN2_ORYSI.VFIAGDSAGAN[Dea]IAHNVAMR.+3	638.988	47.22	44774.8	0	43072.6	9212.16	4008.67	10491.4	39974.5	677.265	4227.42	31632.4	4192.23	19383	19673.8	5053.15
1024	tr|A2YAN2|A2YAN2_ORYSI.[1Ac]-ASTDADADAVAVELLPFIR.+2	1008.52	91.42	49107.8	56308.2	51123.2	60952.5	56647.8	52653.4	70832	65195.8	2194.15	45995.2	45552.9	45301.4	48106	45586.5
1025	tr|R9R4F6|R9R4F6_ORYSI.VLPC[CAM]PLLVAQETDER.+2	870.453	52.99	331266	326342	264311	340752	345601	354861	354781	444597	317506	417888	372733	354596	367645	358551
1026	tr|R9R4F6|R9R4F6_ORYSI.APPPVYDTEGHELSADGSYYVLPASPGHGGGLTMAPR.+4	942.451	54.39	127912	22138.3	118456	124872	100523	109964	103561	9294.36	68041.1	119122	2135.33	2967.83	94194.7	78917.7
1027	tr|R9R4F6|R9R4F6_ORYSI.APPPVYDTEGHELSADGSYY.+2	1084.48	45.54	6062.9	517.777	6921.02	7992.4	20871	842.035	5357.87	8159.1	8121.97	8810.08	5832	8928.38	8420.8	7234.49
1028	tr|R9R4F6|R9R4F6_ORYSI.VVTGPLIGPSPSGR.+2	668.883	36.92	27227.4	24399.9	22661.8	26463.5	23200	22671.7	863.664	35925.2	44695.1	29938.8	21003.1	29307.1	23542	30059.4
1029	tr|R9R4F6|R9R4F6_ORYSI.DSC[CAM]QDLGVSR.+2	568.754	17.81	9830.38	1984.66	4279.51	1944.98	1290.96	3031.82	14542.1	200.9	17022.8	8669.45	2322.65	10746.6	4758.9	11407.4
1030	tr|B8AEL7|B8AEL7_ORYSI.IFLEDGHQIGC[CAM]AQSYAK.+3	646.312	40.08	65505.2	64940.3	63654.9	73182.8	74380	77181.8	62937.4	105823	49468.4	89796.6	71231.3	56924.5	63602.8	76290.9
1031	tr|B8AEL7|B8AEL7_ORYSI.GLDFAGLMDDIK.+2	647.821	70.97	121039	123152	109579	117729	130166	115540	117978	134830	125870	127187	127960	139781	114843	125488
1032	tr|B8AEL7|B8AEL7_ORYSI.LTNEYHIYMTR.+3	480.903	36.22	37998.1	34299	27058.2	32823	34751.7	33682.6	29738.6	44096.6	41919.3	35081.1	35053.2	35026.5	32661.2	34182.6
1033	tr|B8AWM4|B8AWM4_ORYSI.ALEQLDAAVAK.+2	564.817	35.71	36842.5	40522	35499	42769.7	41246.8	36947.3	43699.4	53674.3	48430.9	46502	41925.8	44830.8	41359.6	42201.5
1034	tr|B8AWM4|B8AWM4_ORYSI.KLSVETTANQDPLVTK.+3	581.988	33.85	13437.5	12966.1	10057.8	10207.7	4859.12	1224	19119.3	27540.7	930.331	17197.6	15925.6	2988.28	12727.8	17129.4
1035	tr|B8AWM4|B8AWM4_ORYSI.LSVETTANQDPLVTK.+2	808.431	38.56	14569.9	3795.23	15121.8	23640	17702.7	4273.71	21040.8	39218.4	36838.3	39497.2	31214.2	26311.3	27803.5	30006.3
1036	tr|A2WZE8|A2WZE8_ORYSI.YPIEHGIVSNWDDMEK.+2	966.943	49.46	5017.62	30411.5	3938.35	1711.91	8232.86	6870.41	29815.3	1717.1	20550.6	21176.4	15545.1	29717.5	3152.01	2932.56
1037	tr|A2WZE8|A2WZE8_ORYSI.VALDYEQELETAK.+2	754.878	44.18	43337.4	15681.3	27638.9	20621.3	7437.31	12622.9	57657	53954.8	63900.6	52630.5	15103.9	38388.8	50881.1	20882.8
1038	tr|A2YRY3|A2YRY3_ORYSI.SDPSPLQDFC[CAM]VADLNSPVR.+2	1059	62.96	661382	701141	580638	632824	613826	619466	678719	753407	586708	644809	650336	669386	642308	653233
1039	tr|A2YRY3|A2YRY3_ORYSI.IIDLLQAQF.+2	530.806	73.75	825404	960496	868015	920299	891912	863446	980368	1.00594e+06	772363	778403	798356	803183	755807	749387
1040	tr|A2YRY3|A2YRY3_ORYSI.LDFAPLGLNPPHTHPR.+4	446.242	45.56	456591	453831	372661	500572	442353	406866	440861	198468	178630	177869	227224	239966	227626	168336
1041	tr|A2YRY3|A2YRY3_ORYSI.SDPSPLQDFC[CAM]VADLNSPVR.+3	706.337	62.96	293999	368149	357735	360514	332130	314727	338421	459323	288309	330662	324836	353118	292775	302367
1042	tr|A2YRY3|A2YRY3_ORYSI.LDFAPLGLNPPHTHPR.+3	594.653	45.67	242792	179774	155014	250045	230053	166559	249097	68679.3	81502.6	111250	123808	85198	117617	74590.1
1043	tr|A2YRY3|A2YRY3_ORYSI.[CRM]-IIDLLQAQF.+2	552.308	104.92	40827.5	54967.8	45154.9	45238.1	44921.2	45034.3	44563.3	43132.3	37528.7	39213.9	35819.8	39755.6	37754.5	35381.7
1044	tr|A2YRY3|A2YRY3_ORYSI.LDFAPLGLNPPH.+2	645.846	59.97	4974.06	7128.78	36753.3	5869.23	49454.7	4093.91	2647.33	225427	164123	115112	170675	158538	3588.74	57974.6
1045	tr|A2YRY3|A2YRY3_ORYSI.LNTLGISIAR.+2	529.322	44.24	12711	4110.07	4254.04	1626.21	2416.69	17333.8	21441.4	117715	87292.3	111968	95973.4	107927	102197	105856
1046	tr|D0TZM8|D0TZM8_ORYSI.ITAGC[CAM]DILLMPSR.+2	723.876	50.32	29789.1	57321.3	9981.39	57066.3	41933.2	67646.9	53603.8	84886.4	5471.65	81018.8	74087.2	62793.8	60206.5	11457.4
1047	tr|D0TZM8|D0TZM8_ORYSI.SVVFVTGEASPYAK.+2	727.88	41.6	86034.1	86220.6	77879.2	83914.9	84088.2	90617.9	87115.6	138676	91689.9	103627	109631	109058	107986	114095
1048	tr|D0TZM8|D0TZM8_ORYSI.DTVENFN[Dea]PFAEK.+2	706.322	50.13	8024.52	5874.19	15404.7	9030.36	23876.5	10244.2	2825.56	49011.9	31295.4	7262.07	29637.9	8315.78	7788.61	10271.1
1049	tr|D0TZM8|D0TZM8_ORYSI.LAIPDLMR.+2	464.768	53.02	28688.7	25334.5	26657.7	38819	22517.1	35838.9	42490.2	74323.8	61977.5	65553.1	2605.67	35884.2	50402	57222.4
1050	tr|B8BBF3|B8BBF3_ORYSI.LYVFDAALK.+2	520.295	50.92	90105.4	95372.9	81501.4	94390.3	97288.9	85826.5	101807	92657.8	77477.5	77747.2	92126.5	93031.8	89374.2	89247.5
1051	tr|B8BBF3|B8BBF3_ORYSI.DIWPSTEEIAEVVQSSVLPDMFK.+3	874.1	104.54	38197	86044.7	47593.8	63399.9	79533.8	52677.9	74247.5	63150.1	59676.4	128.328	59958.7	85972.7	76820.6	59802.4
1052	tr|B8BBF3|B8BBF3_ORYSI.DIWPSTEEIAEVVQ[Dea]SSVLPDMFK.+3	874.428	104.55	48296.6	90404.3	1332.21	601.14	85381.9	8144.34	81772.8	68647.3	59337.4	1753.45	65172.5	88524.3	72875.3	7066.32
1053	tr|B8BBF3|B8BBF3_ORYSI.SNLVGMGIIPLC[CAM]FK.+2	774.918	73.89	29074.5	31479.3	15887.9	2675.2	18500.5	33263.1	31115.2	2841.52	7017.94	8006.44	4350.82	3951.42	11087.1	3112.67
1054	tr|B8BBF3|B8BBF3_ORYSI.AGEDADSLGLTGHER.+3	509.906	32.4	8127.21	8304.46	172.652	9942.46	8831.04	10042.9	2662.99	4094.26	14970.6	10161.2	2288.29	2981.94	9006.71	11394.1
1055	tr|A2WPB5|A2WPB5_ORYSI.EC[CAM]PNAEC[CAM]GAGTFMANHFDR.+3	728.628	42.34	62079.5	51677.6	41029.3	55787.6	57944.4	61135.8	62414.9	135908	2614.08	96144.2	76694.7	101924	81221.8	85541.1
1056	tr|B8AM24|B8AM24_ORYSI.LQAGYLFPEIAR.+2	689.38	58.41	111444	117478	92058.1	131178	122773	133017	130739	179555	142398	174713	151111	161739	158218	156519
1057	tr|B8AM24|B8AM24_ORYSI.AHVVTTPGSGFGPGGEGFVR.+3	643.659	41	70002.7	70180.9	8991.53	83457.8	90051	97112.5	94346.7	162122	139011	119282	94316	95529.3	109437	128358
1058	tr|B8AM24|B8AM24_ORYSI.C[CAM]SPENGFFPDLSSVPR.+2	904.917	59.4	4153.68	45585.5	10572.3	2931.96	62380.1	57226.7	76101.7	83301.1	7411.84	10053.1	82722.5	2294.83	944.213	86351.9
1059	tr|B8AM24|B8AM24_ORYSI.TDIIFFC[CAM]SPNNPTGAAASR.+2	1019.99	55.55	8013.15	12617.2	12806.8	2092.49	17790.3	13533.7	2240.72	9932.61	4272.46	1834.37	14432.4	6960.64	5918.87	15749.3
1060	tr|B8AM24|B8AM24_ORYSI.IISLGIGDTTEPIPDVITNAMAER.+3	842.775	78.74	50705	48379.8	44091.7	2458.67	2875.14	51601.3	23273.9	74974	55534.3	57157.5	48749.9	3789.45	46787.8	47657.6
1061	tr|J3R7S9|J3R7S9_ORYSI.IAQIPVSEAYLGR.+2	708.896	46.36	23010.9	3331.59	48240.7	56562.7	49780.7	101484	53114.8	181286	97983.4	150722	101280	76535.5	91061.9	123789
1062	tr|J3R7S9|J3R7S9_ORYSI.[CRM]-VINALAKPIDGR.+2	655.383	56.76	3014.96	22149.9	18993.7	14277.5	15217.8	20930.1	11322.8	28287.5	5181.24	19154	25273.6	32237	24096.3	7626.38
1063	tr|J3R7S9|J3R7S9_ORYSI.TAVATDTILNQK.+2	637.851	33.16	6916.88	5435.29	7721.11	9275.67	10840.5	8273.1	7396.63	19273.1	21121	16052.7	14957.8	16935.2	15767.1	7025.62
1064	tr|B8AI32|B8AI32_ORYSI.TLRPEPC[CAM]VEGYSTPGGYSAR.+3	733.016	36.68	18570.8	23507.3	20096.6	25870	21255	32650.7	24971.8	56096.1	24959.8	36636.3	28714.7	24970.3	27968.2	38110.4
1065	tr|B8AI32|B8AI32_ORYSI.AFDEGWGGVIAK.+2	625.314	48.62	41483	32595.6	35542.6	41406.7	41228.8	45097.2	48887.5	63640.9	45257.2	68356.3	66998.6	53985.8	48082.6	61812.6
1066	tr|B8AI32|B8AI32_ORYSI.LC[CAM]AELQDFMR.+2	641.8	54.23	3884.18	28630.2	29545.5	40117.6	10737	35367.7	5699.87	6867.76	63132.3	20616.6	30414.5	45188.5	2494.93	4780.99
1067	tr|B8BD97|B8BD97_ORYSI.FAATVEQNYLK.+2	642.335	39.59	30417.8	31243.3	26056.5	34854.6	25398.6	13707	36091.5	53044.3	42779	41753.4	38710.9	34823	35288.2	41954.3
1068	tr|B8BD97|B8BD97_ORYSI.NVKPC[CAM]LVELSEDPDVDVR.+3	695.349	45.74	18332	27117	29106.8	9477.48	26145.6	30982.4	3220.38	33698.5	2649.69	37673.8	31972	35556.2	9609.69	40562.4
1069	tr|B8BD97|B8BD97_ORYSI.ESDIVDWFVPVVK.+2	766.903	76.03	3475.4	1684.7	1032.18	1732.68	18713.2	5499.54	16343.1	29470.4	21534.3	22177.7	27692.6	6381.88	26226.3	25644.8
1070	tr|A2XAQ0|A2XAQ0_ORYSI.AMEVDEKPTEDYNDIGGLEK.+3	751.679	40.75	12024.9	2255.08	10365.7	11634.2	14973.6	1722.33	15059.9	31386.6	5170.05	19926.2	19801.9	11660.6	1210.35	14948.5
1071	tr|A2XAQ0|A2XAQ0_ORYSI.MNVNPDVNFEELAR.+2	824.393	56.96	63590.9	30840.4	33116.5	36404.1	89082.9	37527.7	78962.3	8360.69	5505.4	6131.18	30740.1	52719.6	6457.78	31732.5
1072	tr|A2ZHU8|A2ZHU8_ORYSI.LC[CAM]QLLDEYTK.+2	641.821	44.17	103072	98912.2	99989.9	141104	137756	152750	141779	252502	223239	247855	168813	143707	156267	215872
1073	tr|A2ZHU8|A2ZHU8_ORYSI.VLIAVADNVGSNQLQEIR.+2	970.034	53.06	65775.9	72812.6	69933	55594.6	61172.4	57696.5	61890.3	79544.6	67171.6	52434.5	72838.3	68834.4	65988	67531.4
1074	tr|A2ZHU8|A2ZHU8_ORYSI.VLIAVADNVGSNQLQEIR.+3	647.025	53.05	39442	3962.82	51545.7	29659.3	46193.9	31132.6	37206.5	50623.3	30696.3	35842.7	5634.46	44721.5	28088.1	32868.4
1075	tr|A2ZHU8|A2ZHU8_ORYSI.[CRM]-VLIAVADNVGSNQLQEIR.+2	991.537	83.76	35910.4	49145.2	39307	1980.22	41388.1	37600.2	2868.09	42582.6	53653.9	51085.4	43480.4	66259.7	54055	41403.3
1076	tr|B8ACZ5|B8ACZ5_ORYSI.VLQQASQIFQSVK.+2	738.414	45.68	2100.56	38978.6	38216.9	49362.5	37442.3	35969.2	2801.75	5864.36	3425.42	110247	96073.6	91833.3	104832	4619.83
1077	tr|B8ACZ5|B8ACZ5_ORYSI.LSSAPSVPEVFLSQYLPALEK.+3	759.079	88.31	6157.21	18506.1	8489.81	2287.62	18933.4	13661.1	51190.3	16241.7	4943.37	25116.9	44097.7	38616.2	52613.7	46327.7
1078	tr|B8ACZ5|B8ACZ5_ORYSI.TPDAAPVAQPAQPVAAPAAAAAAAAPAAGK.+3	865.129	41.31	19150.3	10300.5	19368.5	17235.7	1010.15	21981.3	8035.62	24057	4789.65	19061.9	12781.1	12413.2	11240.2	1748.53
1079	tr|A2Z2J3|A2Z2J3_ORYSI.FVYAHFPINA.+2	589.803	52.53	2795.15	7339.49	2417.2	19086.4	18775.9	20343.7	18292.2	117572	70969.5	101687	87378.5	91160.3	82946.2	89668.8
1080	tr|A2Z2J3|A2Z2J3_ORYSI.SITNSNTAIEIR.+2	659.852	33.67	3425.41	1160.81	4325.06	2203.06	2557.32	7361.67	2957.07	75154.9	64815.1	54757.9	56073.9	53759.3	54702.7	59735
1081	tr|A2Z2J3|A2Z2J3_ORYSI.KVDM[Oxi]LEGVTILR.+3	463.93	41.99	17111.1	30632.4	19874	2823.9	24105.4	24175.7	24435.1	56719.5	41446.5	36139.4	39823.2	44415.3	41135.2	39937.2
1082	tr|A2YTW2|A2YTW2_ORYSI.VSFTAEDAADSATPSSFVK.+2	965.457	47.16	87758.9	86764.1	83523.8	92897.4	94069	77080	86813.7	96778.5	82699.1	80472.4	73769.4	89556.1	85336.3	81887.2
1083	tr|A2YTW2|A2YTW2_ORYSI.VNSASVTATVK.+2	538.801	20.06	61037.8	55322.9	48255.1	75571.9	58806.1	52833.8	59123.2	80338.7	88650.2	63581.6	66664.8	69639.7	64247.7	47070.1
1084	tr|A2YTW2|A2YTW2_ORYSI.DNGLTLFC[CAM]PVDAAVDAFLPK.+2	1082.04	96.04	18739.8	1732.67	22984.5	18353.5	13554.8	10765.5	11957.8	2009.82	9813.71	12659	21234.1	17952.4	12557.4	990.018
1085	tr|A2YTW2|A2YTW2_ORYSI.DNGLTLFC[CAM]PVDAAVDAFLPK.+3	721.698	93.19	2187.35	11096.6	10250.6	8830.52	1507.1	7775.26	5313.96	8902.62	6047.01	3388.92	2943.19	8845.2	5072.41	2221.43
1086	tr|B8BLP4|B8BLP4_ORYSI.VVDIVDTFR.+2	532.293	48.48	591181	633873	505617	683653	638770	661460	901110	1.08188e+06	952792	943941	771720	670697	784207	889848
1087	tr|B8BLP4|B8BLP4_ORYSI.DGATDPTFLYFSHGLK.+3	590.29	57.53	220761	216803	191936	212348	223888	198197	217656	228750	175371	243699	237445	223844	221080	221706
1088	tr|B8BLP4|B8BLP4_ORYSI.DGATDPTFLYFSHGLK.+2	884.931	57.5	35405.5	25329.2	1442.23	35681.9	8158.92	4629.37	32102.9	34313.8	32983.7	35952.2	32403.6	20737.8	35054.7	43227.7
1089	tr|B8BLP4|B8BLP4_ORYSI.EIENGILWEVDGK.+2	751.38	60.93	47290.1	53228.7	70527	27704.5	37259.3	32502.4	22141.4	2019.69	31976.3	48015.8	64889.5	21502.7	68802.2	70417.7
1090	tr|B8BLP4|B8BLP4_ORYSI.MLVYQDLLTGDELLSDSFPYR.+3	825.742	86.33	78812.1	90443.5	115149	54509.4	73424.7	74287.8	60431.6	45402.3	52466.2	75042.9	80744.1	76192.7	60236.5	80202.9
1091	tr|A2XHR1|A2XHR1_ORYSI.LKDGAFEDVLR.+3	421.563	41.03	24199.1	26358.5	16838.4	31393.6	28791.8	25875.1	30560.3	49526.8	34562.7	46904.4	29845.3	475910	36349	38333.6
1092	tr|A2XHR1|A2XHR1_ORYSI.IGDSLSAHPNELVAVF.+2	834.933	62.52	3498.96	2441.96	7034.9	28520.3	22507.3	15170.1	11576.6	5891.3	3966.99	21743.5	17973.1	31848.4	6429.6	2936.79
1093	tr|B8BIM0|B8BIM0_ORYSI.IVDSFPGQSIDFFGALR.+2	934.981	76.31	25512.9	31284.4	35523.8	29763.2	35404	8084.98	25760.5	65597.4	5344.77	38145.1	51015.6	32767.4	50909.9	47931.3
1094	tr|B8BIM0|B8BIM0_ORYSI.GLAYDISDDQQDITR.+2	855.403	42	59055.6	56204.8	50644.1	59650.3	57268.9	65830.3	67153.1	85070.8	59126.1	71531.5	66204.3	62108	61673.9	65701.6
1095	tr|B8BIM0|B8BIM0_ORYSI.MC[CAM]C[CAM]LFINDLDAGAGR.+2	856.881	57.44	51939.6	8471.37	46784.2	47369.5	58630.1	40473.5	54178	41573.3	43774.9	37336.3	54601	45406.6	49889.7	35855.2
1096	tr|B8BIM0|B8BIM0_ORYSI.VPIIVTGNDFSTLYAPLIR.+3	697.061	77.15	791.901	7818.82	54973.6	40074.5	60221.7	48079.9	50539.2	18229.6	11427.3	13449.8	7773.65	13736.2	11611.7	2124.98
1097	tr|B8BIM0|B8BIM0_ORYSI.VPIIVTGNDFSTLYAPLIR.+2	1045.09	78.3	30965.1	21460.3	19692	16444	28870.2	29205	21039.9	4126.89	2461.39	5823.73	5186.36	11607.4	1803.17	4712.58
1098	tr|B8AG03|B8AG03_ORYSI.QVLVDLQENPR.+2	655.857	37.85	74857	86993.2	74314.1	81823.2	89687.4	86761.9	103032	114570	111062	109211	93449.3	96288.1	96303.9	104850
1099	tr|B8AG03|B8AG03_ORYSI.NPSSLNMYLSDPR.+2	747.356	44.37	3668.87	19483.2	4068.15	14658.8	15708.2	25655.6	25927.9	41036.6	33677.5	6858.66	10256.8	30889.4	26150.4	35273.7
1100	tr|B8AG03|B8AG03_ORYSI.DFETAIQHYTK.+2	676.828	44.03	11683.2	8197.76	1626.75	1343.55	19785.4	15846.4	13075.5	14366.2	16318.5	22802	19014.1	23783.3	15856.3	20988.9
1101	tr|B8AG03|B8AG03_ORYSI.[AAR]-QNKAMQDPEIQNILTDPIMR.+3	795.075	60.38	51182.2	45770.3	3887.01	31515.3	32046.7	7006.03	2722.35	38876.1	6624.2	29667.7	34419.2	39454	38176	36301.1
1102	tr|A2YNT9|A2YNT9_ORYSI.ISQEVSGDALGEEFK.+2	804.891	42.35	176622	171650	146475	201883	213455	209237	215414	354204	287813	326566	272433	270141	268522	289054
1103	tr|A2YNT9|A2YNT9_ORYSI.ISQEVSGDALGEEFKGY.+2	914.934	45.7	15792.9	2328.33	25868.2	22700.6	21420.3	51689.9	62853	2851.48	21620.8	27340.4	37594.6	24571.2	37135.5	28138.4
1104	tr|A2YNT9|A2YNT9_ORYSI.KLEIDDDQKLR.+3	458.252	25.02	14580.3	19586.3	16329.2	15291.8	14779.7	10359.7	22696.7	19677.5	35546.1	16237.4	14754.4	19247.2	20470.2	26382.5
1105	tr|A2YNT9|A2YNT9_ORYSI.[CRM]-KLEIDDDQKLR.+3	472.588	31.75	12204.6	11974.2	3745.09	10900.5	227.229	12646.1	7610.12	13940.2	11331.1	3947.07	2199.37	10361.6	10802.2	8693.58
1106	tr|A2YNT9|A2YNT9_ORYSI.FNIANPTTGC[CAM]QK.+2	675.827	33.04	18984.9	17975.7	20385	23901.3	25831.1	25219.3	2508.41	30076.3	4654.5	21604.7	24242.8	26547.7	19062	24948.8
1107	tr|A2YNT9|A2YNT9_ORYSI.KGENDLPGLTDTEKPR.+3	590.639	28.16	5500.95	664.279	5383.43	6956.53	6823.07	7611.96	8629.5	13052.6	31160.7	11672.8	9879.42	2614.34	808.426	8193.08
1108	tr|A2X6N1|A2X6N1_ORYSI.SGLLLITGPFK.+2	573.35	63.27	84304.1	78043.9	61258.1	74772.4	80843.3	81342.3	72524.9	138444	102976	122527	121244	121157	107552	116662
1109	tr|A2X6N1|A2X6N1_ORYSI.AIEVVPDLK.+2	492.292	41.64	53850.1	4818.48	45497.2	66602.5	56402.1	66954	75603.6	64826	114243	67912.2	56131.2	54963	50984.6	68453.9
1110	tr|A2X6N1|A2X6N1_ORYSI.VNQAYVIATSTK.+2	647.854	31.99	26707.1	26822	28672.4	33723.1	13558.4	25321.2	32348.2	35916	46793.2	37278.5	27714.8	41431.2	36246.9	35169.1
1111	tr|B8B9S9|B8B9S9_ORYSI.KLPDGSLMEIVK.+3	443.92	46.43	49430.7	53498.9	40474.8	42153.6	48668.2	40484.6	37914.9	50921	44799.6	33248.5	48894.8	51456.2	43037.5	35968
1112	tr|B8B9S9|B8B9S9_ORYSI.VYPLDAVYDSPEDVPEDVK.+2	1075.51	56.2	35085.6	39179.1	11673.2	36948	41847.8	3453.26	33945.1	42714.9	41339.7	34924.4	39455.3	49067.9	40438.3	44736.6
1113	tr|A2Z057|A2Z057_ORYSI.AQGAGIC[CAM]SSIEELEK.+2	796.385	46.35	29475	31619.8	32271.4	32603.3	31347.3	33679.3	35470.9	39885.5	32138.6	34663.6	28914.2	32781.9	32039.1	16252.9
1114	tr|A2Z057|A2Z057_ORYSI.SELAQVQELYK.+2	654.346	43.93	38871.4	49669.9	36250.9	45272	41757.6	56137.3	52784.7	75485.3	49505.9	72701.6	49131	40839.4	55544.6	58764.6
1115	tr|A2Z057|A2Z057_ORYSI.ITDGEVNLFQENESK.+2	861.913	43.55	3089.89	2056.77	32670.7	26220	6083.33	4343.35	30766	23119.2	31773.9	27652.8	20447.8	1267.97	14329.3	16680.6
1116	tr|A2ZI12|A2ZI12_ORYSI.[1Ac]-MLGVFSGDVVEVPAELVAAGSR.+3	749.056	97.64	262115	258534	245219	223481	232844	213210	212726	257631	233136	233709	253402	243265	252499	247480
1117	tr|A2ZI12|A2ZI12_ORYSI.VTAVPAKEEEIC[CAM]GATFK.+3	617.317	35.72	27254	23082.7	27305.2	31612.1	35019.9	1368.91	26550.2	50995.9	39291.1	46516.2	35410.2	34827.4	34040.3	41957.9
1118	tr|A2ZI12|A2ZI12_ORYSI.[1Ac]-MLGVF[Oxi]SGD[KXX]VVEVPAELVAAGSR.+3	767.04	97.65	56338.2	84605.7	77592.4	66931.9	78922.4	74990.9	69486	94304.9	83598.1	947.178	77904.9	81314.9	82001.3	90079.3
1119	tr|A2ZI12|A2ZI12_ORYSI.[1Ac]-MLGVF[Oxi]SGDVVE[KXX]VPAELVAAGSR.+3	767.04	97.68	58508.4	97769.4	794.349	75160.2	68505.5	84844.1	1525.73	93453.6	83773.1	79327.9	82288.3	87398.6	91026.4	93969.2
1120	tr|A2ZI12|A2ZI12_ORYSI.[1Ac]-MLGVFSGDVVEVPAELVAAGSR.+2	1123.08	97.66	165913	155223	135210	132647	130785	142508	122172	150755	168241	154848	151076	165962	172539	162351
1121	tr|A2Y2Y4|A2Y2Y4_ORYSI.KQDITITGASTLPKDEVEK.+3	691.707	33.57	4820.93	33386	30362.6	28096.8	28744.7	26611.3	25255	31937.1	34576	28315.1	36921.9	29641.6	1561.76	29835.3
1122	tr|A2Y2Y4|A2Y2Y4_ORYSI.VVDWLAGNFK.+2	574.809	54.98	110059	113618	90821.2	129952	138335	121194	127622	162942	145896	163205	147258	166673	156769	154113
1123	tr|A2Y2Y4|A2Y2Y4_ORYSI.KQDITITGASTLPKDEVEK.+4	519.032	33.59	64138.4	76114.9	74649.4	75856.2	71798.1	65354.6	64837.5	70129.3	69966.5	60791.1	66625.7	72534.1	54440.1	50344.8
1124	tr|A2Y2Y4|A2Y2Y4_ORYSI.VVGIDLGTTNSAVAAME[CAM]GGKPTIVTNAEGAR.+4	764.898	40.06	20452.7	32992.6	7817.41	1037.15	30978.6	32360.3	39416.3	26037.2	31602.6	15299.4	11027.7	33618.1	25933.2	26694.7
1125	tr|A2Y2Y4|A2Y2Y4_ORYSI.NQAESVIYQTEK.+2	705.349	30.4	16544.5	14748.2	13346.8	18158.7	18842.1	16148.5	19801.6	16350.7	28964.2	17887.6	18729.9	19667.4	19228.1	17529.1
1126	tr|A2Y0K0|A2Y0K0_ORYSI.IVNAGGEC[CAM]LTFDQLALR.+2	938.983	58.07	94902.3	101306	94579.2	84723.2	95683.2	91968.2	100216	142112	143478	115209	138257	139198	132907	142734
1127	tr|A2Y0K0|A2Y0K0_ORYSI.IVN[Dea]AGGEC[CAM]LTFDQLALR.+2	939.475	58.07	105640	108899	105851	89554.4	102736	94329.1	113441	162511	160015	128661	150998	150588	147693	157399
1128	tr|A2Y0K0|A2Y0K0_ORYSI.IVNAGGEC[CAM]LTFDQLALR.+3	626.324	57.98	50130.4	4351.77	50234.4	67570.9	55506.5	52445.2	51673.9	116131	10222.5	92325.7	74934.2	64790.1	70591.6	72195
1129	tr|A2Y0K0|A2Y0K0_ORYSI.IVN[Dea]AGGEC[CAM]LTFDQ[Dea]LALR.+2	939.967	59.2	34427.1	51578.5	49929.2	37490.2	41944.7	44753.6	38577.1	19969.7	22163.2	4525.6	59043.1	2354.39	59761.4	46888.4
1130	tr|B8BIC4|B8BIC4_ORYSI.VSLVQIPGKEELR.+3	489.956	41.65	26319.7	26473.1	24615.4	19461.4	28419.2	36437.6	31943.7	77329.2	38727	55757	41849.6	36884.2	42433.3	51434.9
1131	tr|B8BIC4|B8BIC4_ORYSI.KYEQEDQDAFNQLSEQER.+3	753.005	37.25	21627.4	26542.4	1650.68	1543.02	31180	14856.7	34623.8	46659.8	28066.9	43045.7	36566.6	33419.8	30395.6	1005.22
1132	tr|B8BIC4|B8BIC4_ORYSI.VVLN[Dea]IFDVR.+2	538.311	57.58	13006.4	22063.1	12649.1	11020.8	25281.7	12587.9	38896.4	11642.6	22993.2	26898.7	28206.2	3959.71	44377.7	26077
1133	tr|A2Y8X8|A2Y8X8_ORYSI.SIVSGELPAGWADALPK.+2	855.957	64.05	137222	9827.43	121882	132370	156380	132152	157656	207262	154907	179311	173314	181213	173635	162493
1134	tr|A2Y8X8|A2Y8X8_ORYSI.ENLGWPYEPFFVPEDVK.+2	1033.5	77.14	72234.3	77344.2	53234.7	59392.8	73202.2	61941.5	73709.6	98371.2	76016.4	80920.7	87809.8	87136.4	81085.4	90344
1135	tr|A2Y8X8|A2Y8X8_ORYSI.VTTTIGFGSPNK.+2	611.327	33.62	59693	67040.1	60895.5	72794.3	58510	67461.8	87544.4	100981	102883	75145.1	67434.9	74329.9	78384.8	84760.9
1136	tr|B8B5L9|B8B5L9_ORYSI.VSAELKPVIATLTR.+3	499.971	46.6	35903.1	41767.4	39038	39534.3	41969.2	35553.3	3981.73	29335.5	39517.6	26307.1	36853.9	38295.4	36800.4	26735.8
1137	tr|B8B5L9|B8B5L9_ORYSI.LLAHLGFNPPQEQTSSSTDELNR.+3	852.089	45.75	42982.1	45790.5	1774.46	2555.96	4688.42	42148.5	36032.6	56299.6	47693.1	48170.6	51764	57062	53656.3	6462.41
1138	tr|B8B5L9|B8B5L9_ORYSI.LVENYAELLASQGLLK.+2	880.993	69.08	17943.6	24728.4	1173.67	1305.3	7718.69	1119.17	3445.31	36019.5	31069	809.994	1824	33007.1	13829.9	1272.31
1139	tr|B8B5L9|B8B5L9_ORYSI.LVENYAELLASQGLLK.+3	587.665	69.12	29690.3	31808.7	26106.5	1656.92	1945.63	33347.9	32590.3	43154.7	32900.2	32732.7	34399.4	37921.5	33111.1	36010.1
1140	tr|B8AWZ4|B8AWZ4_ORYSI.DAITGGAVATAVEFINYLT.+2	963.496	104.75	25156.6	28295.1	33357.4	16874.1	34620.1	27737.7	5679.17	39706	19708.6	38768.5	32967.9	36305.5	34443.2	36466.5
1141	tr|B8AWZ4|B8AWZ4_ORYSI.IDVAIDM[Oxi]GNPFLNR.+2	795.901	54.56	3811.38	46215.4	4342.05	20469.7	15724.7	41037.3	47941.9	48828.7	12524.8	30631.8	41673.4	10039.2	54898.6	49777.7
1142	tr|B8AWZ4|B8AWZ4_ORYSI.VAAEDTFDC[CAM]LHR.+3	478.554	33.83	37667	39912.3	33837.9	42140.4	33249.3	43084.3	52355.3	53256.4	69432.7	48358	34354.5	45010.9	40386.2	44857.9
1143	tr|B8AWZ4|B8AWZ4_ORYSI.[CRM]-VAAEDTFDC[CAM]LHR.+2	738.83	44.67	2038.73	13470.1	1136.06	1590.16	5312.54	20670.1	40739	31866.8	13421.9	33560.4	20354.4	4132.87	6229.24	22933.6
1144	tr|B8AWZ4|B8AWZ4_ORYSI.PRGGFSGSISSPR.+3	435.562	23.57	62531	67244.3	64083.9	46772.3	37077.9	50381	40363.6	36193.8	67737.9	9250	32394.8	26818.8	31061.2	30790.7
1145	tr|B8AJD1|B8AJD1_ORYSI.NYLNLPSEIVPATLK.+2	836.469	68.01	14704.1	4095.25	154322	1650.4	200069	188312	222363	6015.78	201538	4573.9	224544	3965.52	219282	2452.97
1146	tr|B8AJD1|B8AJD1_ORYSI.HPQIDVPNLQVIK.+2	750.93	46.35	2840.89	22741.7	15243.1	2843.4	22977.1	7416.52	23413.9	26898.9	3242.59	2982.44	42327.2	36648.6	7912.24	22877.9
1147	tr|B8AJD1|B8AJD1_ORYSI.HPQIDVPNLQVIK.+3	500.956	46.36	192262	223474	180076	212141	214681	192008	229642	252631	231215	184411	243144	260467	237071	195929
1148	tr|B8AJD1|B8AJD1_ORYSI.YLFQEGVLYAK.+2	665.856	53.58	5489.84	115766	143062	2878.2	79724.9	94336	105578	137607	33076.9	13243.1	91712	31054.2	77610.3	92879
1149	tr|B8AJD1|B8AJD1_ORYSI.NYLNLPSEIVPATLKK.+3	600.68	56.51	94229.9	97629.4	68420.9	94634.5	95265.3	85810.8	109310	118712	135280	104620	120863	85896.7	107074	2734.84
1150	tr|B8AKM3|B8AKM3_ORYSI.[1Ac]-AASSADLADDGFPAPR.+2	801.873	48.99	4712.78	28057.4	39753	36189.2	3731.14	42652.5	32477.1	63011.3	32879.9	52399	51608.9	53435.4	44000.1	6659.82
1151	tr|B8AKM3|B8AKM3_ORYSI.DHNVPVIADGGISNSGHIVK.+3	677.02	36.8	16752.2	13600.4	14732.5	14937.8	13982	15475.7	10902.3	23678.5	3420.21	17914.1	18882.6	20169.3	18539.4	23386.5
1152	tr|B8AKM3|B8AKM3_ORYSI.VAQGVVGAVADKGSVLR.+3	542.649	37.67	9331.24	12085.4	1535.49	11494.9	11815.6	12442.8	12740.5	11685.2	9195.42	10838.5	11094.6	12138.2	2766.16	1840.45
1153	tr|A2X3I0|A2X3I0_ORYSI.DVASGGPDALATR[Dea].+2	615.802	27.74	1215.67	3295.66	632.309	1083.34	9254.97	4034.75	550.942	15033.7	1222.51	848.97	1042.99	957.708	649.572	233.994
1154	tr|A2WLK9|A2WLK9_ORYSI.FASVPSGGGGVAVAAAAPAAGGAGGAPAAEAK.+3	855.773	41.01	218838	222567	203997	234502	240175	232251	253231	178500	123737	139369	143717	147136	131587	128923
1155	tr|A2WLK9|A2WLK9_ORYSI.[CRM]-MELLLSQVSGK.+2	624.337	77.83	86103.1	107166	72082.2	96218.9	72342.5	90948.5	106489	77000	72420.1	77021	78713.5	68249	77348.8	68666.6
1156	tr|A2WLK9|A2WLK9_ORYSI.[CRM]-DITELIAC[CAM]GR.+2	595.795	62.33	39285.6	38823.2	47936.9	66895.2	73076.5	65288.3	56604.1	53972.4	35617.2	42769.1	44713.7	51010.8	47015.9	7376.78
1157	tr|A2WLK9|A2WLK9_ORYSI.FASVPSGGGGVAVAAAAPAAGGAGGAPAAEAK.+4	642.082	40.98	30063	33006.6	38634.3	43171.8	44901.8	44649.5	40556.9	31226.7	2672.63	27803.9	17003.4	24358.1	4336.52	36810.7
1158	tr|A2WLK9|A2WLK9_ORYSI.[CRM]-MELLLSQ[Dea]VSGK.+2	624.829	81.75	55021.4	52152.9	683.208	56364.6	47971.2	43154.5	36678.3	2879.29	38445.4	7786.54	40864.1	1757.61	41743.5	5648.28
1159	tr|B8B3L8|B8B3L8_ORYSI.STGFGLIYDNLDAAK.+2	792.899	59.1	354825	414414	417158	413564	326625	322195	315883	581803	444465	331819	551306	480795	309819	507135
1160	tr|B8B3L8|B8B3L8_ORYSI.DSNC[CAM]IFVFK.+2	565.271	51.17	38086.4	37655	24964.4	49633.2	17884.9	38586.1	55568.8	71057.5	75925.3	58846.4	50334.7	47250.3	53464	46350.2
1161	tr|B8B3L8|B8B3L8_ORYSI.QFVLEVLHPGR.+3	432.247	48.69	57130.4	40491.7	43123.9	9443.59	42037.3	34139.8	36277.5	24145.3	37046	43692	57022.7	60351.1	61213.8	66618
1162	tr|B8B3L8|B8B3L8_ORYSI.[CRM]-STGFGLIYDNLDAAK.+2	814.402	70.45	59869.7	58489.5	66239	62443.6	53022.7	60507.9	58251.8	77547.6	60274.7	70643.7	55703.5	68931.8	64197.6	47326.1
1163	tr|B8B3L8|B8B3L8_ORYSI.[CRM]-AAAAVTLR.+2	408.24	35.19	20088.2	17540.3	9740.85	23209.8	2044.84	26149.2	957.829	42153.8	4208.07	24569.2	18757.8	24907.3	2467.75	14763.3
1164	tr|A2Z2X9|A2Z2X9_ORYSI.LKVPPALNQFTR.+3	461.942	45.01	176026	204596	154284	177616	180767	176855	170781	21714.6	15385.1	24215.5	26340.7	24073.1	22641.1	25031
1165	tr|A2Z2X9|A2Z2X9_ORYSI.TLDKNLATNLFK.+3	459.929	44.91	39326.7	55749.5	39058	47264.2	40337.1	57548.5	51221.3	91964.9	64734.3	61371.1	52892.4	43237.8	45581.5	61308
1166	tr|A2Z2X9|A2Z2X9_ORYSI.YGLNHVTYLIEQSK.+3	555.626	46.91	32560	20828.1	30847.8	23847.2	8048.73	21931.2	9265.24	5959.41	53229.8	15900.7	29514.8	28608.1	41418.7	17959.2
1167	tr|A2Z2X9|A2Z2X9_ORYSI.ANFNDKFDEVR.+3	452.218	32.17	37627.2	43983.6	37316.3	48120.4	40935.3	46188.3	44133.2	54818.1	63994.6	44221.5	43846.1	41678.6	43780.1	49068.4
1168	tr|A2Z2X9|A2Z2X9_ORYSI.TASVLC[CAM]LTTVK.+2	596.834	43.1	62974.7	9276.85	52403.8	47774.7	62161.9	41900.4	55468.2	62490.6	72010.8	46248.8	47522.8	47059.1	50413.5	57882
1169	tr|A2XDJ7|A2XDJ7_ORYSI.ESTIMAC[CAM]TSC[CAM]AEELER.+2	943.9	38.34	21439.4	21119.4	14343.8	2958.83	18471.1	17802.5	20270.3	2217.51	20157.2	1753.45	9670.59	4475.4	16003.2	15488.6
1170	tr|A2XDJ7|A2XDJ7_ORYSI.HSVLQVIGK.+2	490.798	32.12	1691.56	7152.47	7908.76	10365.2	9878.66	8905.34	18464.3	5219.42	10529.7	4346.75	6944.84	7886.25	1264.35	12309.5
1171	tr|A2Z480|A2Z480_ORYSI.VNNSVLFDQATYDK.+2	807.394	42.68	127536	118535	121195	147598	150420	136137	164868	184684	162867	160776	126695	132582	131561	145125
1172	tr|A2Z480|A2Z480_ORYSI.EKVNNSVLFDQATYDK.+3	624.311	38.86	47313.9	51134.7	914.93	47447.2	53812.5	62190.5	52246.3	58108.7	49122.4	48153.1	41029	47299.9	42730.2	44260.7
1173	tr|A2X2G9|A2X2G9_ORYSI.ILGSLASC[CAM]PDPDVVR.+2	799.914	43.57	15361.7	16493.1	16814.1	20061.5	1093.94	21714.2	17018.6	57147.9	33307.2	46830	39015.4	28853.9	29829.3	42701.7
1174	tr|A2XDW2|A2XDW2_ORYSI.[CRM]-YASPVPAHADHTAILAAPETR.+3	744.378	38.85	2993.68	3634.36	2790.33	2265.97	1424.59	11465.2	3180.47	1016.78	3751.51	10623.1	12430.2	3925.55	5239.84	1753.99
1175	tr|B8BAG2|B8BAG2_ORYSI.TAAADVEEMIMK.+2	654.812	53.14	91384.6	96183.9	83767.3	91612	84183.3	74453.6	89048.3	67952.3	92060	76692.4	96866.9	95212.5	88077.7	87930.4
1176	tr|A2WQY7|A2WQY7_ORYSI.ALIPDLYR.+2	480.779	48.27	65006	4161.29	5381.57	100369	91964.3	91761.8	115706	209497	161214	168072	7623.26	100653	108753	145073
1177	tr|A2WQY7|A2WQY7_ORYSI.NHAVHISQIGEGYR.+3	527.602	27.34	19586.8	27772.2	15508.3	22744.3	23914	24784.4	28989.2	26990.7	20749.1	20366.8	17798.9	24399.9	28038.9	11027.4
1178	tr|B8A7T3|B8A7T3_ORYSI.ELLFTTPGALQHLS.+2	763.914	61.62	42237.9	40038.3	37053	34647.6	41266.6	1554.61	37980.6	272477	234865	233559	227590	218797	227169	229338
1179	tr|B8A7T3|B8A7T3_ORYSI.VDKGTVEVAGTNKETTTQGHDDLGKR.+5	552.082	19.28	377.442	2977.94	2430.91	1001.82	2882.38	2065.56	2584.79	1125.06	2129.2	2124.58	2922.67	637.253	2950.65	1976.4
1180	tr|A2Y4R1|A2Y4R1_ORYSI.EC[CAM]ILSGLLSVDGLK.+2	752.408	72.47	34812.2	43349.7	1202.47	39952.4	2308.89	35532.5	42062.9	68820	28911.5	50780.6	7121.54	47126.5	46163	13311.9
1181	tr|A2Y4R1|A2Y4R1_ORYSI.FQGGSPYIYPLYGLGELPQGFAR.+3	844.097	82.42	76476.7	81917.6	75357.6	70620.4	69849.1	64939.1	68718.2	14118.1	3862.21	30421.7	3763.91	37788.6	21698.9	5735.93
1182	tr|A2Y4R1|A2Y4R1_ORYSI.[1Ac]-MDEEYDVIVLGTGLK.+2	862.427	78.9	2386.96	1153.75	16920.9	19516.8	1102.03	1310.07	1431.86	7332.42	2653.19	23395.1	1118.91	17530.8	19976.1	2947.08
1183	tr|A2YG06|A2YG06_ORYSI.LAATLPDGGVLLLENVR.+2	876.007	69.54	1275.58	2464.97	2133.68	51162.2	53237.7	45197	53930	45787	49803.2	40044.4	19867	43819.3	47443.1	31295.4
1184	tr|A2YG06|A2YG06_ORYSI.TLPGVLALNDA.+2	542.306	60.69	95480.8	69658.2	86528.4	109399	104278	28412.6	23758.6	170691	40850.6	131940	121272	116598	107506	33922.4
1185	tr|B8AEH4|B8AEH4_ORYSI.EYLPIEGLAAFNK.+2	732.89	65.78	74196.1	85522.8	79443.8	83743.8	80085.7	69028.1	70993.2	115835	73899.7	100625	105209	94337.6	89314.9	100142
1186	tr|B8AEH4|B8AEH4_ORYSI.ATAELLFGADNPVLK.+2	779.927	60.68	66563.2	59438	49551.7	71672.6	60461.2	63098.2	54866.1	78823.4	8413.6	77225.6	71249.2	63804.1	71230.8	56489
1187	tr|B8AEH4|B8AEH4_ORYSI.IVANVVGDPTMFGEWK.+2	881.945	62.54	34449.3	28420.7	22418.2	2072	3761.03	23694.4	3460.63	40987.4	36323.7	37009.7	2500.87	31176.6	33510.5	31252
1188	tr|B8AEH4|B8AEH4_ORYSI.VATLQSLSGTGSLR.+2	695.388	41.49	46273.8	42768.1	26912.2	44455.2	46694.7	47151.6	44816.8	69106.3	60953.2	54389.7	43073.2	64934.2	47529.1	55756.3
1189	tr|A2ZN20|A2ZN20_ORYSI.C[CAM]FVGGLAWATDDR.+2	734.338	54.55	340964	290554	366318	292743	273763	271023	286326	229514	257837	187651	253523	242309	231160	238115
1190	tr|A2ZN20|A2ZN20_ORYSI.[1Ac]-AAPDVEYR.+2	481.733	31.37	33141.1	2701.03	29186.9	38939.6	42450.6	33934.9	10693	54601.1	58778.3	44561.3	42271.5	31708.2	37732.6	40041
1191	tr|A2ZN20|A2ZN20_ORYSI.[CRM]-NITVNEAQSR.+2	587.794	25.75	19151.6	20507.9	16674.5	20290.9	17761.8	17877.2	13704.4	22603.4	20324.3	15975.8	14672.4	17374.1	11965.7	12391.7
1192	tr|Q1MSJ4|Q1MSJ4_ORYSI.VLLNNC[CAM]QEAFEGAESLR.+2	975.473	49.68	47172.9	4898.48	13557.2	16957.6	3862.16	14904.7	14143.5	21254.4	14466.5	15841.8	15239.6	19121.7	1934.84	11972.9
1193	tr|B8B1K3|B8B1K3_ORYSI.VFQGDFSSNLPVDK.+2	776.886	45.32	25570.8	26480.9	18979.4	30638.5	16783.3	23342.7	22141.4	38233.9	23803	35899.6	1304.14	33747.6	35775.8	33167
1194	tr|B8B1K3|B8B1K3_ORYSI.VAAQVPDSGPC[CAM]VTYIGK.+2	881.446	39.97	2048.39	6443.55	5846.94	1027.73	1475.17	7077.46	7473.3	13231.5	1339.46	9214.46	764.359	2868	6849.19	9547.06
1195	tr|B8B5M4|B8B5M4_ORYSI.VAC[CAM]GIIGLQG.+2	494.268	46.27	99499	95193.5	89104.7	106794	94883.9	99011.3	109447	116851	101845	85746.5	89212.9	82138.7	84860.3	77463.7
1196	tr|B8B5M4|B8B5M4_ORYSI.[CRM]-AVAVLASSEGVK.+2	587.327	51.15	21012.2	32885.4	9019.3	4164.52	3274.05	20675.1	8555.51	25910.9	32426.1	11681.5	9725.51	33164.9	9379.01	21553.5
1197	tr|B8B5M4|B8B5M4_ORYSI.VHALGDTTNGC[CAM]MSTGPHFNPTGK.+4	600.527	33.94	5825.95	5974.54	2582.07	10801.1	1731.94	6110.12	1967.46	12156.8	6245.99	7217.1	1840.11	11742.2	5426.59	1729.12
1198	tr|B8B2L5|B8B2L5_ORYSI.GPILLEDYHLIEK.+3	513.952	54.21	45557	42355.2	37482.3	40903.3	36594.5	39655.3	40075.8	53196.1	47111	51376.8	58202.7	54463.9	47852.8	46944
1199	tr|B8B2L5|B8B2L5_ORYSI.LGPNYLMLPVNAPK.+2	763.924	61.85	72329.9	70261.3	58142.5	71991.5	70849.4	74857.6	70044.1	5762.41	1977	12232.4	21038.9	7067.42	5398.38	10539.7
1200	tr|B8B2L5|B8B2L5_ORYSI.EGNFDLVGNNMPVFFIR.+2	984.986	78.59	4492.12	16339.9	905.328	10463.8	15200.7	2295.36	2932.03	18895.8	15526.6	16611.2	18091.9	1218.86	2156.57	1868.44
1201	tr|B8ATF5|B8ATF5_ORYSI.S[Dhy]HPKFRDVSDLEFLMFPR.+3	735.042	79.38	26054.4	21052.6	7633.15	21175.7	25536.3	6256.81	22386.1	30644.6	21277.5	30294.4	19891.6	24972.5	17133.9	25609.6
1202	tr|B8ATF5|B8ATF5_ORYSI.DVSDLEFLMFPR.+2	734.861	79.4	2737.39	4849.04	21423.5	2909.96	4769.73	7566.13	17662.3	26459.8	20850.6	44165.9	20891.9	25332.1	55214.4	25146.1
1203	tr|B8AK76|B8AK76_ORYSI.LPSDEALLTQIK.+2	664.377	49.72	2459.63	1665.82	1082.25	2351.57	1994.11	15078.3	14064.6	22698	17770	20597.4	20136.6	1585.18	18222.3	19917.1
1204	tr|B8AK76|B8AK76_ORYSI.DDLRLPSDEALLTQIK.+3	609.667	56.58	51590.8	2446.89	44725.3	5621.77	1911.94	37882.8	47051.4	5241.94	36172.2	46438.3	42881.7	62462.5	54580.3	2479.94
1205	tr|B8AGM1|B8AGM1_ORYSI.[1Ac]-MDGVVAASADATRDEIK.+2	895.933	51.3	14431.1	35609.3	31943.5	23269.1	31709.1	2522.62	34570.5	48681.2	30800.7	31118	32655.7	2833.18	37773.3	30848.8
1206	tr|B8AGM1|B8AGM1_ORYSI.[1Ac]-MDGVVAASADATR.+2	653.309	45.49	1788.68	51316.8	64938	59555	54492.4	72350.5	55554.4	87508.6	60091.2	68438.3	61041.7	69947.3	57954.9	17998.1
1207	tr|A2XXG3|A2XXG3_ORYSI.HSNIPAHVSPC[CAM]FR.+3	507.918	27.21	53360.4	61590.3	53489.3	72723.9	72361.8	74829.3	103215	56266.2	87817.1	50438.8	38026.7	46735.2	50285.7	64293.6
1208	tr|A2XMW9|A2XMW9_ORYSI.[CRM]-IAVASALAATAVPSLVLAR.+2	919.049	100.11	14950.6	2622.02	18373.3	426.39	875.091	2130.07	663.306	1115.17	1117.65	741.942	495.446	7471.97	225.699	571.094
1209	tr|A2XIU7|A2XIU7_ORYSI.VWLDPNEVNEISMANSR.+2	987.473	57.44	111233	96022.5	88897.8	86902.3	97187	86974	100961	127950	115603	126443	118195	131008	120877	123987
1210	tr|A2XIU7|A2XIU7_ORYSI.VWLDPNEVNEISM[Oxi]ANSR.+2	995.47	53.84	47853.7	14714	21781	5159.67	26866.6	19936.2	23444	49253.1	1646.45	40882.2	24374.4	51445.2	22959.3	42787.2
1211	tr|A2XIU7|A2XIU7_ORYSI.EPAAPAVPAQTAAAPK.+2	745.404	27.3	566.092	10088.8	658.129	8318.07	10498.1	11464.9	10677.9	12606.2	14721.4	13986.5	10505.2	1796.33	10027.1	10407.6
1212	tr|B8B8F6|B8B8F6_ORYSI.C[CAM]NLQHTAGSFAC[CAM]L.+2	739.829	39.71	33335.2	32343	22753.3	45000.9	41286.9	28997.1	34934.4	42437.4	26948.6	43617.9	27914.5	8296.8	42730.5	38797.3
1213	tr|B8B8F6|B8B8F6_ORYSI.VSGM[MHC]ISQHAAPGC[CAM]DAATIAGMASALTDYGR.+3	989.125	68.65	1.84771e+06	1.5867e+06	1.39251e+06	1.52084e+06	1.77574e+06	1.40081e+06	1.35621e+06	539601	411271	466949	561770	614004	414840	503789
1214	tr|B8B8F6|B8B8F6_ORYSI.GVVTEEGDRVSGMIS.+2	768.372	40.96	1719.05	4507.7	8425.37	9337.67	1017.1	27854.8	3046.27	40811.8	36512.2	36675.1	37946.8	35375.6	30929.5	43851.7
1215	tr|A2YJF5|A2YJF5_ORYSI.AADGC[CAM]EPGQGVVPKDPLPGC[CAM]R.+3	727.346	37.1	30173.1	36436.5	36469.5	42368.7	38526.7	43954.7	39249.7	64783.4	31229.2	47445	29033.9	26172.3	25144.9	31568.2
1216	tr|A2YJF5|A2YJF5_ORYSI.AADGC[CAM]EPGQGVVPK.+2	692.83	26.72	491.987	511.415	2448.99	2396.66	5590.86	4435.48	6371.71	530.823	5071.82	695.883	765.191	2869.39	1770.05	4811.85
1217	tr|A2WTC5|A2WTC5_ORYSI.VANPIVEMDGDEMTR.+2	838.885	45.76	4548.52	4434.85	19791.1	7335.08	24094.8	21925.5	5408.6	50557.5	39981.8	53220.6	40405	39918.4	38723.6	43845
1218	tr|A2WTC5|A2WTC5_ORYSI.LEAAC[CAM]VGTVESGK.+2	660.827	26.65	849.412	6270.14	3382.16	8147.54	1670.95	3300.88	12202.7	21788.3	20698.4	12706	13187.2	18231.9	15637.4	11609.3
1219	tr|A2XZ41|A2XZ41_ORYSI.YGEEINC[CAM]AVIPR.+2	710.848	42.5	5470.86	11425.9	8327.42	967.587	4128.16	16241.2	25271	4969.81	9951.28	21076.8	4152.71	14941.2	992.804	33468.9
1220	tr|A2XZ41|A2XZ41_ORYSI.LLITNPEGNVAAQAAASK.+2	884.484	42.2	1178.62	27778.8	23399.6	26051.9	23916.8	26555.1	28410.3	37743.5	32367.7	35214.3	25991	30363.6	26506.8	5479.32
1221	tr|A2XZ41|A2XZ41_ORYSI.AVGQEMAILDEEGR.+2	759.367	44.37	32042.4	30151.8	25395.8	26448.9	27947.6	34538.5	65195	75051.5	41409.1	42441.7	64350.8	50282.6	52654.5	8971.95
1222	tr|B8AU34|B8AU34_ORYSI.VEATGTLEEADVAEQPK.+2	893.939	34.59	10124.2	1251.39	7809.53	5625.17	9034.52	970.965	2457.74	14819.7	2304.91	13832.7	11585.2	511.888	1194.22	8033.26
1223	tr|A2WXF0|A2WXF0_ORYSI.AEAVDATISPTVSALRPSK.+3	638.35	40.66	47462.7	47135.8	41574.2	46082.1	49757.7	54852.6	49016.7	80459.1	36599.5	64893	57598.6	60521.3	51151.4	59728.1
1224	tr|A2ZDQ6|A2ZDQ6_ORYSI.[1Ac]-AAAANLEDVPSMDLMNELLR.+3	739.029	89.54	2157.15	1449.16	20767.8	17557.8	1531.71	21892	15011.1	6751.96	5750.5	3348.76	15441.6	8282.9	2905.2	14904.5
1225	tr|A2ZLS7|A2ZLS7_ORYSI.SVPEGAVVC[CAM]NVEHHVGDR.+3	654.315	37.31	83045.3	76101.8	70763.9	76632.3	85380.2	98497.5	74885.9	200161	112853	177966	157106	136008	151097	180971
1226	tr|A2ZLS7|A2ZLS7_ORYSI.ATLSIGNVLPIR.+2	627.382	59.61	95633.2	209254	226000	137658	158889	288389	226500	495130	256830	268903	311822	342254	218396	368147
1227	tr|A2ZLS7|A2ZLS7_ORYSI.GVVTDIIHDPGR.+3	426.898	38.03	75808.9	91128.8	78641.1	106966	101520	118380	107092	192454	145774	133890	105944	104270	118830	142189
1228	tr|A2ZLS7|A2ZLS7_ORYSI.[CRM]-SVPEGAVVC[CAM]NVEHHVGDR.+3	668.65	44.68	2160.56	58902.2	62924.4	60090.2	55991.5	53698	52803.7	83625.1	72051.8	79476.8	92765.2	1945.72	75579.7	73104.7
1229	tr|A2ZLS7|A2ZLS7_ORYSI.[CRM]-GVVTDIIHDPGR.+2	661.347	48.23	28086.5	18568.6	11985.7	31908.8	11018.6	41612	36783.4	74269.2	16592.4	27860.3	31042.5	51472.8	38315.9	42284.5
1230	tr|A2ZLS7|A2ZLS7_ORYSI.[CRM]-ATLSIGNVLPIR.+2	648.885	71.22	33867.2	20611.8	32409.3	43851.8	35805	34120.8	40630.8	49942.9	36749.3	1231.39	34744.7	34913.2	38206.1	35360.4
1231	tr|A2XAM4|A2XAM4_ORYSI.VIVEDADFPLELEK.+2	808.924	59.64	75559.3	107614	80982.6	83856.9	95611.5	90289.9	100076	116274	70178.6	88691	98738	90026.5	90707.4	103929
1232	tr|A2XAM4|A2XAM4_ORYSI.SFVQTDSQFAER.+2	707.833	35.94	42872.5	42845	41408.9	46950	42841.6	43215.6	50822.2	65944.4	57114.6	56437.5	50308.2	55320.1	49152.1	50434.1
1233	tr|A2ZE95|A2ZE95_ORYSI.TIAEC[CAM]LADELINAAK.+2	816.419	77.16	436252	500708	390920	491560	442066	496575	557382	593910	499896	453653	468021	551687	493744	470860
1234	tr|A2ZE95|A2ZE95_ORYSI.VNQAIYLLTTGAR.+2	710.401	51.93	302219	320506	242883	293880	263612	303544	318505	273744	216748	261618	232935	211789	222564	243479
1235	tr|A2ZE95|A2ZE95_ORYSI.TIAEC[CAM]LADELINAAK.+3	544.615	77.17	127478	160613	147453	165237	150469	119268	156459	224595	131488	137945	139436	159167	126844	115537
1236	tr|A2ZE95|A2ZE95_ORYSI.[CRM]-TIAEC[CAM]LADELINAAK.+2	837.922	95.83	123830	159101	126513	131427	132795	128580	128058	132375	101287	121382	128508	124234	114440	111033
1237	tr|A2ZE95|A2ZE95_ORYSI.[1Ac]-AEVELPQQEVK.+2	656.343	41.48	48675.8	38990.3	48200.1	55736.3	6910.06	61665.8	65056.9	75808.1	69751.6	65219.7	58583.2	52274.8	51059.9	55341.1
1238	tr|A2ZE95|A2ZE95_ORYSI.[CRM]-VNQAIYLLTTGAR.+2	731.904	81.44	90260.8	102122	91921.2	87971.6	74261.1	89843.7	100225	68286.7	55506.6	65783.2	68127.7	68949	59247.8	58219.1
1239	tr|A2ZE95|A2ZE95_ORYSI.[1Ac]-VN[Dea]QAIYLLTTGAR.+2	731.899	81.42	81333.3	91663	85462.3	78857.8	81032.7	81080.9	87599.1	62572.7	49925.6	58905.1	4074.94	60261.4	52257.6	50852.1
1240	tr|B8ACS3|B8ACS3_ORYSI.EAFELVSGEMSK.+2	663.816	44.89	196988	187324	158902	187647	189909	187627	164557	201410	178612	196185	193415	173492	176709	184938
1241	tr|B8ACS3|B8ACS3_ORYSI.AALQEAYSTPILALDVLAERPPEK.+3	865.806	75.06	62810.1	65775.1	47131.5	41004.7	10554.9	36274.6	39220.7	64734	30305.4	47826	60992.5	1957.14	11448.2	49081.7
1242	tr|B8ACS3|B8ACS3_ORYSI.LDPGVTASHAFVLETK.+2	842.949	44.95	24557	24711.8	19949.9	20924.3	21811.8	23973	29113.2	3156.91	16274.1	15098.1	16057	16375	14589.3	15032.6
1243	tr|B8AJX7|B8AJX7_ORYSI.LDESTGLIDYDQMEK.+2	878.901	46.34	15449.1	10843.3	3044.18	5337.71	2616.1	11876.2	14004.7	27236.9	1547.57	23604.9	20594.8	19489.3	3256.93	23336.5
1244	tr|B8AK88|B8AK88_ORYSI.AHAESVNLQFEKPLDEDTAR.+4	568.282	39.22	126383	154656	145703	162335	150075	107164	152057	91681.7	90533	85441	82726.9	103905	77969.8	53417.4
1245	tr|B8AK88|B8AK88_ORYSI.AAEGVTIIDDR.+2	580.301	33.79	6534	38195.8	25955.6	225246	35033.2	34321.7	43641.8	45407.2	51718.6	34291.5	35791.3	43119.1	33567.6	49258.5
1246	tr|B8AK88|B8AK88_ORYSI.ASNRFPTP[Oxi]LEVSDK.+2	788.902	28.38	42861.3	41413.9	35217.1	43405	46642	33970.4	56245.2	51914.3	75056.1	53078.9	44704.8	43346.2	43237.4	48139.4
1247	tr|B8AK88|B8AK88_ORYSI.AHAESVNLQ[Dea]FEKPLDEDTAR.+4	568.528	39.22	120374	156272	141321	157829	142653	10281.6	150893	81295.1	83401.3	73946.4	85102	88149.2	79322.4	55374.4
1248	tr|A2YQN3|A2YQN3_ORYSI.[1Ac]-SSSEVAC[CAM]TLAALILHDDGIPITSEK.+3	890.449	92.27	447211	476229	464265	404547	314535	366845	381007	280986	218496	316493	315420	325437	320261	188856
1249	tr|A2YQN3|A2YQN3_ORYSI.SVDDLILSVGSGGGAAPVAAAAAPAAGGGAAAAPAAEEK.+3	1096.89	60.87	135571	147251	130543	151915	155673	141500	156603	77276.5	58138.9	67020.3	1710.93	62263.2	53887.2	56287.4
1250	tr|A2YQN3|A2YQN3_ORYSI.SVDDLILSVGSGGGAAPVAAAAAPAAGGGAAAAPAAEEK.+4	822.923	60.89	42569.4	43078.4	1936.05	5228.87	39531.5	31314.4	20636.3	22662.3	7596.92	3021.8	29359.9	3226.07	54019.3	28231.3
1251	tr|A2YQN3|A2YQN3_ORYSI.SVDDLILSVGSGGGAAPVAAA.+2	913.978	65.88	3379.2	12749.3	4950.2	4030.17	1335.94	4004.87	3143.6	90320.7	85777.6	81195.4	75669	5663.05	61784	73399
1252	tr|A2Y7H9|A2Y7H9_ORYSI.NYGIWLR.+2	461.251	47.01	119486	154540	80705.1	143541	143817	116720	177638	222243	187491	179215	187403	195988	184334	197106
1253	tr|A2Y7H9|A2Y7H9_ORYSI.FPC[CAM]IQIIK.+2	509.791	50.68	28944.2	31821.7	19925.9	40167	36379.1	31590.1	46894.5	82062.3	43482.7	62530.1	46904.9	42366	43284.3	55935.7
1254	tr|A2Y7H9|A2Y7H9_ORYSI.DTTLNGAVEQMYTEMASR.+2	1008.95	71.54	102828	86070.9	80935	64577.5	85593.2	83608.8	88006.8	98894.4	90362.9	100607	80690.2	94437.3	86509.5	98810.2
1255	tr|A2Y7H9|A2Y7H9_ORYSI.SN[Dea]IKFPLVYR.+3	413.236	46.61	41888.9	53143	33478.6	43264.6	40907.4	40562.2	49945.3	68448	55842.1	59321.2	57202.8	55257.4	55750.4	60248.9
1256	tr|B8AYG0|B8AYG0_ORYSI.AGEDYDGGRELDDFVK.+3	595.936	42.67	11238.7	13505.8	12908.6	15420.5	18655.3	20176.2	13869.7	41658.7	19625.8	39300.8	32452.2	35582.7	28775.1	32509.8
1257	tr|B8AYG0|B8AYG0_ORYSI.DDVLALTESTFEK.+2	734.364	58.83	26479.9	2756.08	5635.04	4953.18	4545.93	10513.3	3603.22	28675.7	25144.9	11340.7	16788.6	25829.5	6609.25	10772.6
1258	tr|B8AYG0|B8AYG0_ORYSI.GQLTSEAGIVESLAPLVK.+2	906.509	66.16	16453.2	10096.5	16627.2	1411.87	961.373	821.432	24748.7	1091.89	31798.7	962.747	26251	26523.7	1678.29	1314.57
1259	tr|B8AYG0|B8AYG0_ORYSI.TAEALAEYVNSEAATNVK.+2	940.966	48.63	9938.07	12164.4	12320	15647.2	3033.42	20805.2	26929.8	14865.5	8146.86	15201.6	2261.61	2922.17	16929.7	16899
1260	tr|A2ZJH7|A2ZJH7_ORYSI.LANAVGVTLGPR.+2	584.346	37.92	102540	103224	94538.1	103966	105163	108833	121154	138884	131787	126379	100695	114872	102347	109824
1261	tr|A2ZJH7|A2ZJH7_ORYSI.AIELYDPMENAGAALIR.+2	923.972	66.54	60164.8	57583.4	51565.8	54378.8	55109.8	52243.9	51412	73328.1	69683.9	75289.9	67499	76673.5	64138.6	71698.5
1262	tr|B8B3P0|B8B3P0_ORYSI.TAGGLILTETTK.+2	602.843	37.22	93362.7	88439.1	90289.1	99244.8	101012	86857.2	109838	150628	149430	130073	120801	130452	121883	131789
1263	tr|B8B3P0|B8B3P0_ORYSI.YAGTEVQFNDTK.+2	686.823	30.13	26781.5	336.964	24247	25714.3	25487.4	26089.4	29059.3	41098.6	46426.5	38484	34804.6	39340.6	31137.1	40026
1264	tr|B8B3P0|B8B3P0_ORYSI.VAEAEDKTAGGLILTETTK.+3	649.681	38.61	14213.8	11885.5	16793.1	3821.08	11178.6	12593	3298.39	22431.6	2789.42	18640.9	18229.9	17773.9	16844.9	15048.4
1265	tr|B8AM48|B8AM48_ORYSI.[1Ac]-AGTVTVPSASVPSTPLLKDELDIVIPTIR.+3	1011.24	83.95	52188	59965.9	37135.7	62625.5	59716.3	60668.5	69302.7	84464.8	57825.2	73132.1	72728.3	89778	70753.1	70221.4
1266	tr|B8AI71|B8AI71_ORYSI.ADRDESSPYAAMLASQDVAQR.+3	761.022	44.65	88504.3	90213.5	62592.2	82514.9	87192.6	90813.4	91958.8	128275	81021.5	101244	111774	110509	92663.3	118537
1267	tr|B8AI71|B8AI71_ORYSI.IEDVTPVPTDSTR.+2	715.362	29.94	33645.7	28913.6	28037.3	36350.4	29110.5	32792.9	31528.2	57144.6	59192.3	51356.8	44576.7	37356	42992.5	40164.8
1268	tr|B8AI71|B8AI71_ORYSI.EENVTLGPTVR.+2	607.822	31.01	20422.1	19361	17920.2	21078.5	18889.7	14880	28267.7	33880.5	44309.9	23885.4	26344.6	28663.2	27839.7	28337.2
1269	tr|B8AI71|B8AI71_ORYSI.TPGPGAQSALR.+2	527.786	19.85	4866.37	1761.17	2936.25	6558.23	5186.91	964.249	5519.99	4593.56	10585.9	5521.03	5279.46	5026.25	4629.84	2928.48
1270	tr|A2XF40|A2XF40_ORYSI.TTPSYVAFTDSER.+2	737.346	39.71	59758.7	66141.5	53649.5	72935.6	73087.9	70200.7	81686.7	106976	123702	95812.9	89151.7	80470.3	84711	95722.6
1271	tr|A8QXH4|A8QXH4_ORYSI.DLINVLEEAIR.+2	642.861	85.41	144378	213438	168931	60888.5	153744	113697	130722	203774	152122	200984	224450	216363	213311	181734
1272	tr|A8QXH4|A8QXH4_ORYSI.NLIEAAEQEYEKEK.+3	565.281	52.07	103916	98773	86595.7	103833	98887.4	81905.4	85449.7	100059	89497.9	75052.1	115485	116771	109456	81910.6
1273	tr|A8QXH4|A8QXH4_ORYSI.NLIEAAEQEYEKEK.+2	847.418	54.45	25688.7	20564.9	24591.6	22561.7	29405.8	4557.1	21065.6	4966.75	19818.4	26122.2	20415.1	12797.7	26944.3	30486.9
1274	tr|A2YI21|A2YI21_ORYSI.TNTEFIAYSGEGFK.+2	782.37	46.37	126326	119697	136083	109492	97053.8	104655	125254	146293	147409	136773	129856	125621	137413	124647
1275	tr|A2YI21|A2YI21_ORYSI.TITEFGSPEEFLAQVDFLLGK.+3	781.07	102.1	9159.54	9193.75	4441.59	188.69	8980.85	28753.7	133.857	6218.21	2331.69	16186.2	10732.8	11552.3	2287.92	3581.3
1276	tr|A2Y087|A2Y087_ORYSI.ALALQLAEEGIR.+2	642.37	52.33	188545	189067	172300	185029	187137	173359	189339	207626	166425	162426	173544	174205	161180	162703
1277	tr|A2Y087|A2Y087_ORYSI.TGAKDPMAIPADLGYDDNC[CAM]R.+3	727.33	45.14	49826.8	42986.5	40780.2	45784.8	46509	50011.5	43898.1	63646.7	43743.1	52710.8	48192.4	51596.2	44597.6	54107.8
[truncated: 659 more rows]
