# Supplementary material for: SWATH-MS Quantitative Analysis of Proteins in the Rice Inferior and Superior Spikelets during Grain Filling
Source: Front Plant Sci. 2016 Dec 20;7:1926. doi: 10.3389/fpls.2016.01926 (PMC5169098; doi:10.3389/fpls.2016.01926)
Supplement: TABLE S3 — Correlation between the proteomic and RNA-seq data. [file Table_3.XLSX]

## Sheet: Sheet1
Gene Identifier	SWATH-MS 9DAF	RNA-Seq 10DAF from Sun et al	Description
Os04g38410.1	Down	UP	chlorophyll A-B binding protein, putative, expressed
Os07g37240.1	Down	UP	chlorophyll A-B binding protein, putative, expressed
Os08g33820.1	Down	UP	chlorophyll A-B binding protein, putative, expressed
Os07g25430.1	Down	UP	photosystem I reaction center subunit IV A, chloroplast precursor, putative, expressed
Os08g44680.1	Down	UP	photosystem I reaction center subunit II, chloroplast precursor, putative, expressed
Os01g49190.1	Down	UP	ATP synthase, putative, expressed
Os07g32880.1	Down	UP	ATP synthase gamma chain, putative, expressed
Os06g45120.1	Down	UP	ATP synthase, putative, expressed
Os05g41640.2	Down	UP	phosphoglycerate kinase protein, putative, expressed
Os01g02880.1	Down	Down	fructose-bisphospate aldolase isozyme, putative, expressed
Os06g04270.1	Down	UP	transketolase, chloroplast precursor, putative, expressed
Os12g25690.1	Down	Down	UDP-glucose 6-dehydrogenase, putative, expressed
Os04g48490.1	Down	Down	fasciclin-like arabinogalactan protein, putative, expressed
Os03g40270.1	Down	no significant change	alpha-1,4-glucan-protein synthase, putative, expressed
Os02g51620.1	Down	UP	glycosyl hydrolase family 3 protein, putative, expressed
Os05g22940.1	Down	Down	acetyl-CoA carboxylase, putative, expressed
Os10g42100.1	Down	UP	pyruvate kinase, putative, expressed
Os08g12840.1	Down	Down	FabA-like domain containing protein, expressed
Os02g17390.1	Down	no significant change	3-hydroxyacyl-CoA dehydrogenase, putative, expressed
Os07g42600.1	Down	Down	aminotransferase, classes I and II, domain containing protein, expressed
Os10g25130.1	Up	Down	aminotransferase, classes I and II, domain containing protein, expressed
Os02g47590.1	Down	Down	ornithine carbamoyltransferase, putative, expressed
Os03g18810.1	Down	Down	aminotransferase, classes I and II, domain containing protein, expressed
Os03g55280.1	UP	UP	semialdehyde dehydrogenase, NAD binding domain containing protein, putative, expressed
Os05g49800.1	Down	Down	ketol-acid reductoisomerase, chloroplast precursor, putative, expressed
Os11g14950.1	Down	Down	ACT domain containing protein, expressed
Os04g53230.1	UP	Down	aminomethyltransferase, putative, expressed
Os08g44840.1	Down	UP	transferase family protein, putative, expressed
Os02g41630.2	Down	Down	phenylalanine ammonia-lyase, putative, expressed
Os09g30360.1	Down	UP	caffeoyl-CoA O-methyltransferase, putative, expressed
Os08g06100.1	Down	Down	O-methyltransferase, putative, expressed
Os04g39020.1	Down	Down	aldehyde dehydrogenase, putative, expressed
Os05g28210.1	UP	Down	small hydrophilic plant seed protein, putative, expressed
Os03g04340.1	Down	UP	C-methyltransferase, putative, expressed
Os07g01020.1	Down	UP	SOR/SNZ family protein, putative, expressed
Os08g41990.1	Down	UP	aminotransferase, putative, expressed
Os03g52460.1	Down	Down	glucose-1-phosphate adenylyltransferase large subunit, putative, expressed
Os06g06560.1	Down	Down	starch synthase, putative, expressed
Os02g32660.1	Down	Down	1,4-alpha-glucan-branching enzyme, chloroplast precursor, putative, expressed
Os08g40930.1	Down	Down	Alpha amylase, catalytic domain containing protein, expressed
Os05g23720.1	Down	UP	mitochondrial carrier protein, putative, expressed
Os07g42490.2	Down	Down	sucrose synthase, putative, expressed
Os03g03810.1	UP	Down	DEF8 - Defensin and Defensin-like DEFL family, expressed
Os05g15770.1	UP	UP	glycosyl hydrolase, putative, expressed
Os07g11410.1	UP	Down	RAL5 - Seed allergenic protein RA5/RA14/RA17 precursor, expressed
Os07g41810.4	UP	UP	stress responsive A/B Barrel domain containing protein, expressed
Os11g47520.1	UP	Down	glycosyl hydrolase, putative, expressed
Os02g43020.1	Down	Down	heat shock protein STI, putative, expressed
Os02g48110.1	Down	Down	DnaK family protein, putative, expressed
Os03g16860.1	Down	Down	DnaK family protein, putative, expressed
Os03g57340.1	Down	Down	chaperone protein dnaJ, putative, expressed
Os06g50300.1	Down	UP	heat shock protein, putative, expressed
Os09g30412.1	Down	UP	heat shock protein, putative, expressed
Os02g02870.1	Down	UP	glycine-rich protein 2, putative, expressed
Os02g18410.1	Down	Down	salt stress root protein RS1, putative, expressed
Os04g39150.1	Down	Down	pathogenesis-related Bet v I family protein, putative, expressed
Os05g42230.1	UP	UP	universal stress protein domain containing protein, putative, expressed
Os03g58630.1	Down	Down	thioredoxin, putative, expressed
Os07g27790.1	Down	Down	glutamate--cysteine ligase, chloroplast precursor, putative, expressed
Os01g48420.1	Down	UP	peroxiredoxin, putative, expressed
Os06g42000.1	Down	no significant change	peroxiredoxin, putative, expressed
Os05g25850.1	Down	Down	superoxide dismutase, mitochondrial precursor, putative, expressed
Os03g61600.1	Down	UP	phosphoribosylformylglycinamidine synthase, putative, expressed
Os02g50350.1	Down	Down	dihydroorotate dihydrogenase protein, putative, expressed
Os02g41590.1	UP	Down	kinase, pfkB family, putative, expressed
Os12g36194.1	Down	no significant change	nucleoside diphosphate kinase, putative, expressed
Os07g02200.1	Down	Down	plastocyanin-like domain containing protein, putative, expressed
Os01g58660.1	Down	UP	LTPL29 - Protease inhibitor/seed storage/LTP family protein precursor, expressed
Os03g25350.1	UP	UP	LTPL36 - Protease inhibitor/seed storage/LTP family protein precursor, expressed
Os09g02700.1	UP	UP	polyadenylate-binding protein, putative, expressed
Os05g34310.1	UP	Down	no apical meristem protein, putative, expressed
Os05g51830.1	Down	UP	ZOS5-12 - C2H2 zinc finger protein, expressed
Os03g22740.1	Down	UP	nucleolar protein NOP5-1, putative
Os05g28280.1	Down	Down	peptidase, M24 family protein, putative, expressed
Os01g41550.1	Down	Down	aspartic proteinase, putative, expressed
Os02g57640.1	Down	UP	KH domain containing protein, putative, expressed
Os07g08960.1	Down	UP	RNA recognition motif containing protein, expressed
Os09g39180.1	Down	UP	RNA recognition motif containing protein, putative, expressed
Os12g31800.1	Down	UP	glycine-rich RNA-binding protein 7, putative, expressed
Os05g02300.1	Down	no significant change	Core histone H2A/H2B/H3/H4 domain containing protein, putative, expressed
Os05g38740.1	Down	Down	Core histone H2A/H2B/H3/H4 domain containing protein, putative, expressed
Os03g10190.1	Down	no significant change	seryl-tRNA synthetase, putative, expressed
Os02g46130.1	Down	Down	tRNA synthetases class II domain containing protein, expressed
Os04g32650.1	Down	no significant change	tRNA synthetase class II core domain containing protein, expressed
Os08g42560.1	Down	UP	tRNA synthetase class II core domain containing protein, expressed
Os01g09000.1	Down	no significant change	glutaminyl-tRNA synthetase, putative, expressed
Os08g19850.1	Down	UP	threonyl-tRNA synthetase, mitochondrial precursor, putative, expressed
Os09g21110.1	Down	UP	leucyl-tRNA synthetase, cytoplasmic, putative, expressed
Os10g10244.1	Down	UP	alanyl-tRNA synthetase, putative, expressed
Os12g38000.1	Down	UP	60S ribosomal protein L8, putative, expressed
Os01g67134.1	Down	no significant change	ribosomal L18p/L5e family protein, putative, expressed
Os02g01560.1	Down	UP	40S ribosomal protein S4, putative, expressed
Os02g06700.2	Down	Down	ribosomal protein, putative, expressed
Os02g18550.1	UP	UP	40S ribosomal protein S3a, putative, expressed
Os02g37862.1	Down	UP	60S ribosomal protein L6, putative, expressed
Os03g10340.1	UP	no significant change	40S ribosomal protein S3a, putative, expressed
Os03g14530.1	Down	UP	S10/S20 domain containing ribosomal protein, putative, expressed
Os03g22180.1	UP	UP	60S ribosomal protein L18-3, putative, expressed
Os04g28180.1	Down	UP	ribosomal protein, putative, expressed
Os04g50990.1	UP	UP	L11 domain containing ribosomal protein, putative, expressed
Os05g06310.1	Down	UP	60S ribosomal protein L18-3, putative, expressed
Os05g11710.1	Down	UP	ribosomal protein L5, putative, expressed
Os05g19370.1	Down	UP	60S ribosomal protein L15, putative, expressed
Os05g30530.1	Down	Down	40S ribosomal protein S4, putative, expressed
Os05g48320.1	Down	no significant change	60S ribosomal protein L37a, putative, expressed
Os05g49030.1	Down	Down	60S ribosomal protein L18a, putative, expressed
Os06g36160.1	Down	UP	40S ribosomal protein S24, putative, expressed
Os07g05580.1	UP	UP	ribosomal protein L7Ae, putative, expressed
Os07g08330.1	UP	no significant change	ribosomal protein L4, putative, expressed
Os07g42950.1	Down	UP	40S ribosomal protein S6, putative, expressed
Os07g47710.1	Down	UP	60S ribosomal protein L22-2, putative, expressed
Os09g31180.1	Down	Down	ribosomal protein L6, putative, expressed
Os10g27190.1	Down	UP	40S ribosomal protein S17, putative, expressed
Os11g38959.1	Down	UP	40S ribosomal protein S9-2, putative, expressed
Os12g03880.1	Down	UP	60S acidic ribosomal protein P0, putative, expressed
Os12g07010.1	Down	UP	ribosomal protein L3, putative, expressed
Os03g38260.1	Down	Down	60S ribosomal protein L19-3, putative, expressed
Os01g73880.1	Down	UP	eukaryotic translation initiation factor, putative, expressed
Os03g08450.1	Down	UP	eukaryotic translation initiation factor 3 subunit K, putative, expressed
Os05g49150.1	Down	UP	eukaryotic translation initiation factor 3 subunit D, putative, expressed
Os09g15770.1	Down	UP	CPuORF13 - conserved peptide uORF-containing transcript, expressed
Os10g41960.1	Down	no significant change	eukaryotic translation initiation factor 3 subunit B, putative, expressed
Os02g38210.1	Down	UP	elongation factor Tu, putative, expressed
Os05g31000.1	Down	no significant change	nascent polypeptide-associated complex subunit alpha, putative, expressed
Os06g37440.1	Down	UP	elongation factor 1-gamma, putative, expressed
Os08g42000.1	Down	Down	nuclear transport factor, putative, expressed
Os11g24560.1	Down	Down	protein transport protein, putative, expressed
Os01g66560.1	Down	no significant change	signal recognition particle 72 kDa protein, putative, expressed
Os02g44520.1	Down	Down	OsSub19 - Putative Subtilisin homologue, expressed
Os02g04100.1	Down	UP	peptidase, T1 family, putative, expressed
Os02g21970.1	UP	no significant change	26S protease regulatory subunit 6B, putative, expressed
Os03g48930.1	Down	UP	peptidase, T1 family, putative, expressed
Os05g01450.1	Down	Down	eukaryotic translation initiation factor 3 subunit F, putative, expressed
Os05g30800.1	Down	UP	26S proteasome non-ATPase regulatory subunit 14, putative, expressed
Os09g15750.1	Down	UP	proteasome/cyclosome repeat containing protein, expressed
Os01g48280.1	Down	Down	ubiquitin-conjugating enzyme, putative, expressed
Os11g26910.1	Down	UP	SKP1-like protein 1B, putative, expressed
Os03g41419.1	Down	Down	serpin domain containing protein, putative, expressed
Os10g30580.1	Down	Down	cell division control protein 48 homolog E, putative, expressed
Os04g46620.1	UP	UP	T-complex protein, putative, expressed
Os10g32550.1	UP	no significant change	T-complex protein, putative, expressed
Os01g15010.1	Down	UP	miro, putative, expressed
Os01g37800.1	Down	UP	ras-related protein, putative, expressed
Os01g49290.1	Down	UP	WD repeat-containing protein, putative, expressed
Os01g59980.1	Down	UP	zinc finger family protein, putative, expressed
Os03g59590.1	Down	UP	ATP/GTP/Ca++ binding protein, putative, expressed
Os05g34540.1	UP	no significant change	rab GDP dissociation inhibitor alpha, putative, expressed
Os06g39875.1	Down	Down	ras-related protein, putative, expressed
Os06g39760.1	Down	UP	WD domain, G-beta repeat domain containing protein, expressed
Os06g46000.1	Down	UP	tubulin/FtsZ domain containing protein, putative, expressed
Os11g01380.1	Down	Down	clathrin heavy chain, putative, expressed
Os01g67310.1	UP	UP	patatin, putative, expressed
Os02g15090.1	UP	UP	glutelin, putative, expressed
Os02g16820.1	UP	UP	glutelin, putative, expressed
Os03g21790.1	UP	Down	cupin domain containing protein, expressed
Os03g31360.1	UP	Down	glutelin, putative, expressed
Os08g03410.1	UP	Down	glutelin, putative, expressed
Os01g39310.1	Down	Down	SEY1, putative, expressed
Os06g04990.1	UP	UP	early nodulin 93 ENOD93 protein, putative, expressed
Os06g30370.1	UP	Down	osMFT1 MFT-Like1 homologous to Mother of FT and TFL1 gene; contains Pfam profile PF01161: Phosphatidylethanolamine-binding protein, expressed
Os06g37180.1	Down	UP	ATP synthase, putative, expressed
Os01g40570.1	Down	Down	outer mitochondrial membrane porin, putative, expressed
Os03g10510.1	Down	Down	outer mitochondrial membrane porin, putative, expressed
Os05g06480.1	Down	UP	inorganic H+ pyrophosphatase, putative, expressed
Os02g52860.1	Down	Down	phosphate carrier protein, mitochondrial precursor, putative, expressed
Os05g11780.1	Down	Down	mitochondrial carrier protein, putative, expressed
Os01g04650.1	UP	UP	PB1 domain containing protein, expressed
Os03g29240.1	Down	UP	PDI, putative, expressed
Os03g57420.1	Down	Down	ML domain protein, putative, expressed
Os04g52960.1	Down	UP	nucleolin, putative, expressed
Os06g02220.1	Down	UP	MTA/SAH nucleosidase, putative, expressed
Os06g11090.1	UP	Down	CXE carboxylesterase, putative, expressed
Os07g46370.1	Down	no significant change	WD domain, G-beta repeat domain containing protein, expressed
Os02g55440.2	Down	UP	transmembrane 9 superfamily member, putative, expressed
Os04g33150.1	UP	UP
Os04g34100.1	Down	Down	expressed protein
Os05g41970.1	UP	Down	SSA1 - 2S albumin seed storage family protein precursor, expressed
Os06g41030.1	Down	UP	DUF1680 domain containing protein, putative, expressed
Os07g11630.1	UP	UP	LTPL163 - Protease inhibitor/seed storage/LTP family protein precursor, expressed
Os07g11650.1	UP	UP	LTPL164 - Protease inhibitor/seed storage/LTP family protein precursor, expressed
Os10g06690.1	Down	Down	expressed protein
Os10g27180.1	Down	UP	expressed protein
Os10g32720.1	Down	Down	AWPM-19-like membrane family protein, putative, expressed
Os12g10320.1	Down	UP	plant-specific domain TIGR01627 family protein, expressed
Os12g36880.1	Down	UP	pathogenesis-related Bet v I family protein, putative, expressed
Os01g67860.1	Down	Down	fructose-bisphospate aldolase isozyme, putative, expressed
Os05g33380.1	Down	Down	fructose-bisphospate aldolase isozyme, putative, expressed
Os06g15990.1	Down	UP	aldehyde dehydrogenase, putative, expressed
Os02g13840.1	Down	UP	citrate synthase, putative, expressed
Os04g31700.1	Down	Down	methylisocitrate lyase 2, putative, expressed
Os09g33500.1	Down	Down	transketolase, putative, expressed
Os08g33440.1	Down	UP	2-oxo acid dehydrogenases acyltransferase domain containing protein, expressed
Os01g46610.1	Down	UP	dehydrogenase, putative, expressed
Os07g04240.1	Down	no significant change	succinate dehydrogenase flavoprotein subunit,mitochondrial precursor, putative, expressed
Os03g21950.1	Down	Down	fumarate hydratase, mitochondrial precursor, putative, expressed
Os10g17280.1	Down	Down	ATP synthase gamma chain, putative, expressed
Consistent changes	81
No significantchange	20
Contrast changes	95
